# Supplementary material for: Comprehensive evaluation of AlphaMissense predictions by evidence quantification for variants of uncertain significance
Source: Front Genet. 2024 Dec 10;15:1487608. doi: 10.3389/fgene.2024.1487608 (PMC11666499; doi:10.3389/fgene.2024.1487608)
Supplement: Supplementary file 1 [file Table2.xlsx]

## Sheet: Supplementary Table 2
	Sensitivity	Specificity	PPV	NPV
GRIN2A	0.9722	0.5	0.9722	0.25
SCN4A	0.9539	0.5	0.9667	0.4167
DOK7	0.9375	0.5	0.9375	0.5
FKRP	0.9444	0.3333	0.9623	0.25
NF1	0.9045	0.7	0.9836	0.2692
RYR1	0.9786	0.6863	0.9196	0.8974
