# Supplementary material for: Comprehensive evaluation of AlphaMissense predictions by evidence quantification for variants of uncertain significance
Source: Front Genet. 2024 Dec 10;15:1487608. doi: 10.3389/fgene.2024.1487608 (PMC11666499; doi:10.3389/fgene.2024.1487608)
Supplement: Supplementary file 2 [file Table3.xlsx]

## Sheet: Supplementary Table 3
gene	variant_id		acmg_call	AM_prediction	NEW CLASSIFICATION (AM-PP3) 56		AFTER AM SCORES WERE ADDED AS COMPUTATIONAL EV'S: 56 VUS UPGRADED TO LP 12 DOWNGRADED TO LB
asah1	p.N320A	N320A	vus	pathogenic	likely_pathogenic
asah1	p.R159Q	R159Q	vus	pathogenic	likely_pathogenic
asah1	p.R333Q	R333Q	vus	pathogenic	likely_pathogenic
asah1	p.V97D	V97D	vus	pathogenic	likely_pathogenic
asah1	p.W169Q	W169Q	vus	pathogenic	likely_pathogenic
dok7	p.G180V	G180V	vus	pathogenic	likely_pathogenic
fkrp	p.G196R	G196R	vus	pathogenic	likely_pathogenic
fkrp	p.R295A	R295A	vus	pathogenic	likely_pathogenic
fkrp	p.V51F	V51F	vus	pathogenic	likely_pathogenic
gch1	p.M137A	M137A	vus	pathogenic	likely_pathogenic
gch1	p.Q103H	Q103H	vus	pathogenic	likely_pathogenic
gch1	p.R235A	R235A	vus	pathogenic	likely_pathogenic
gch1	p.V226A	V226A	vus	pathogenic	likely_pathogenic
gfpt1	p.E274Q	E274Q	vus	pathogenic	likely_pathogenic
gfpt1	p.M510T	M510T	vus	pathogenic	likely_pathogenic
nbea	p.M2285I	M2285I	vus	pathogenic	likely_pathogenic
nf1	p.M968R	M968R	vus	pathogenic	likely_pathogenic
nf1	p.W777E	W777E	vus	pathogenic	likely_pathogenic
pla2g6	p.V236M	V236M	vus	pathogenic	likely_pathogenic
ryr1	p.A4906G	A4906G	vus	pathogenic	likely_pathogenic
ryr1	p.D1056N	D1056N	vus	pathogenic	likely_pathogenic
ryr1	p.D2129N	D2129N	vus	pathogenic	likely_pathogenic
ryr1	p.R401G	R401G	vus	pathogenic	likely_pathogenic
ryr1	p.R401S	R401S	vus	pathogenic	likely_pathogenic
ryr1	p.T4637A	T4637A	vus	pathogenic	likely_pathogenic
ryr1	p.T4637K	T4637K	vus	pathogenic	likely_pathogenic
ryr1	p.Y4631H	Y4631H	vus	pathogenic	likely_pathogenic
scn8a	p.F360A	F360A	vus	pathogenic	likely_pathogenic
slc18a3	p.C391A	C391A	vus	pathogenic	likely_pathogenic
snap25	p.A199C	A199C	vus	pathogenic	likely_pathogenic
snap25	p.A199R	A199R	vus	pathogenic	likely_pathogenic
snap25	p.C88G	C88G	vus	pathogenic	likely_pathogenic
snap25	p.C88L	C88L	vus	pathogenic	likely_pathogenic
snap25	p.D166C	D166C	vus	pathogenic	likely_pathogenic
snap25	p.G43E	G43E	vus	pathogenic	likely_pathogenic
snap25	p.I192A	I192A	vus	pathogenic	likely_pathogenic
snap25	p.I67A	I67A	vus	pathogenic	likely_pathogenic
snap25	p.K201A	K201A	vus	pathogenic	likely_pathogenic
snap25	p.K40A	K40A	vus	pathogenic	likely_pathogenic
snap25	p.L50A	L50A	vus	pathogenic	likely_pathogenic
snap25	p.L50C	L50C	vus	pathogenic	likely_pathogenic
snap25	p.L50D	L50D	vus	pathogenic	likely_pathogenic
snap25	p.L57A	L57A	vus	pathogenic	likely_pathogenic
snap25	p.M71A	M71A	vus	pathogenic	likely_pathogenic
snap25	p.M71C	M71C	vus	pathogenic	likely_pathogenic
snap25	p.M71D	M71D	vus	pathogenic	likely_pathogenic
snap25	p.Q174A	Q174A	vus	pathogenic	likely_pathogenic
snap25	p.Q174I	Q174I	vus	pathogenic	likely_pathogenic
snap25	p.R198A	R198A	vus	pathogenic	likely_pathogenic
snap25	p.R198D	R198D	vus	pathogenic	likely_pathogenic
snap25	p.R198T	R198T	vus	pathogenic	likely_pathogenic
snap25	p.R198W	R198W	vus	pathogenic	likely_pathogenic
snap25	p.S187D	S187D	vus	pathogenic	likely_pathogenic
snap25	p.S187K	S187K	vus	pathogenic	likely_pathogenic
snap25	p.T138E	T138E	vus	pathogenic	likely_pathogenic
snap25	p.V48P	V48P	vus	pathogenic	likely_pathogenic
agrn	p.A375S	A375S	vus	benign	likely_benign	not truly likely benign, theyre just leaning towards cold temperature
agrn	p.P998L	P998L	vus	benign	likely_benign
chat	p.L458F	L458F	vus	benign	likely_benign
chat	p.R375Q	R375Q	vus	benign	likely_benign
gfpt1	p.V628I	V628I	vus	benign	likely_benign
grin2a	p.K879R	K879R	vus	benign	likely_benign
lrp4	p.E1691K	E1691K	vus	benign	likely_benign
ryr1	p.M485V	M485V	vus	benign	likely_benign
ryr1	p.P1144L	P1144L	vus	benign	likely_benign
scn4a	p.I1545V	I1545V	vus	benign	likely_benign
slc52a3	p.H263Y	H263Y	vus	benign	likely_benign
taf2	p.I53V	I53V	vus	benign	likely_benign
