# Supplementary material for: Comprehensive evaluation of AlphaMissense predictions by evidence quantification for variants of uncertain significance
Source: Front Genet. 2024 Dec 10;15:1487608. doi: 10.3389/fgene.2024.1487608 (PMC11666499; doi:10.3389/fgene.2024.1487608)
Supplement: Supplementary file 3 [file Table1.xlsx]

## Sheet: Supplementary Table 1
gene		variant_id		acmg_groups	acmg_call	REVEL_score	REVEL_interpretation	AM_score	AM_prediction	pvs	ps	pm	pp	bp	bs	ba	HOTNESS MAP QUANTIFIED	POPULATION BA1, BS1, BS2	LITERATURE BS3, BP2	CLINICAL BS4, BP5	COMPUTATIONAL BP4	INTRINSIC BP7, BP3, BP1	POPULATION PS4, PM2, PS4_M	LITERATURE PS3, PM3	CLINICAL PP1, PP1_M, PP4, PS2, PM6, PPC#, PPC HET, PPC HOM, PPC COMHET	COMPUTATIONAL PP3	INTRINSIC PVS1, PS1, PM4, PM1, PM5, PP2	SCORING + AM AS BP4	NEW CLASSIFICATION (AM-BP4) 12	SCORING + AM AS PP3	NEW CLASSIFICATION (AM-PP3) 56
abhd16a	ABHD16A	p.L203P	L203P	{"pvs":0,"ps":0,"pm":1,"pp":2,"bp":0,"bs":0,"ba":0}	vus	0.824	Likely pathogenic	0.9375	pathogenic	0	0	1	2	0	0	0	4	0	0	0	0	0	1	0	0	1	1
abhd16a	ABHD16A	p.S355A	S355A	{"pvs":0,"ps":0,"pm":1,"pp":2,"bp":0,"bs":0,"ba":0}	vus	0.811	Likely pathogenic	0.9698	pathogenic	0	0	1	2	0	0	0	4	0	0	0	0	0	1	0	0	1	1
abhd16a	ABHD16A	p.L409R	L409R	{"pvs":0,"ps":0,"pm":1,"pp":4,"bp":0,"bs":0,"ba":0}	likely_pathogenic	0.808	Likely pathogenic	0.9921	pathogenic	0	0	1	4	0	0	0	6	0	0	0	0	0	1	0	2	1	1
abhd16a	ABHD16A	p.R118H	R118H	{"pvs":0,"ps":1,"pm":3,"pp":2,"bp":0,"bs":0,"ba":0}	pathogenic	0.804	Likely pathogenic	0.9944	pathogenic	0	1	3	2	0	0	0	12	0	0	0	0	0	2	1	1	1	1
abhd16a	ABHD16A	p.R252Q	R252Q	{"pvs":0,"ps":0,"pm":1,"pp":4,"bp":0,"bs":0,"ba":0}	likely_pathogenic	0.439	Benign	0.9679	pathogenic	0	0	1	4	0	0	0	6	0	0	0	0	0	1	0	2	1	1
abhd16a	ABHD16A	p.N121I	N121I	{"pvs":0,"ps":0,"pm":1,"pp":4,"bp":0,"bs":0,"ba":0}	likely_pathogenic	0.412	Benign	0.9493	pathogenic	0	0	1	4	0	0	0	6	0	0	0	0	0	1	0	2	1	1
abhd16a	ABHD16A	p.R457Q	R457Q	{"pvs":0,"ps":1,"pm":1,"pp":4,"bp":0,"bs":0,"ba":0}	pathogenic	0.378	Benign	0.9347	pathogenic	0	1	1	4	0	0	0	10	0	0	0	0	0	1	1	2	1	1
acsl4	ACSL4	p.P375L	P375L	{"pvs":0,"ps":1,"pm":2,"pp":2,"bp":0,"bs":0,"ba":0}	pathogenic	0.742	Possibly pathogenic	0.9974	pathogenic	0	1	2	2	0	0	0	10	0	0	0	0	0	1	1	2	1	0
acsl4	ACSL4	p.R60C	R60C	{"pvs":0,"ps":0,"pm":1,"pp":1,"bp":0,"bs":0,"ba":0}	vus	0.729	Possibly pathogenic	0.8534	pathogenic	0	0	1	1	0	0	0	3	0	0	0	0	0	1	0	0	1	0
acsl4	ACSL4	p.R570S	R570S	{"pvs":0,"ps":1,"pm":1,"pp":3,"bp":0,"bs":0,"ba":0}	likely_pathogenic	0.721	Possibly pathogenic	0.9997	pathogenic	0	1	1	3	0	0	0	9	0	0	0	0	0	1	1	2	1	0
acsl4	ACSL4	p.G442R	G442R	{"pvs":0,"ps":0,"pm":1,"pp":1,"bp":0,"bs":0,"ba":0}	vus	0.712	Possibly pathogenic	0.9979	pathogenic	0	0	1	1	0	0	0	3	0	0	0	0	0	1	0	0	1	0
acsl4	ACSL4	p.R437C	R437C	{"pvs":0,"ps":0,"pm":1,"pp":1,"bp":0,"bs":0,"ba":0}	vus	0.659	Possibly pathogenic	0.894	pathogenic	0	0	1	1	0	0	0	3	0	0	0	0	0	1	0	0	1	0
acsl4	ACSL4	p.K690R	K690R	{"pvs":0,"ps":0,"pm":1,"pp":1,"bp":0,"bs":0,"ba":0}	vus	0.591	Possibly pathogenic	0.8109	pathogenic	0	0	1	1	0	0	0	3	0	0	0	0	0	1	0	0	1	0
acsl4	ACSL4	p.P461L	P461L	{"pvs":0,"ps":0,"pm":1,"pp":2,"bp":0,"bs":0,"ba":0}	vus	0.556	Possibly pathogenic	0.6008	pathogenic	0	0	1	2	0	0	0	4	0	0	0	0	0	1	0	1	1	0
acsl4	ACSL4	p.S344P	S344P	{"pvs":0,"ps":0,"pm":1,"pp":2,"bp":0,"bs":0,"ba":0}	vus	0.537	Possibly pathogenic	0.9883	pathogenic	0	0	1	2	0	0	0	4	0	0	0	0	0	1	0	1	1	0
acsl4	ACSL4	p.S447A	S447A	{"pvs":0,"ps":0,"pm":1,"pp":0,"bp":0,"bs":0,"ba":0}	vus	0.331	Benign	0.1821	benign	0	0	1	0	0	0	0	2	0	0	0	0	0	1	0	0	0	0	1	vus
acsl4	ACSL4	p.K388R	K388R	{"pvs":0,"ps":0,"pm":1,"pp":1,"bp":0,"bs":0,"ba":0}	vus	0.221	Benign	0.0978	benign	0	0	1	1	0	0	0	3	0	0	0	0	0	1	0	0	1	0
acsl4	ACSL4	p.A538V	A538V	{"pvs":0,"ps":0,"pm":1,"pp":2,"bp":1,"bs":0,"ba":0}	vus	0.153	Benign	0.0979	benign	0	0	1	2	1	0	0	3	0	0	0	1	0	1	0	2	0	0
acsl4	ACSL4	p.T152N	T152N	{"pvs":0,"ps":0,"pm":1,"pp":1,"bp":1,"bs":0,"ba":0}	vus	0.103	Benign	0.103	benign	0	0	1	1	1	0	0	2	0	0	0	1	0	1	0	1	0	0
acsl4	ACSL4	p.K498R	K498R	{"pvs":0,"ps":0,"pm":1,"pp":0,"bp":1,"bs":0,"ba":0}	vus	0.102	Benign	0.0735	benign	0	0	1	0	1	0	0	1	0	0	0	1	0	1	0	0	0	0
acsl4	ACSL4	p.S447D	S447D	{"pvs":0,"ps":0,"pm":1,"pp":0,"bp":0,"bs":0,"ba":0}	vus			0.927	pathogenic	0	0	1	0	0	0	0	2	0	0	0	0	0	1	0	0	0	0			3	vus
acsl4	ACSL4	p.G442L	G442L	{"pvs":0,"ps":0,"pm":1,"pp":0,"bp":0,"bs":0,"ba":0}	vus			0.9988	pathogenic	0	0	1	0	0	0	0	2	0	0	0	0	0	1	0	0	0	0			3	vus
agrn	AGRN	p.C567G	C567G	{"pvs":0,"ps":1,"pm":1,"pp":0,"bp":0,"bs":0,"ba":0}	likely_pathogenic	0.958	Likely pathogenic	0.9218	pathogenic	0	1	1	0	0	0	0	6	0	0	0	0	0	1	1	0	0	0
agrn	AGRN	p.G1675S	G1675S	{"pvs":0,"ps":1,"pm":2,"pp":0,"bp":0,"bs":0,"ba":0}	likely_pathogenic	0.918	Likely pathogenic	0.5415	ambiguous	0	1	2	0	0	0	0	8	0	0	0	0	0	1	1	2	0	0
agrn	AGRN	p.G1875R	G1875R	{"pvs":0,"ps":0,"pm":1,"pp":1,"bp":0,"bs":0,"ba":0}	vus	0.904	Likely pathogenic	0.74	pathogenic	0	0	1	1	0	0	0	3	0	0	0	0	0	1	0	1	0	0			4	vus
agrn	AGRN	p.G1771D	G1771D	{"pvs":0,"ps":0,"pm":1,"pp":0,"bp":0,"bs":0,"ba":0}	vus	0.888	Likely pathogenic	0.9426	pathogenic	0	0	1	0	0	0	0	2	0	0	0	0	0	1	0	0	0	0			3	vus
agrn	AGRN	p.G1709R	G1709R	{"pvs":0,"ps":0,"pm":1,"pp":2,"bp":0,"bs":0,"ba":0}	vus	0.875	Likely pathogenic	0.9598	pathogenic	0	0	1	2	0	0	0	4	0	0	0	0	0	1	0	2	0	0			5	vus
agrn	AGRN	p.G1582R	G1582R	{"pvs":1,"ps":0,"pm":2,"pp":2,"bp":0,"bs":0,"ba":0}	pathogenic	0.872	Likely pathogenic	0.7541	pathogenic	1	0	2	2	0	0	0	14	0	0	0	0	0	1	0	1	1	2
agrn	AGRN	p.V1727F	V1727F	{"pvs":0,"ps":1,"pm":1,"pp":1,"bp":0,"bs":0,"ba":0}	likely_pathogenic	0.845	Likely pathogenic	0.7606	pathogenic	0	1	1	1	0	0	0	7	0	0	0	0	0	1	1	1	0	0
agrn	AGRN	p.Y1881D	Y1881D	{"pvs":0,"ps":1,"pm":1,"pp":1,"bp":0,"bs":0,"ba":0}	likely_pathogenic	0.817	Likely pathogenic	0.9861	pathogenic	0	1	1	1	0	0	0	7	0	0	0	0	0	1	1	1	0	0
agrn	AGRN	p.C1624S	C1624S	{"pvs":0,"ps":0,"pm":1,"pp":0,"bp":0,"bs":0,"ba":0}	vus	0.807	Likely pathogenic	0.9766	pathogenic	0	0	1	0	0	0	0	2	0	0	0	0	0	1	0	0	0	0			3	vus
agrn	AGRN	p.G76S	G76S	{"pvs":0,"ps":1,"pm":1,"pp":2,"bp":0,"bs":0,"ba":0}	likely_pathogenic	0.796	Likely pathogenic	0.9263	pathogenic	0	1	1	2	0	0	0	8	0	0	0	0	0	1	1	2	0	0
agrn	AGRN	p.L1664P	L1664P	{"pvs":0,"ps":1,"pm":1,"pp":2,"bp":0,"bs":0,"ba":0}	likely_pathogenic	0.762	Likely pathogenic	0.9505	pathogenic	0	1	1	2	0	0	0	8	0	0	0	0	0	1	1	2	0	0
agrn	AGRN	p.T435M	T435M	{"pvs":0,"ps":0,"pm":1,"pp":0,"bp":0,"bs":0,"ba":0}	vus	0.746	Possibly pathogenic	0.5541	ambiguous	0	0	1	0	0	0	0	2	0	0	0	0	0	1	0	0	0	0
agrn	AGRN	p.R1974C	R1974C	{"pvs":0,"ps":0,"pm":1,"pp":0,"bp":0,"bs":0,"ba":0}	vus	0.722	Possibly pathogenic	0.1909	benign	0	0	1	0	0	0	0	2	0	0	0	0	0	1	0	0	0	0	1	vus
agrn	AGRN	p.T2006M	T2006M	{"pvs":0,"ps":0,"pm":1,"pp":0,"bp":0,"bs":0,"ba":0}	vus	0.683	Possibly pathogenic	0.1987	benign	0	0	1	0	0	0	0	2	0	0	0	0	0	1	0	0	0	0	1	vus
agrn	AGRN	p.D2042A	D2042A	{"pvs":0,"ps":0,"pm":1,"pp":0,"bp":0,"bs":0,"ba":0}	vus	0.643	Possibly pathogenic	0.3238	benign	0	0	1	0	0	0	0	2	0	0	0	0	0	1	0	0	0	0	1	vus
agrn	AGRN	p.G1686S	G1686S	{"pvs":0,"ps":0,"pm":1,"pp":0,"bp":0,"bs":0,"ba":0}	vus	0.584	Possibly pathogenic	0.207	benign	0	0	1	0	0	0	0	2	0	0	0	0	0	1	0	0	0	0	1	vus
agrn	AGRN	p.G719S	G719S	{"pvs":0,"ps":0,"pm":0,"pp":0,"bp":0,"bs":0,"ba":0}	vus	0.56	Possibly pathogenic	0.479	ambiguous	0	0	0	0	0	0	0	0	0	0	0	0	0	0	0	0	0	0
agrn	AGRN	p.A1772P	A1772P	{"pvs":0,"ps":0,"pm":1,"pp":2,"bp":0,"bs":0,"ba":0}	vus	0.556	Possibly pathogenic	0.7201	pathogenic	0	0	1	2	0	0	0	4	0	0	0	0	0	1	0	2	0	0			5	vus
agrn	AGRN	p.P1838L	P1838L	{"pvs":0,"ps":0,"pm":0,"pp":0,"bp":0,"bs":0,"ba":0}	vus	0.548	Possibly pathogenic	0.608	pathogenic	0	0	0	0	0	0	0	0	0	0	0	0	0	0	0	0	0	0			1	vus
agrn	AGRN	p.V1667M	V1667M	{"pvs":0,"ps":0,"pm":1,"pp":1,"bp":0,"bs":0,"ba":0}	vus	0.486	Benign	0.3927	ambiguous	0	0	1	1	0	0	0	3	0	0	0	0	0	1	0	1	0	0
agrn	AGRN	p.P1596L	P1596L	{"pvs":0,"ps":0,"pm":1,"pp":0,"bp":0,"bs":0,"ba":0}	vus	0.482	Benign	0.1693	benign	0	0	1	0	0	0	0	2	0	0	0	0	0	1	0	0	0	0	1	vus
agrn	AGRN	p.T1118K	T1118K	{"pvs":0,"ps":0,"pm":0,"pp":0,"bp":0,"bs":0,"ba":0}	vus	0.448	Benign	0.4247	ambiguous	0	0	0	0	0	0	0	0	0	0	0	0	0	0	0	0	0	0
agrn	AGRN	p.K876M	K876M	{"pvs":0,"ps":0,"pm":1,"pp":0,"bp":0,"bs":0,"ba":0}	vus	0.448	Benign	0.5739	pathogenic	0	0	1	0	0	0	0	2	0	0	0	0	0	1	0	0	0	0			3	vus
agrn	AGRN	p.N105I	N105I	{"pvs":0,"ps":0,"pm":1,"pp":2,"bp":0,"bs":0,"ba":0}	vus	0.447	Benign	0.9784	pathogenic	0	0	1	2	0	0	0	4	0	0	0	0	0	1	0	2	0	0			5	vus
agrn	AGRN	p.R1698P	R1698P	{"pvs":0,"ps":1,"pm":1,"pp":1,"bp":0,"bs":0,"ba":0}	likely_pathogenic	0.426	Benign	0.4177	ambiguous	0	1	1	1	0	0	0	7	0	0	0	0	0	1	1	1	0	0
agrn	AGRN	p.G670S	G670S	{"pvs":0,"ps":0,"pm":1,"pp":0,"bp":0,"bs":0,"ba":0}	vus	0.382	Benign	0.1503	benign	0	0	1	0	0	0	0	2	0	0	0	0	0	1	0	0	0	0	1	vus
agrn	AGRN	p.R1698C	R1698C	{"pvs":0,"ps":1,"pm":1,"pp":1,"bp":0,"bs":0,"ba":0}	likely_pathogenic	0.364	Benign	0.2082	benign	0	1	1	1	0	0	0	7	0	0	0	0	0	1	1	1	0	0
agrn	AGRN	p.L1176P	L1176P	{"pvs":0,"ps":1,"pm":1,"pp":1,"bp":0,"bs":0,"ba":0}	likely_pathogenic	0.353	Benign	0.9496	pathogenic	0	1	1	1	0	0	0	7	0	0	0	0	0	1	1	1	0	0
agrn	AGRN	p.L1140P	L1140P	{"pvs":0,"ps":0,"pm":1,"pp":1,"bp":0,"bs":0,"ba":0}	vus	0.339	Benign	0.9678	pathogenic	0	0	1	1	0	0	0	3	0	0	0	0	0	1	0	1	0	0			4	vus
agrn	AGRN	p.R834Q	R834Q	{"pvs":0,"ps":0,"pm":0,"pp":0,"bp":0,"bs":0,"ba":0}	vus	0.329	Benign	0.398	ambiguous	0	0	0	0	0	0	0	0	0	0	0	0	0	0	0	0	0	0
agrn	AGRN	p.D87A	D87A	{"pvs":0,"ps":0,"pm":1,"pp":0,"bp":0,"bs":0,"ba":0}	vus	0.327	Benign	0.3398	benign	0	0	1	0	0	0	0	2	0	0	0	0	0	1	0	0	0	0	1	vus
agrn	AGRN	p.E154A	E154A	{"pvs":0,"ps":0,"pm":1,"pp":0,"bp":0,"bs":0,"ba":0}	vus	0.312	Benign	0.2015	benign	0	0	1	0	0	0	0	2	0	0	0	0	0	1	0	0	0	0	1	vus
agrn	AGRN	p.A954T	A954T	{"pvs":0,"ps":0,"pm":1,"pp":0,"bp":0,"bs":0,"ba":0}	vus	0.286	Benign	0.5289	ambiguous	0	0	1	0	0	0	0	2	0	0	0	0	0	1	0	0	0	0
agrn	AGRN	p.E53A	E53A	{"pvs":0,"ps":0,"pm":1,"pp":0,"bp":0,"bs":0,"ba":0}	vus	0.282	Benign	0.7101	pathogenic	0	0	1	0	0	0	0	2	0	0	0	0	0	1	0	0	0	0			3	vus
agrn	AGRN	p.E42A	E42A	{"pvs":0,"ps":0,"pm":0,"pp":1,"bp":0,"bs":0,"ba":0}	vus	0.27	Benign	0.2222	benign	0	0	0	1	0	0	0	1	0	0	0	0	0	0	0	1	0	0	0	vus
agrn	AGRN	p.A375S	A375S	{"pvs":0,"ps":0,"pm":0,"pp":0,"bp":0,"bs":0,"ba":0}	vus	0.268	Benign	0.1419	benign	0	0	0	0	0	0	0	0	0	0	0	0	0	0	0	0	0	0	-1	likely_benign
agrn	AGRN	p.V855M	V855M	{"pvs":0,"ps":0,"pm":0,"pp":1,"bp":0,"bs":0,"ba":0}	vus	0.263	Benign	0.1729	benign	0	0	0	1	0	0	0	1	0	0	0	0	0	0	0	1	0	0	0	vus
agrn	AGRN	p.E147A	E147A	{"pvs":0,"ps":0,"pm":1,"pp":0,"bp":0,"bs":0,"ba":0}	vus	0.261	Benign	0.7423	pathogenic	0	0	1	0	0	0	0	2	0	0	0	0	0	1	0	0	0	0			3	vus
agrn	AGRN	p.H1950L	H1950L	{"pvs":0,"ps":0,"pm":1,"pp":0,"bp":0,"bs":0,"ba":0}	vus	0.258	Benign	0.1468	benign	0	0	1	0	0	0	0	2	0	0	0	0	0	1	0	0	0	0	1	vus
agrn	AGRN	p.E52A	E52A	{"pvs":0,"ps":0,"pm":1,"pp":0,"bp":0,"bs":0,"ba":0}	vus	0.254	Benign	0.8277	pathogenic	0	0	1	0	0	0	0	2	0	0	0	0	0	1	0	0	0	0			3	vus
agrn	AGRN	p.H1828L	H1828L	{"pvs":0,"ps":0,"pm":1,"pp":0,"bp":0,"bs":0,"ba":0}	vus	0.249	Benign	0.1157	benign	0	0	1	0	0	0	0	2	0	0	0	0	0	1	0	0	0	0	1	vus
agrn	AGRN	p.E150A	E150A	{"pvs":0,"ps":0,"pm":1,"pp":0,"bp":0,"bs":0,"ba":0}	vus	0.245	Benign	0.7729	pathogenic	0	0	1	0	0	0	0	2	0	0	0	0	0	1	0	0	0	0			3	vus
agrn	AGRN	p.R1671Q	R1671Q	{"pvs":0,"ps":1,"pm":1,"pp":1,"bp":0,"bs":0,"ba":0}	likely_pathogenic	0.237	Benign	0.1458	benign	0	1	1	1	0	0	0	7	0	0	0	0	0	1	1	1	0	0
agrn	AGRN	p.S1180L	S1180L	{"pvs":0,"ps":1,"pm":1,"pp":1,"bp":0,"bs":0,"ba":0}	likely_pathogenic	0.233	Benign	0.7226	pathogenic	0	1	1	1	0	0	0	7	0	0	0	0	0	1	1	1	0	0
agrn	AGRN	p.A1506T	A1506T	{"pvs":0,"ps":0,"pm":1,"pp":1,"bp":0,"bs":0,"ba":0}	vus	0.193	Benign	0.105	benign	0	0	1	1	0	0	0	3	0	0	0	0	0	0	0	1	0	1	2
agrn	AGRN	p.R1322W	R1322W	{"pvs":0,"ps":0,"pm":0,"pp":1,"bp":0,"bs":1,"ba":0}	likely_benign	0.176	Benign	0.0857	benign	0	0	0	1	0	1	0	-3	1	0	0	0	0	0	0	1	0	0
agrn	AGRN	p.D78A	D78A	{"pvs":0,"ps":0,"pm":1,"pp":0,"bp":0,"bs":0,"ba":0}	vus	0.168	Benign	0.164	benign	0	0	1	0	0	0	0	2	0	0	0	0	0	1	0	0	0	0	1	vus
agrn	AGRN	p.P7A	P7A	{"pvs":0,"ps":0,"pm":1,"pp":0,"bp":0,"bs":0,"ba":0}	vus	0.167	Benign	0.0478	benign	0	0	1	0	0	0	0	2	0	0	0	0	0	1	0	0	0	0	1	vus
agrn	AGRN	p.R1800H	R1800H	{"pvs":0,"ps":0,"pm":1,"pp":0,"bp":0,"bs":0,"ba":0}	vus	0.159	Benign	0.0714	benign	0	0	1	0	0	0	0	2	0	0	0	0	0	1	0	0	0	0	1	vus
agrn	AGRN	p.P1448L	P1448L	{"pvs":0,"ps":0,"pm":1,"pp":1,"bp":0,"bs":0,"ba":0}	vus	0.155	Benign	0.0751	benign	0	0	1	1	0	0	0	3	0	0	0	0	0	0	0	1	0	1	2	vus
agrn	AGRN	p.T1044M	T1044M	{"pvs":0,"ps":0,"pm":1,"pp":0,"bp":0,"bs":0,"ba":0}	vus	0.147	Benign	0.0874	benign	0	0	1	0	0	0	0	2	0	0	0	0	0	1	0	0	0	0	1	vus
agrn	AGRN	p.E148A	E148A	{"pvs":0,"ps":0,"pm":1,"pp":0,"bp":0,"bs":0,"ba":0}	vus	0.137	Benign	0.2481	benign	0	0	1	0	0	0	0	2	0	0	0	0	0	1	0	0	0	0	1	vus
agrn	AGRN	p.P998L	P998L	{"pvs":0,"ps":0,"pm":0,"pp":0,"bp":0,"bs":0,"ba":0}	vus	0.095	Benign	0.0706	benign	0	0	0	0	0	0	0	0	0	0	0	0	0	0	0	0	0	0	-1	likely_benign
agrn	AGRN	p.V1200I	V1200I	{"pvs":0,"ps":0,"pm":1,"pp":0,"bp":0,"bs":0,"ba":0}	vus	0.073	Benign	0.1097	benign	0	0	1	0	0	0	0	2	0	0	0	0	0	1	0	0	0	0	1	vus
agrn	AGRN	p.A745V	A745V	{"pvs":0,"ps":0,"pm":0,"pp":1,"bp":0,"bs":0,"ba":0}	vus	0.061	Benign	0.0775	benign	0	0	0	1	0	0	0	1	0	0	0	0	0	0	0	1	0	0	0	vus
agrn	AGRN	p.L991F	L991F	{"pvs":0,"ps":0,"pm":1,"pp":2,"bp":0,"bs":0,"ba":0}	vus	0.052	Benign	0.0781	benign	0	0	1	2	0	0	0	4	0	0	0	0	0	1	0	2	0	0	3	vus
agrn	AGRN	p.P1280S	P1280S	{"pvs":0,"ps":0,"pm":1,"pp":0,"bp":0,"bs":0,"ba":0}	vus	0.045	Benign	0.0856	benign	0	0	1	0	0	0	0	2	0	0	0	0	0	1	0	0	0	0	1	vus
agrn	AGRN	p.R448Q	R448Q	{"pvs":0,"ps":0,"pm":0,"pp":1,"bp":0,"bs":0,"ba":0}	vus			0.0623	benign	0	0	0	1	0	0	0	1	0	0	0	0	0	0	0	1	0	0	0	vus
agrn	AGRN	p.G1579S	G1579S	{"pvs":0,"ps":0,"pm":1,"pp":1,"bp":0,"bs":0,"ba":0}	vus			0.1036	benign	0	0	1	1	0	0	0	3	0	0	0	0	0	0	0	1	0	1	2	vus
agrn	AGRN	p.Q1135R	Q1135R	{"pvs":0,"ps":0,"pm":0,"pp":2,"bp":0,"bs":0,"ba":1}	benign			0.1494	benign	0	0	0	2	0	0	1	-2	1	0	0	0	0	0	0	2	0	0
agrn	AGRN	p.V619M	V619M	{"pvs":0,"ps":0,"pm":1,"pp":0,"bp":0,"bs":0,"ba":0}	vus			0.1585	benign	0	0	1	0	0	0	0	2	0	0	0	0	0	1	0	0	0	0	1	vus
agrn	AGRN	p.R34A	R34A	{"pvs":0,"ps":0,"pm":1,"pp":0,"bp":0,"bs":0,"ba":0}	vus			0.2597	benign	0	0	1	0	0	0	0	2	0	0	0	0	0	1	0	0	0	0	1	vus
agrn	AGRN	p.R1509W	R1509W	{"pvs":0,"ps":2,"pm":2,"pp":1,"bp":0,"bs":0,"ba":0}	pathogenic			0.3765	ambiguous	0	2	2	1	0	0	0	13	0	0	0	0	0	1	1	2	0	1
agrn	AGRN	p.H62A	H62A	{"pvs":0,"ps":0,"pm":1,"pp":0,"bp":0,"bs":0,"ba":0}	vus			0.377	ambiguous	0	0	1	0	0	0	0	2	0	0	0	0	0	1	0	0	0	0
agrn	AGRN	p.K77A	K77A	{"pvs":0,"ps":0,"pm":1,"pp":0,"bp":0,"bs":0,"ba":0}	vus			0.7006	pathogenic	0	0	1	0	0	0	0	2	0	0	0	0	0	1	0	0	0	0			3	vus
agrn	AGRN	p.N135A	N135A	{"pvs":0,"ps":0,"pm":1,"pp":0,"bp":0,"bs":0,"ba":0}	vus			0.7449	pathogenic	0	0	1	0	0	0	0	2	0	0	0	0	0	1	0	0	0	0			3	vus
agrn	AGRN	p.C152A	C152A	{"pvs":0,"ps":0,"pm":1,"pp":0,"bp":0,"bs":0,"ba":0}	vus			0.7754	pathogenic	0	0	1	0	0	0	0	2	0	0	0	0	0	1	0	0	0	0			3	vus
agrn	AGRN	p.K91A	K91A	{"pvs":0,"ps":0,"pm":1,"pp":0,"bp":0,"bs":0,"ba":0}	vus			0.9078	pathogenic	0	0	1	0	0	0	0	2	0	0	0	0	0	1	0	0	0	0			3	vus
agrn	AGRN	p.K67A	K67A	{"pvs":0,"ps":0,"pm":1,"pp":0,"bp":0,"bs":0,"ba":0}	vus			0.911	pathogenic	0	0	1	0	0	0	0	2	0	0	0	0	0	1	0	0	0	0			3	vus
agrn	AGRN	p.L143F	L143F	{"pvs":0,"ps":0,"pm":1,"pp":0,"bp":0,"bs":0,"ba":0}	vus			0.9454	pathogenic	0	0	1	0	0	0	0	2	0	0	0	0	0	1	0	0	0	0			3	vus
agrn	AGRN	p.R69A	R69A	{"pvs":0,"ps":0,"pm":1,"pp":0,"bp":0,"bs":0,"ba":0}	vus			0.9698	pathogenic	0	0	1	0	0	0	0	2	0	0	0	0	0	1	0	0	0	0			3	vus
agrn	AGRN	p.C553A	C553A	{"pvs":0,"ps":0,"pm":1,"pp":0,"bp":0,"bs":0,"ba":0}	vus			0.9709	pathogenic	0	0	1	0	0	0	0	2	0	0	0	0	0	1	0	0	0	0			3	vus
agrn	AGRN	p.C546A	C546A	{"pvs":0,"ps":0,"pm":1,"pp":0,"bp":0,"bs":0,"ba":0}	vus			0.9767	pathogenic	0	0	1	0	0	0	0	2	0	0	0	0	0	1	0	0	0	0			3	vus
agrn	AGRN	p.V153D	V153D	{"pvs":0,"ps":0,"pm":1,"pp":0,"bp":0,"bs":0,"ba":0}	vus			0.9788	pathogenic	0	0	1	0	0	0	0	2	0	0	0	0	0	1	0	0	0	0			3	vus
agrn	AGRN	p.L146A	L146A	{"pvs":0,"ps":0,"pm":1,"pp":0,"bp":0,"bs":0,"ba":0}	vus			0.9871	pathogenic	0	0	1	0	0	0	0	2	0	0	0	0	0	1	0	0	0	0			3	vus
agrn	AGRN	p.R72A	R72A	{"pvs":0,"ps":0,"pm":1,"pp":0,"bp":0,"bs":0,"ba":0}	vus			0.9975	pathogenic	0	0	1	0	0	0	0	2	0	0	0	0	0	1	0	0	0	0			3	vus
alg14	ALG14	p.G145R	G145R	{"pvs":0,"ps":0,"pm":1,"pp":3,"bp":0,"bs":0,"ba":0}	vus	0.946	Likely pathogenic	0.9922	pathogenic	0	0	1	3	0	0	0	5	0	0	0	0	0	1	0	2	1	0
alg14	ALG14	p.V141G	V141G	{"pvs":0,"ps":0,"pm":1,"pp":2,"bp":0,"bs":0,"ba":0}	vus	0.866	Likely pathogenic	0.8909	pathogenic	0	0	1	2	0	0	0	4	0	0	0	0	0	1	0	2	0	0			5	vus
alg14	ALG14	p.V197G	V197G	{"pvs":0,"ps":0,"pm":1,"pp":3,"bp":0,"bs":0,"ba":0}	vus	0.845	Likely pathogenic	0.9187	pathogenic	0	0	1	3	0	0	0	5	0	0	0	0	0	1	0	2	1	0
alg14	ALG14	p.R109Q	R109Q	{"pvs":0,"ps":0,"pm":2,"pp":1,"bp":0,"bs":0,"ba":0}	vus	0.737	Possibly pathogenic	0.8284	pathogenic	0	0	2	1	0	0	0	5	0	0	0	0	0	1	0	1	1	0
alg14	ALG14	p.D74N	D74N	{"pvs":0,"ps":0,"pm":3,"pp":1,"bp":0,"bs":0,"ba":0}	likely_pathogenic	0.697	Possibly pathogenic	0.9547	pathogenic	0	0	3	1	0	0	0	7	0	0	0	0	0	2	0	1	1	0
alg14	ALG14	p.P65L	P65L	{"pvs":0,"ps":0,"pm":1,"pp":3,"bp":0,"bs":0,"ba":0}	vus	0.656	Possibly pathogenic	0.6403	pathogenic	0	0	1	3	0	0	0	5	0	0	0	0	0	1	0	2	1	0
alg14	ALG14	p.I175N	I175N	{"pvs":0,"ps":0,"pm":1,"pp":2,"bp":0,"bs":0,"ba":0}	vus	0.491	Benign	0.9285	pathogenic	0	0	1	2	0	0	0	4	0	0	0	0	0	1	0	1	1	0
alg14	ALG14	p.S38I	S38I	{"pvs":0,"ps":0,"pm":0,"pp":0,"bp":1,"bs":0,"ba":0}	vus	0.096	Benign	0.4396	ambiguous	0	0	0	0	1	0	0	-1	0	0	0	1	0	0	0	0	0	0
alg14	ALG14	p.A11T	A11T	{"pvs":0,"ps":1,"pm":0,"pp":1,"bp":1,"bs":1,"ba":0}	likely_benign	0.017	Benign	0.1038	benign	0	1	0	1	1	1	0	0	1	0	0	1	0	0	1	1	0	0
ankle2	ANKLE2	p.R314W	R314W	{"pvs":0,"ps":0,"pm":1,"pp":2,"bp":0,"bs":0,"ba":0}	vus	0.679	Possibly pathogenic	0.9486	pathogenic	0	0	1	2	0	0	0	4	0	0	0	0	0	1	0	1	1	0
ankle2	ANKLE2	p.D401G	D401G	{"pvs":0,"ps":0,"pm":1,"pp":2,"bp":0,"bs":0,"ba":0}	vus	0.615	Possibly pathogenic	0.9095	pathogenic	0	0	1	2	0	0	0	4	0	0	0	0	0	1	0	1	1	0
ankle2	ANKLE2	p.G201W	G201W	{"pvs":0,"ps":0,"pm":2,"pp":1,"bp":0,"bs":0,"ba":0}	vus	0.587	Possibly pathogenic	0.9947	pathogenic	0	0	2	1	0	0	0	5	0	0	0	0	0	2	0	0	1	0
ankle2	ANKLE2	p.D835E	D835E	{"pvs":0,"ps":0,"pm":1,"pp":2,"bp":0,"bs":0,"ba":0}	vus	0.518	Possibly pathogenic	0.919	pathogenic	0	0	1	2	0	0	0	4	0	0	0	0	0	1	0	1	1	0
ankle2	ANKLE2	p.L392P	L392P	{"pvs":0,"ps":0,"pm":1,"pp":2,"bp":0,"bs":0,"ba":0}	vus	0.503	Possibly pathogenic	0.9712	pathogenic	0	0	1	2	0	0	0	4	0	0	0	0	0	1	0	1	1	0
ankle2	ANKLE2	p.S636F	S636F	{"pvs":0,"ps":0,"pm":1,"pp":2,"bp":0,"bs":0,"ba":0}	vus	0.459	Benign	0.6254	pathogenic	0	0	1	2	0	0	0	4	0	0	0	0	0	1	0	1	1	0
ankle2	ANKLE2	p.V229G	V229G	{"pvs":0,"ps":0,"pm":1,"pp":3,"bp":0,"bs":0,"ba":0}	vus	0.451	Benign	0.7107	pathogenic	0	0	1	3	0	0	0	5	0	0	0	0	0	1	0	2	1	0
ankle2	ANKLE2	p.D451V	D451V	{"pvs":0,"ps":0,"pm":1,"pp":2,"bp":0,"bs":0,"ba":0}	vus	0.435	Benign	0.3166	benign	0	0	1	2	0	0	0	4	0	0	0	0	0	1	0	1	1	0
ankle2	ANKLE2	p.K302Q	K302Q	{"pvs":0,"ps":1,"pm":1,"pp":1,"bp":0,"bs":0,"ba":0}	likely_pathogenic	0.318	Benign	0.8495	pathogenic	0	1	1	1	0	0	0	7	0	0	0	0	0	1	1	0	1	0
ankle2	ANKLE2	p.R536C	R536C	{"pvs":0,"ps":0,"pm":2,"pp":1,"bp":0,"bs":0,"ba":0}	vus	0.242	Benign	0.1823	benign	0	0	2	1	0	0	0	5	0	0	0	0	0	1	0	1	1	0
ankle2	ANKLE2	p.K312Q	K312Q	{"pvs":0,"ps":0,"pm":1,"pp":0,"bp":0,"bs":1,"ba":0}	likely_benign	0.207	Benign	0.483	ambiguous	0	0	1	0	0	1	0	-2	0	1	0	0	0	1	0	0	0	0
ankle2	ANKLE2	p.K302R	K302R	{"pvs":0,"ps":1,"pm":1,"pp":0,"bp":0,"bs":0,"ba":0}	likely_pathogenic	0.133	Benign	0.1225	benign	0	1	1	0	0	0	0	6	0	0	0	0	0	1	1	0	0	0
ankle2	ANKLE2	p.A109P	A109P	{"pvs":0,"ps":0,"pm":1,"pp":2,"bp":0,"bs":0,"ba":0}	vus	0.131	Benign	0.9676	pathogenic	0	0	1	2	0	0	0	4	0	0	0	0	0	1	0	1	1	0
ankle2	ANKLE2	p.L573V	L573V	{"pvs":0,"ps":0,"pm":1,"pp":3,"bp":0,"bs":0,"ba":0}	vus	0.124	Benign	0.1792	benign	0	0	1	3	0	0	0	5	0	0	0	0	0	1	0	2	1	0
ankle2	ANKLE2	p.K312R	K312R	{"pvs":0,"ps":0,"pm":1,"pp":0,"bp":1,"bs":1,"ba":0}	likely_benign	0.117	Benign	0.0996	benign	0	0	1	0	1	1	0	-3	0	1	0	1	0	1	0	0	0	0
ankle2	ANKLE2	p.A27G	A27G	{"pvs":0,"ps":0,"pm":1,"pp":2,"bp":0,"bs":0,"ba":0}	vus	0.073	Benign	0.2687	benign	0	0	1	2	0	0	0	4	0	0	0	0	0	1	0	1	1	0
ankle2	ANKLE2	p.R508C	R508C	{"pvs":0,"ps":0,"pm":1,"pp":1,"bp":1,"bs":0,"ba":0}	vus	0.069	Benign	0.0888	benign	0	0	1	1	1	0	0	2	0	0	0	1	0	1	0	1	0	0
ankle2	ANKLE2	p.K750R	K750R	{"pvs":0,"ps":0,"pm":1,"pp":0,"bp":1,"bs":1,"ba":0}	likely_benign	0.062	Benign	0.0698	benign	0	0	1	0	1	1	0	-3	0	1	0	1	0	1	0	0	0	0
ankle2	ANKLE2	p.S662C	S662C	{"pvs":0,"ps":0,"pm":2,"pp":0,"bp":1,"bs":0,"ba":0}	vus	0.038	Benign	0.0685	benign	0	0	2	0	1	0	0	3	0	0	0	1	0	1	0	0	0	1
ankle2	ANKLE2	p.K750Q	K750Q	{"pvs":0,"ps":0,"pm":1,"pp":0,"bp":1,"bs":1,"ba":0}	likely_benign	0.038	Benign	0.0865	benign	0	0	1	0	1	1	0	-3	0	1	0	1	0	1	0	0	0	0
ankle2	ANKLE2	p.A8V	A8V	{"pvs":0,"ps":0,"pm":0,"pp":1,"bp":1,"bs":0,"ba":0}	vus	0.035	Benign	0.2096	benign	0	0	0	1	1	0	0	0	0	0	0	1	0	0	0	1	0	0
ankle2	ANKLE2	p.G585V	G585V	{"pvs":0,"ps":0,"pm":1,"pp":2,"bp":0,"bs":0,"ba":0}	vus	0.35	Benign	0.654	pathogenic	0	0	1	2	0	0	0	4	0	0	0	0	0	1	0	1	1	0
ankle2	ANKLE2	p.S647N	S647N	{"pvs":0,"ps":0,"pm":0,"pp":0,"bp":0,"bs":1,"ba":0}	likely_benign	0.14	Benign	0.2752	benign	0	0	0	0	0	1	0	-4	1	0	0	0	0	0	0	0	0	0
ankle2	ANKLE2	p.S662A	S662A	{"pvs":0,"ps":0,"pm":2,"pp":0,"bp":0,"bs":0,"ba":0}	vus			0.0778	benign	0	0	2	0	0	0	0	4	0	0	0	0	0	1	0	0	0	1	3	vus
ankle2	ANKLE2	p.S662D	S662D	{"pvs":0,"ps":1,"pm":1,"pp":0,"bp":0,"bs":0,"ba":0}	likely_pathogenic			0.152	benign	0	1	1	0	0	0	0	6	0	0	0	0	0	1	1	0	0	0
ankle2	ANKLE2	p.F257A	F257A	{"pvs":0,"ps":0,"pm":1,"pp":0,"bp":0,"bs":0,"ba":0}	vus			0.3547	ambiguous	0	0	1	0	0	0	0	2	0	0	0	0	0	1	0	0	0	0
ankle2	ANKLE2	p.Y256A	Y256A	{"pvs":0,"ps":0,"pm":1,"pp":0,"bp":0,"bs":0,"ba":0}	vus			0.5112	ambiguous	0	0	1	0	0	0	0	2	0	0	0	0	0	1	0	0	0	0
ap3b2	AP3B2	p.K294T	K294T	{"pvs":0,"ps":0,"pm":1,"pp":0,"bp":2,"bs":0,"ba":0}	likely_benign	0.218	Benign	0.3099	benign	0	0	1	0	2	0	0	0	0	0	0	1	1	1	0	0	0	0
asah1	ASAH1	p.C143G	C143G	{"pvs":0,"ps":0,"pm":2,"pp":3,"bp":0,"bs":0,"ba":0}	likely_pathogenic	0.981	Likely pathogenic	0.9168	pathogenic	0	0	2	3	0	0	0	7	0	0	0	0	0	1	0	1	1	2
asah1	ASAH1	p.L257P	L257P	{"pvs":0,"ps":0,"pm":1,"pp":2,"bp":0,"bs":0,"ba":0}	vus	0.969	Likely pathogenic	0.989	pathogenic	0	0	1	2	0	0	0	4	0	0	0	0	0	1	0	0	1	1
asah1	ASAH1	p.G235D	G235D	{"pvs":0,"ps":1,"pm":2,"pp":2,"bp":0,"bs":0,"ba":0}	pathogenic	0.967	Likely pathogenic	0.8571	pathogenic	0	1	2	2	0	0	0	10	0	0	0	0	0	2	1	2	1	1
asah1	ASAH1	p.G209D	G209D	{"pvs":0,"ps":0,"pm":2,"pp":2,"bp":0,"bs":0,"ba":0}	likely_pathogenic	0.961	Likely pathogenic	0.9857	pathogenic	0	0	2	2	0	0	0	6	0	0	0	0	0	1	0	1	1	1
asah1	ASAH1	p.R333G	R333G	{"pvs":0,"ps":0,"pm":2,"pp":2,"bp":0,"bs":0,"ba":0}	likely_pathogenic	0.947	Likely pathogenic	0.9895	pathogenic	0	0	2	2	0	0	0	6	0	0	0	0	0	2	0	1	1	1
asah1	ASAH1	p.P362T	P362T	{"pvs":0,"ps":0,"pm":3,"pp":1,"bp":0,"bs":0,"ba":0}	likely_pathogenic	0.945	Likely pathogenic	0.6668	pathogenic	0	0	3	1	0	0	0	7	0	0	0	0	0	1	0	1	0	2
asah1	ASAH1	p.N320S	N320S	{"pvs":0,"ps":0,"pm":2,"pp":3,"bp":0,"bs":0,"ba":0}	likely_pathogenic	0.936	Likely pathogenic	0.5863	pathogenic	0	0	2	3	0	0	0	7	0	0	0	0	0	1	0	1	1	2
asah1	ASAH1	p.W169R	W169R	{"pvs":0,"ps":1,"pm":2,"pp":3,"bp":0,"bs":0,"ba":0}	pathogenic	0.933	Likely pathogenic	0.9613	pathogenic	0	1	2	3	0	0	0	11	0	0	0	0	0	2	1	3	1	1
asah1	ASAH1	p.R333H	R333H	{"pvs":0,"ps":1,"pm":2,"pp":2,"bp":0,"bs":0,"ba":0}	pathogenic	0.932	Likely pathogenic	0.9467	pathogenic	0	1	2	2	0	0	0	10	0	0	0	0	0	2	1	1	1	1
asah1	ASAH1	p.P362A	P362A	{"pvs":0,"ps":0,"pm":2,"pp":2,"bp":0,"bs":0,"ba":0}	likely_pathogenic	0.928	Likely pathogenic	0.7149	pathogenic	0	0	2	2	0	0	0	6	0	0	0	0	0	1	0	0	1	2
asah1	ASAH1	p.P362R	P362R	{"pvs":0,"ps":1,"pm":2,"pp":2,"bp":0,"bs":0,"ba":0}	pathogenic	0.919	Likely pathogenic	0.8956	pathogenic	0	1	2	2	0	0	0	10	0	0	0	0	0	2	1	2	1	1
asah1	ASAH1	p.R159G	R159G	{"pvs":0,"ps":1,"pm":1,"pp":2,"bp":0,"bs":0,"ba":0}	likely_pathogenic	0.897	Likely pathogenic	0.9794	pathogenic	0	1	1	2	0	0	0	8	0	0	0	0	0	1	1	0	1	1
asah1	ASAH1	p.R333C	R333C	{"pvs":0,"ps":0,"pm":2,"pp":2,"bp":0,"bs":0,"ba":0}	likely_pathogenic	0.896	Likely pathogenic	0.9799	pathogenic	0	0	2	2	0	0	0	6	0	0	0	0	0	1	0	2	1	1
asah1	ASAH1	p.G213E	G213E	{"pvs":0,"ps":0,"pm":1,"pp":3,"bp":0,"bs":0,"ba":0}	vus	0.896	Likely pathogenic	0.9854	pathogenic	0	0	1	3	0	0	0	5	0	0	0	0	0	1	0	1	1	1
asah1	ASAH1	p.P278L	P278L	{"pvs":0,"ps":0,"pm":1,"pp":4,"bp":0,"bs":0,"ba":0}	likely_pathogenic	0.881	Likely pathogenic	0.8354	pathogenic	0	0	1	4	0	0	0	6	0	0	0	0	0	1	0	2	1	1
asah1	ASAH1	p.T360A	T360A	{"pvs":0,"ps":0,"pm":1,"pp":4,"bp":0,"bs":0,"ba":0}	likely_pathogenic	0.878	Likely pathogenic	0.3417	ambiguous	0	0	1	4	0	0	0	6	0	0	0	0	0	1	0	2	1	1
asah1	ASAH1	p.D162N	D162N	{"pvs":0,"ps":0,"pm":2,"pp":2,"bp":0,"bs":0,"ba":0}	likely_pathogenic	0.871	Likely pathogenic	0.9834	pathogenic	0	0	2	2	0	0	0	6	0	0	0	0	0	1	0	0	1	2
asah1	ASAH1	p.C392Y	C392Y	{"pvs":0,"ps":0,"pm":1,"pp":3,"bp":0,"bs":0,"ba":0}	vus	0.865	Likely pathogenic	0.9914	pathogenic	0	0	1	3	0	0	0	5	0	0	0	0	0	1	0	1	1	1
asah1	ASAH1	p.L307R	L307R	{"pvs":0,"ps":0,"pm":2,"pp":2,"bp":0,"bs":0,"ba":0}	likely_pathogenic	0.864	Likely pathogenic	0.7527	pathogenic	0	0	2	2	0	0	0	6	0	0	0	0	0	2	0	0	1	1
asah1	ASAH1	p.G235R	G235R	{"pvs":0,"ps":1,"pm":2,"pp":2,"bp":0,"bs":0,"ba":0}	pathogenic	0.854	Likely pathogenic	0.9265	pathogenic	0	1	2	2	0	0	0	10	0	0	0	0	0	1	1	2	1	1
asah1	ASAH1	p.G164V	G164V	{"pvs":0,"ps":0,"pm":1,"pp":2,"bp":0,"bs":0,"ba":0}	vus	0.853	Likely pathogenic	0.969	pathogenic	0	0	1	2	0	0	0	4	0	0	0	0	0	1	0	0	1	1
asah1	ASAH1	p.G168W	G168W	{"pvs":0,"ps":1,"pm":1,"pp":3,"bp":0,"bs":0,"ba":0}	likely_pathogenic	0.852	Likely pathogenic	0.8933	pathogenic	0	1	1	3	0	0	0	9	0	0	0	0	0	1	1	1	1	1
asah1	ASAH1	p.T360I	T360I	{"pvs":0,"ps":1,"pm":1,"pp":3,"bp":0,"bs":0,"ba":0}	likely_pathogenic	0.848	Likely pathogenic	0.8898	pathogenic	0	1	1	3	0	0	0	9	0	0	0	0	0	1	1	1	1	1
asah1	ASAH1	p.L385P	L385P	{"pvs":0,"ps":0,"pm":1,"pp":2,"bp":0,"bs":0,"ba":0}	vus	0.847	Likely pathogenic	0.7971	pathogenic	0	0	1	2	0	0	0	4	0	0	0	0	0	1	0	0	1	1
asah1	ASAH1	p.L241P	L241P	{"pvs":0,"ps":0,"pm":2,"pp":2,"bp":0,"bs":0,"ba":0}	likely_pathogenic	0.845	Likely pathogenic	0.6672	pathogenic	0	0	2	2	0	0	0	6	0	0	0	0	0	2	0	0	1	1
asah1	ASAH1	p.R254G	R254G	{"pvs":0,"ps":1,"pm":2,"pp":3,"bp":0,"bs":0,"ba":0}	pathogenic	0.842	Likely pathogenic	0.973	pathogenic	0	1	2	3	0	0	0	11	0	0	0	0	0	1	1	3	1	1
asah1	ASAH1	p.G235C	G235C	{"pvs":0,"ps":0,"pm":2,"pp":2,"bp":0,"bs":0,"ba":0}	likely_pathogenic	0.839	Likely pathogenic	0.7877	pathogenic	0	0	2	2	0	0	0	6	0	0	0	0	0	1	0	0	1	2
asah1	ASAH1	p.R296G	R296G	{"pvs":0,"ps":0,"pm":1,"pp":2,"bp":0,"bs":0,"ba":0}	vus	0.839	Likely pathogenic	0.8277	pathogenic	0	0	1	2	0	0	0	4	0	0	0	0	0	1	0	0	1	1
asah1	ASAH1	p.G153S	G153S	{"pvs":0,"ps":0,"pm":2,"pp":2,"bp":0,"bs":0,"ba":0}	likely_pathogenic	0.837	Likely pathogenic	0.2561	benign	0	0	2	2	0	0	0	6	0	0	0	0	0	2	0	0	1	1
asah1	ASAH1	p.T222K	T222K	{"pvs":0,"ps":1,"pm":2,"pp":2,"bp":0,"bs":0,"ba":0}	pathogenic	0.825	Likely pathogenic	0.9765	pathogenic	0	1	2	2	0	0	0	10	0	0	0	0	0	1	1	2	1	1
asah1	ASAH1	p.E138V	E138V	{"pvs":0,"ps":1,"pm":2,"pp":2,"bp":0,"bs":0,"ba":0}	pathogenic	0.815	Likely pathogenic	0.9787	pathogenic	0	1	2	2	0	0	0	10	0	0	0	0	0	1	1	2	1	1
asah1	ASAH1	p.C31F	C31F	{"pvs":0,"ps":0,"pm":2,"pp":2,"bp":0,"bs":0,"ba":0}	likely_pathogenic	0.804	Likely pathogenic	0.9328	pathogenic	0	0	2	2	0	0	0	6	0	0	0	0	0	2	0	1	1	1
asah1	ASAH1	p.D331N	D331N	{"pvs":0,"ps":1,"pm":2,"pp":2,"bp":0,"bs":0,"ba":0}	pathogenic	0.801	Likely pathogenic	0.9609	pathogenic	0	1	2	2	0	0	0	10	0	0	0	0	0	1	1	1	1	1
asah1	ASAH1	p.Y137C	Y137C	{"pvs":0,"ps":1,"pm":2,"pp":2,"bp":0,"bs":0,"ba":0}	pathogenic	0.797	Likely pathogenic	0.7481	pathogenic	0	1	2	2	0	0	0	10	0	0	0	0	0	2	1	2	1	1
asah1	ASAH1	p.N320D	N320D	{"pvs":0,"ps":1,"pm":2,"pp":2,"bp":0,"bs":0,"ba":0}	pathogenic	0.795	Likely pathogenic	0.9559	pathogenic	0	1	2	2	0	0	0	10	0	0	0	0	0	1	1	2	1	1
asah1	ASAH1	p.F136L	F136L	{"pvs":0,"ps":0,"pm":2,"pp":2,"bp":0,"bs":0,"ba":0}	likely_pathogenic	0.789	Likely pathogenic	0.8925	pathogenic	0	0	2	2	0	0	0	6	0	0	0	0	0	1	0	1	1	1
asah1	ASAH1	p.W395C	W395C	{"pvs":0,"ps":0,"pm":2,"pp":2,"bp":0,"bs":0,"ba":0}	likely_pathogenic	0.777	Likely pathogenic	0.9733	pathogenic	0	0	2	2	0	0	0	6	0	0	0	0	0	1	0	1	1	1
asah1	ASAH1	p.Y137N	Y137N	{"pvs":0,"ps":0,"pm":2,"pp":3,"bp":0,"bs":0,"ba":0}	likely_pathogenic	0.776	Likely pathogenic	0.8223	pathogenic	0	0	2	3	0	0	0	7	0	0	0	0	0	1	0	1	1	2
asah1	ASAH1	p.E180K	E180K	{"pvs":0,"ps":0,"pm":1,"pp":3,"bp":0,"bs":0,"ba":0}	vus	0.769	Likely pathogenic	0.313	benign	0	0	1	3	0	0	0	5	0	0	0	0	0	1	0	1	1	1
asah1	ASAH1	p.G168V	G168V	{"pvs":0,"ps":0,"pm":2,"pp":3,"bp":0,"bs":0,"ba":0}	likely_pathogenic	0.751	Likely pathogenic	0.8138	pathogenic	0	0	2	3	0	0	0	7	0	0	0	0	0	1	0	1	1	2
asah1	ASAH1	p.V97G	V97G	{"pvs":0,"ps":0,"pm":2,"pp":3,"bp":0,"bs":0,"ba":0}	likely_pathogenic	0.743	Possibly pathogenic	0.4544	ambiguous	0	0	2	3	0	0	0	7	0	0	0	0	0	2	0	2	1	1
asah1	ASAH1	p.D332H	D332H	{"pvs":0,"ps":0,"pm":2,"pp":2,"bp":0,"bs":0,"ba":0}	likely_pathogenic	0.731	Possibly pathogenic	0.7069	pathogenic	0	0	2	2	0	0	0	6	0	0	0	0	0	2	0	0	1	1
asah1	ASAH1	p.N173I	N173I	{"pvs":0,"ps":1,"pm":1,"pp":2,"bp":0,"bs":0,"ba":0}	likely_pathogenic	0.728	Possibly pathogenic	0.4553	ambiguous	0	1	1	2	0	0	0	8	0	0	0	0	0	1	1	1	0	1
asah1	ASAH1	p.V97E	V97E	{"pvs":0,"ps":1,"pm":1,"pp":3,"bp":0,"bs":0,"ba":0}	likely_pathogenic	0.704	Possibly pathogenic	0.8715	pathogenic	0	1	1	3	0	0	0	9	0	0	0	0	0	1	1	1	1	1
asah1	ASAH1	p.A120P	A120P	{"pvs":0,"ps":0,"pm":1,"pp":3,"bp":0,"bs":0,"ba":0}	vus	0.615	Possibly pathogenic	0.984	pathogenic	0	0	1	3	0	0	0	5	0	0	0	0	0	1	0	1	1	1
asah1	ASAH1	p.P26R	P26R	{"pvs":0,"ps":1,"pm":1,"pp":3,"bp":0,"bs":0,"ba":0}	likely_pathogenic	0.549	Possibly pathogenic	0.2742	benign	0	1	1	3	0	0	0	9	0	0	0	0	0	1	1	1	1	1
asah1	ASAH1	p.K366Q	K366Q	{"pvs":0,"ps":0,"pm":2,"pp":2,"bp":0,"bs":0,"ba":0}	likely_pathogenic	0.523	Possibly pathogenic	0.6276	pathogenic	0	0	2	2	0	0	0	6	0	0	0	0	0	1	0	1	1	1
asah1	ASAH1	p.P126T	P126T	{"pvs":0,"ps":0,"pm":1,"pp":2,"bp":0,"bs":0,"ba":0}	vus	0.516	Possibly pathogenic	0.169	benign	0	0	1	2	0	0	0	4	0	0	0	0	0	1	0	0	1	1
asah1	ASAH1	p.R386Q	R386Q	{"pvs":0,"ps":1,"pm":1,"pp":2,"bp":0,"bs":0,"ba":0}	likely_pathogenic	0.505	Possibly pathogenic	0.4492	ambiguous	0	1	1	2	0	0	0	8	0	0	0	0	0	1	1	1	0	1
asah1	ASAH1	p.Q22H	Q22H	{"pvs":0,"ps":0,"pm":1,"pp":3,"bp":0,"bs":0,"ba":0}	vus	0.478	Benign	0.2952	benign	0	0	1	3	0	0	0	5	0	0	0	0	0	1	0	1	1	1
asah1	ASAH1	p.T42M	T42M	{"pvs":0,"ps":1,"pm":3,"pp":2,"bp":0,"bs":0,"ba":0}	pathogenic	0.464	Benign	0.3287	benign	0	1	3	2	0	0	0	12	0	0	0	0	0	2	1	2	1	1
asah1	ASAH1	p.P37T	P37T	{"pvs":0,"ps":1,"pm":2,"pp":2,"bp":0,"bs":0,"ba":0}	pathogenic	0.438	Benign	0.4181	ambiguous	0	1	2	2	0	0	0	10	0	0	0	0	0	2	1	1	1	1
asah1	ASAH1	p.L80Q	L80Q	{"pvs":0,"ps":0,"pm":1,"pp":2,"bp":0,"bs":0,"ba":0}	vus	0.424	Benign	0.5639	ambiguous	0	0	1	2	0	0	0	4	0	0	0	0	0	1	0	0	1	1
asah1	ASAH1	p.H23D	H23D	{"pvs":0,"ps":0,"pm":1,"pp":2,"bp":1,"bs":0,"ba":0}	vus	0.385	Benign	0.0954	benign	0	0	1	2	1	0	0	3	0	0	0	1	0	1	0	1	0	1
asah1	ASAH1	p.P26Q	P26Q	{"pvs":0,"ps":0,"pm":2,"pp":2,"bp":0,"bs":0,"ba":0}	likely_pathogenic	0.371	Benign	0.2892	benign	0	0	2	2	0	0	0	6	0	0	0	0	0	1	0	0	1	2
asah1	ASAH1	p.I393T	I393T	{"pvs":0,"ps":0,"pm":1,"pp":2,"bp":1,"bs":0,"ba":0}	vus	0.325	Benign	0.1314	benign	0	0	1	2	1	0	0	3	0	0	0	1	0	1	0	1	0	1
asah1	ASAH1	p.T42A	T42A	{"pvs":0,"ps":1,"pm":2,"pp":3,"bp":0,"bs":0,"ba":0}	pathogenic	0.323	Benign	0.1925	benign	0	1	2	3	0	0	0	11	0	0	0	0	0	1	1	3	1	1
asah1	ASAH1	p.I393R	I393R	{"pvs":0,"ps":0,"pm":1,"pp":2,"bp":1,"bs":0,"ba":0}	vus	0.302	Benign	0.3282	benign	0	0	1	2	1	0	0	3	0	0	0	1	0	1	0	1	0	1
asah1	ASAH1	p.V246A	V246A	{"pvs":0,"ps":0,"pm":0,"pp":1,"bp":1,"bs":0,"ba":1}	benign	0.258	Benign	0.0454	benign	0	0	0	1	1	0	1	-4	1	0	0	1	0	0	0	0	0	1
asah1	ASAH1	p.V369I	V369I	{"pvs":0,"ps":0,"pm":0,"pp":1,"bp":0,"bs":1,"ba":0}	likely_benign	0.243	Benign	0.1115	benign	0	0	0	1	0	1	0	-3	1	0	0	0	0	0	0	0	0	1
asah1	ASAH1	p.L105P	L105P	{"pvs":0,"ps":0,"pm":1,"pp":2,"bp":0,"bs":0,"ba":0}	vus	0.222	Benign	0.3316	benign	0	0	1	2	0	0	0	4	0	0	0	0	0	1	0	0	1	1
asah1	ASAH1	p.P71Q	P71Q	{"pvs":0,"ps":0,"pm":1,"pp":2,"bp":1,"bs":0,"ba":0}	vus	0.131	Benign	0.1186	benign	0	0	1	2	1	0	0	3	0	0	0	1	0	1	0	1	0	1
asah1	ASAH1	p.I93V	I93V	{"pvs":0,"ps":0,"pm":0,"pp":2,"bp":1,"bs":0,"ba":1}	benign	0.046	Benign	0.0629	benign	0	0	0	2	1	0	1	-3	1	0	0	1	0	0	0	1	0	1
asah1	ASAH1	p.V72M	V72M	{"pvs":0,"ps":0,"pm":0,"pp":2,"bp":1,"bs":0,"ba":1}	benign	0.038	Benign	0.0638	benign	0	0	0	2	1	0	1	-3	1	0	0	1	0	0	0	1	0	1
asah1	ASAH1	p.A46T	A46T	{"pvs":0,"ps":0,"pm":1,"pp":1,"bp":1,"bs":0,"ba":0}	vus	0.036	Benign	0.0712	benign	0	0	1	1	1	0	0	2	0	0	0	1	0	1	0	0	0	1
asah1	ASAH1	p.C143S	C143S	{"pvs":0,"ps":1,"pm":1,"pp":2,"bp":0,"bs":0,"ba":0}	likely_pathogenic	0.97	Likely pathogenic	0.9671	pathogenic	0	1	1	2	0	0	0	8	0	0	0	0	0	1	1	0	1	1
asah1	ASAH1	p.R226P	R226P	{"pvs":0,"ps":0,"pm":2,"pp":2,"bp":0,"bs":0,"ba":0}	likely_pathogenic	0.95	Likely pathogenic	0.9934	pathogenic	0	0	2	2	0	0	0	6	0	0	0	0	0	1	0	1	1	1
asah1	ASAH1	p.D162G	D162G	{"pvs":0,"ps":1,"pm":1,"pp":2,"bp":0,"bs":0,"ba":0}	likely_pathogenic	0.89	Likely pathogenic	0.9943	pathogenic	0	1	1	2	0	0	0	8	0	0	0	0	0	1	1	0	1	1
asah1	ASAH1	p.Y36C	Y36C	{"pvs":0,"ps":1,"pm":2,"pp":2,"bp":0,"bs":0,"ba":0}	pathogenic	0.85	Likely pathogenic	0.8501	pathogenic	0	1	2	2	0	0	0	10	0	0	0	0	0	2	1	1	1	1
asah1	ASAH1	p.L182V	L182V	{"pvs":0,"ps":0,"pm":2,"pp":3,"bp":0,"bs":0,"ba":0}	likely_pathogenic	0.74	Possibly pathogenic	0.554	ambiguous	0	0	2	3	0	0	0	7	0	0	0	0	0	1	0	2	1	1
asah1	ASAH1	p.V198A	V198A	{"pvs":1,"ps":0,"pm":1,"pp":1,"bp":1,"bs":0,"ba":0}	pathogenic	0.7	Possibly pathogenic	0.214	benign	1	0	1	1	1	0	0	10	0	0	0	1	0	1	0	0	0	2
asah1	ASAH1	p.T179I	T179I	{"pvs":0,"ps":1,"pm":2,"pp":2,"bp":0,"bs":0,"ba":0}	pathogenic	0.65	Possibly pathogenic	0.9016	pathogenic	0	1	2	2	0	0	0	10	0	0	0	0	0	1	1	1	1	1
asah1	ASAH1	p.N348S	N348S	{"pvs":0,"ps":0,"pm":1,"pp":1,"bp":1,"bs":0,"ba":0}	vus	0.32	Benign	0.0899	benign	0	0	1	1	1	0	0	2	0	0	0	1	0	1	0	0	0	1
asah1	ASAH1	p.K152N	K152N	{"pvs":0,"ps":1,"pm":2,"pp":1,"bp":1,"bs":0,"ba":0}	likely_pathogenic	0.24	Benign	0.0891	benign	0	1	2	1	1	0	0	8	0	0	0	1	0	2	1	1	0	1
asah1	ASAH1	p.I171Q	I171Q	{"pvs":0,"ps":0,"pm":1,"pp":1,"bp":0,"bs":0,"ba":0}	vus			0.1985	benign	0	0	1	1	0	0	0	3	0	0	0	0	0	1	0	0	0	1	2	vus
asah1	ASAH1	p.N173Q	N173Q	{"pvs":0,"ps":0,"pm":2,"pp":1,"bp":0,"bs":0,"ba":0}	vus			0.2875	benign	0	0	2	1	0	0	0	5	0	0	0	0	0	1	0	0	0	2	4	vus
asah1	ASAH1	p.V88Q	V88Q	{"pvs":0,"ps":0,"pm":1,"pp":1,"bp":0,"bs":0,"ba":0}	vus			0.407	ambiguous	0	0	1	1	0	0	0	3	0	0	0	0	0	1	0	0	0	1
asah1	ASAH1	p.L167Q	L167Q	{"pvs":0,"ps":0,"pm":1,"pp":1,"bp":0,"bs":0,"ba":0}	vus			0.6482	pathogenic	0	0	1	1	0	0	0	3	0	0	0	0	0	1	0	0	0	1			4	vus
asah1	ASAH1	p.L330Q	L330Q	{"pvs":0,"ps":0,"pm":1,"pp":1,"bp":0,"bs":0,"ba":0}	vus			0.7424	pathogenic	0	0	1	1	0	0	0	3	0	0	0	0	0	1	0	0	0	1			4	vus
asah1	ASAH1	p.R159Q	R159Q	{"pvs":0,"ps":0,"pm":2,"pp":1,"bp":0,"bs":0,"ba":0}	vus			0.7675	pathogenic	0	0	2	1	0	0	0	5	0	0	0	0	0	1	0	0	0	2			6	likely_pathogenic
asah1	ASAH1	p.L101Q	L101Q	{"pvs":0,"ps":0,"pm":1,"pp":1,"bp":0,"bs":0,"ba":0}	vus			0.7809	pathogenic	0	0	1	1	0	0	0	3	0	0	0	0	0	1	0	0	0	1			4	vus
asah1	ASAH1	p.F328Q	F328Q	{"pvs":0,"ps":0,"pm":1,"pp":1,"bp":0,"bs":0,"ba":0}	vus			0.8129	pathogenic	0	0	1	1	0	0	0	3	0	0	0	0	0	1	0	0	0	1			4	vus
asah1	ASAH1	p.V165Q	V165Q	{"pvs":0,"ps":0,"pm":1,"pp":1,"bp":0,"bs":0,"ba":0}	vus			0.8421	pathogenic	0	0	1	1	0	0	0	3	0	0	0	0	0	1	0	0	0	1			4	vus
asah1	ASAH1	p.F108Q	F108Q	{"pvs":0,"ps":0,"pm":1,"pp":1,"bp":0,"bs":0,"ba":0}	vus			0.8809	pathogenic	0	0	1	1	0	0	0	3	0	0	0	0	0	1	0	0	0	1			4	vus
asah1	ASAH1	p.F329Q	F329Q	{"pvs":0,"ps":0,"pm":1,"pp":1,"bp":0,"bs":0,"ba":0}	vus			0.8964	pathogenic	0	0	1	1	0	0	0	3	0	0	0	0	0	1	0	0	0	1			4	vus
asah1	ASAH1	p.F87Q	F87Q	{"pvs":0,"ps":0,"pm":1,"pp":1,"bp":0,"bs":0,"ba":0}	vus			0.9154	pathogenic	0	0	1	1	0	0	0	3	0	0	0	0	0	1	0	0	0	1			4	vus
asah1	ASAH1	p.V97D	V97D	{"pvs":0,"ps":0,"pm":2,"pp":1,"bp":0,"bs":0,"ba":0}	vus			0.9338	pathogenic	0	0	2	1	0	0	0	5	0	0	0	0	0	1	0	0	0	2			6	likely_pathogenic
asah1	ASAH1	p.H157G	H157G	{"pvs":0,"ps":0,"pm":1,"pp":1,"bp":0,"bs":0,"ba":0}	vus			0.934	pathogenic	0	0	1	1	0	0	0	3	0	0	0	0	0	1	0	0	0	1			4	vus
asah1	ASAH1	p.R333Q	R333Q	{"pvs":0,"ps":0,"pm":2,"pp":1,"bp":0,"bs":0,"ba":0}	vus			0.9488	pathogenic	0	0	2	1	0	0	0	5	0	0	0	0	0	1	0	0	0	2			6	likely_pathogenic
asah1	ASAH1	p.N320A	N320A	{"pvs":0,"ps":0,"pm":2,"pp":1,"bp":0,"bs":0,"ba":0}	vus			0.9598	pathogenic	0	0	2	1	0	0	0	5	0	0	0	0	0	1	0	0	0	2			6	likely_pathogenic
asah1	ASAH1	p.W169Q	W169Q	{"pvs":0,"ps":0,"pm":2,"pp":1,"bp":0,"bs":0,"ba":0}	vus			0.9742	pathogenic	0	0	2	1	0	0	0	5	0	0	0	0	0	1	0	0	0	2			6	likely_pathogenic
asah1	ASAH1	p.C143A	C143A	{"pvs":0,"ps":1,"pm":1,"pp":1,"bp":0,"bs":0,"ba":0}	likely_pathogenic			0.9874	pathogenic	0	1	1	1	0	0	0	7	0	0	0	0	0	1	1	0	0	1
asah1	ASAH1	p.C143T	C143T	{"pvs":0,"ps":1,"pm":1,"pp":1,"bp":0,"bs":0,"ba":0}	likely_pathogenic			0.9951	pathogenic	0	1	1	1	0	0	0	7	0	0	0	0	0	1	1	0	0	1
asah1	ASAH1	p.W176Q	W176Q	{"pvs":0,"ps":0,"pm":1,"pp":1,"bp":0,"bs":0,"ba":0}	vus			0.9963	pathogenic	0	0	1	1	0	0	0	3	0	0	0	0	0	1	0	0	0	1			4	vus
ascc1	ASCC1	p.G251E	G251E	{"pvs":0,"ps":0,"pm":1,"pp":1,"bp":1,"bs":0,"ba":0}	vus	0.685	Possibly pathogenic	0.9039	pathogenic	0	0	1	1	1	0	0	2	0	0	0	0	1	1	0	0	1	0
ascc1	ASCC1	p.R5H	R5H	{"pvs":0,"ps":0,"pm":1,"pp":1,"bp":1,"bs":0,"ba":0}	vus	0.183	Benign	0.2262	benign	0	0	1	1	1	0	0	2	0	0	0	0	1	1	0	0	1	0
ascc1	ASCC1	p.N318S	N318S	{"pvs":0,"ps":0,"pm":1,"pp":0,"bp":2,"bs":0,"ba":0}	likely_benign	0.03	Benign	0.0739	benign	0	0	1	0	2	0	0	0	0	0	0	1	1	1	0	0	0	0
bean1	BEAN1	p.I43K	I43K	{"pvs":0,"ps":0,"pm":1,"pp":1,"bp":0,"bs":0,"ba":0}	vus	0.305	Benign	0.9959	pathogenic	0	0	1	1	0	0	0	3	0	0	0	0	0	1	0	1	0	0			4	vus
bean1	BEAN1	p.R76S	R76S	{"pvs":0,"ps":0,"pm":0,"pp":0,"bp":0,"bs":1,"ba":0}	likely_benign	0.063	Benign	0.229	benign	0	0	0	0	0	1	0	-4	1	0	0	0	0	0	0	0	0	0
bpnt2	BPNT2	p.T183P	T183P	{"pvs":0,"ps":1,"pm":1,"pp":2,"bp":0,"bs":0,"ba":0}	likely_pathogenic			0.8463	pathogenic	0	1	1	2	0	0	0	8	0	0	0	0	0	1	1	2	0	0
bpnt2	BPNT2	p.D110A	D110A	{"pvs":0,"ps":1,"pm":1,"pp":0,"bp":0,"bs":0,"ba":0}	likely_pathogenic			0.9924	pathogenic	0	1	1	0	0	0	0	6	0	0	0	0	0	1	1	0	0	0
bpnt2	BPNT2	p.D177N	D177N	{"pvs":0,"ps":1,"pm":1,"pp":1,"bp":0,"bs":0,"ba":0}	likely_pathogenic			0.9941	pathogenic	0	1	1	1	0	0	0	7	0	0	0	0	0	1	1	1	0	0
brwd3	BRWD3	p.M942V	M942V	{"pvs":0,"ps":0,"pm":1,"pp":1,"bp":0,"bs":0,"ba":0}	vus	0.531	Possibly pathogenic	0.7628	pathogenic	0	0	1	1	0	0	0	3	0	0	0	0	0	1	0	1	0	0			4	vus
brwd3	BRWD3	p.W1138L	W1138L	{"pvs":0,"ps":0,"pm":1,"pp":2,"bp":0,"bs":0,"ba":0}	vus	0.464	Benign	0.9892	pathogenic	0	0	1	2	0	0	0	4	0	0	0	0	0	1	0	1	1	0
brwd3	BRWD3	p.S222C	S222C	{"pvs":0,"ps":0,"pm":1,"pp":0,"bp":0,"bs":0,"ba":0}	vus	0.382	Benign	0.1301	benign	0	0	1	0	0	0	0	2	0	0	0	0	0	1	0	0	0	0	1	vus
brwd3	BRWD3	p.K1596E	K1596E	{"pvs":0,"ps":0,"pm":1,"pp":2,"bp":1,"bs":0,"ba":0}	vus	0.374	Benign	0.0637	benign	0	0	1	2	1	0	0	3	0	0	0	1	0	1	0	2	0	0
brwd3	BRWD3	p.L1419V	L1419V	{"pvs":0,"ps":0,"pm":1,"pp":2,"bp":0,"bs":0,"ba":0}	vus	0.268	Benign	0.3071	benign	0	0	1	2	0	0	0	4	0	0	0	0	0	1	0	1	1	0
brwd3	BRWD3	p.T279I	T279I	{"pvs":0,"ps":0,"pm":1,"pp":2,"bp":0,"bs":0,"ba":0}	vus	0.205	Benign	0.1021	benign	0	0	1	2	0	0	0	4	0	0	0	0	0	1	0	1	1	0
brwd3	BRWD3	p.E86K	E86K	{"pvs":0,"ps":0,"pm":1,"pp":1,"bp":1,"bs":0,"ba":0}	vus	0.181	Benign	0.6958	pathogenic	0	0	1	1	1	0	0	2	0	0	0	1	0	1	0	1	0	0
brwd3	BRWD3	p.I1412L	I1412L	{"pvs":0,"ps":0,"pm":0,"pp":1,"bp":0,"bs":0,"ba":0}	vus	0.169	Benign	0.1359	benign	0	0	0	1	0	0	0	1	0	0	0	0	0	0	0	1	0	0	0	vus
brwd3	BRWD3	p.H1141L	H1141L	{"pvs":0,"ps":0,"pm":1,"pp":0,"bp":1,"bs":0,"ba":0}	vus	0.165	Benign	0.1294	benign	0	0	1	0	1	0	0	1	0	0	0	1	0	1	0	0	0	0
brwd3	BRWD3	p.P308A	P308A	{"pvs":0,"ps":0,"pm":1,"pp":2,"bp":0,"bs":0,"ba":0}	vus	0.159	Benign	0.6667	pathogenic	0	0	1	2	0	0	0	4	0	0	0	0	0	1	0	1	1	0
brwd3	BRWD3	p.S1333Y	S1333Y	{"pvs":0,"ps":0,"pm":1,"pp":1,"bp":0,"bs":0,"ba":0}	vus	0.139	Benign	0.0976	benign	0	0	1	1	0	0	0	3	0	0	0	0	0	1	0	0	1	0
brwd3	BRWD3	p.I705T	I705T	{"pvs":0,"ps":0,"pm":1,"pp":1,"bp":0,"bs":0,"ba":0}	vus	0.135	Benign	0.1082	benign	0	0	1	1	0	0	0	3	0	0	0	0	0	1	0	0	1	0
brwd3	BRWD3	p.T577P	T577P	{"pvs":0,"ps":0,"pm":1,"pp":1,"bp":0,"bs":0,"ba":0}	vus	0.59	Possibly pathogenic	0.9951	pathogenic	0	0	1	1	0	0	0	3	0	0	0	0	0	1	0	0	1	0
brwd3	BRWD3	p.G374A	G374A	{"pvs":0,"ps":0,"pm":1,"pp":0,"bp":0,"bs":0,"ba":0}	vus	0.3	Benign	0.1403	benign	0	0	1	0	0	0	0	2	0	0	0	0	0	1	0	0	0	0	1	vus
brwd3	BRWD3	p.G1286E	G1286E	{"pvs":0,"ps":0,"pm":1,"pp":0,"bp":1,"bs":0,"ba":0}	vus	0.08	Benign	0.2086	benign	0	0	1	0	1	0	0	1	0	0	1	0	0	1	0	0	0	0	0	vus
cabp4	CABP4	p.N258I	N258I	{"pvs":0,"ps":0,"pm":2,"pp":2,"bp":1,"bs":0,"ba":0}	likely_pathogenic	0.725	Possibly pathogenic	0.9536	pathogenic	0	0	2	2	1	0	0	5	0	0	0	0	1	1	0	1	1	1
cabp4	CABP4	p.G155D	G155D	{"pvs":0,"ps":1,"pm":1,"pp":2,"bp":1,"bs":0,"ba":0}	likely_pathogenic	0.678	Possibly pathogenic	0.9512	pathogenic	0	1	1	2	1	0	0	7	0	0	0	0	1	0	1	3	1	0
cabp4	CABP4	p.G183R	G183R	{"pvs":0,"ps":0,"pm":0,"pp":1,"bp":1,"bs":0,"ba":0}	vus	0.594	Possibly pathogenic	0.7698	pathogenic	0	0	0	1	1	0	0	0	0	0	0	0	1	0	0	0	1	0
cabp4	CABP4	p.R124C	R124C	{"pvs":0,"ps":0,"pm":1,"pp":2,"bp":1,"bs":0,"ba":0}	vus	0.372	Benign	0.5671	pathogenic	0	0	1	2	1	0	0	3	0	0	0	0	1	1	0	1	1	0
cabp4	CABP4	p.R124H	R124H	{"pvs":0,"ps":0,"pm":1,"pp":1,"bp":1,"bs":0,"ba":0}	vus	0.307	Benign	0.3754	ambiguous	0	0	1	1	1	0	0	2	0	0	0	0	1	1	0	0	1	0
cabp4	CABP4	p.E254Q	E254Q	{"pvs":0,"ps":0,"pm":2,"pp":1,"bp":1,"bs":0,"ba":0}	vus	0.243	Benign	0.2382	benign	0	0	2	1	1	0	0	4	0	0	0	0	1	1	0	0	1	1
cabp4	CABP4	p.R220M	R220M	{"pvs":0,"ps":0,"pm":2,"pp":1,"bp":1,"bs":0,"ba":0}	vus	0.196	Benign	0.2758	benign	0	0	2	1	1	0	0	4	0	0	0	0	1	1	0	0	1	1
cabp4	CABP4	p.R98Q	R98Q	{"pvs":0,"ps":0,"pm":2,"pp":1,"bp":1,"bs":0,"ba":0}	vus	0.156	Benign	0.0978	benign	0	0	2	1	1	0	0	4	0	0	0	0	1	1	0	0	1	1
cabp4	CABP4	p.R274H	R274H	{"pvs":0,"ps":0,"pm":2,"pp":1,"bp":1,"bs":0,"ba":0}	vus	0.099	Benign	0.099	benign	0	0	2	1	1	0	0	4	0	0	0	0	1	1	0	0	1	1
cabp4	CABP4	p.E125Q	E125Q	{"pvs":0,"ps":0,"pm":1,"pp":0,"bp":2,"bs":0,"ba":0}	likely_benign	0.076	Benign	0.1413	benign	0	0	1	0	2	0	0	0	0	0	0	1	1	1	0	0	0	0
cabp4	CABP4	p.G127D	G127D	{"pvs":0,"ps":0,"pm":1,"pp":0,"bp":2,"bs":0,"ba":0}	likely_benign	0.033	Benign	0.2439	benign	0	0	1	0	2	0	0	0	0	0	0	1	1	1	0	0	0	0
capn3	CAPN3	p.G445R	G445R	{"pvs":0,"ps":1,"pm":4,"pp":1,"bp":0,"bs":0,"ba":0}	pathogenic	0.994	Likely pathogenic	0.9987	pathogenic	0	1	4	1	0	0	0	5	0	0	0	0	0	2	1	4	1	1
capn3	CAPN3	p.P183R	P183R	{"pvs":0,"ps":0,"pm":3,"pp":1,"bp":0,"bs":0,"ba":0}	likely_pathogenic	0.989	Likely pathogenic	0.9957	pathogenic	0	0	3	1	0	0	0	7	0	0	0	0	0	2	0	1	1	1
capn3	CAPN3	p.L182Q	L182Q	{"pvs":0,"ps":1,"pm":3,"pp":1,"bp":0,"bs":0,"ba":0}	pathogenic	0.987	Likely pathogenic	0.9895	pathogenic	0	1	3	1	0	0	0	11	0	0	0	0	0	1	1	2	1	1
capn3	CAPN3	p.K207T	K207T	{"pvs":0,"ps":0,"pm":3,"pp":1,"bp":0,"bs":0,"ba":0}	likely_pathogenic	0.984	Likely pathogenic	0.9867	pathogenic	0	0	3	1	0	0	0	7	0	0	0	0	0	1	0	1	1	1
capn3	CAPN3	p.D705G	D705G	{"pvs":0,"ps":0,"pm":3,"pp":1,"bp":0,"bs":0,"ba":0}	likely_pathogenic	0.983	Likely pathogenic	0.9888	pathogenic	0	0	3	1	0	0	0	7	0	0	0	0	0	1	0	2	1	1
capn3	CAPN3	p.Y554S	Y554S	{"pvs":0,"ps":0,"pm":2,"pp":1,"bp":0,"bs":0,"ba":0}	vus	0.979	Likely pathogenic	0.9955	pathogenic	0	0	2	1	0	0	0	5	0	0	0	0	0	1	0	0	1	1
capn3	CAPN3	p.T232I	T232I	{"pvs":0,"ps":0,"pm":2,"pp":2,"bp":0,"bs":0,"ba":0}	likely_pathogenic	0.978	Likely pathogenic	0.9902	pathogenic	0	0	2	2	0	0	0	6	0	0	0	0	0	1	0	1	1	1
capn3	CAPN3	p.G233R	G233R	{"pvs":0,"ps":0,"pm":3,"pp":1,"bp":0,"bs":0,"ba":0}	likely_pathogenic	0.978	Likely pathogenic	0.9949	pathogenic	0	0	3	1	0	0	0	7	0	0	0	0	0	2	0	1	1	1
capn3	CAPN3	p.P183L	P183L	{"pvs":0,"ps":0,"pm":2,"pp":2,"bp":0,"bs":0,"ba":0}	likely_pathogenic	0.977	Likely pathogenic	0.9285	pathogenic	0	0	2	2	0	0	0	6	0	0	0	0	0	1	0	1	1	1
capn3	CAPN3	p.V354G	V354G	{"pvs":0,"ps":1,"pm":3,"pp":2,"bp":0,"bs":0,"ba":0}	pathogenic	0.975	Likely pathogenic	0.9272	pathogenic	0	1	3	2	0	0	0	12	0	0	0	0	0	2	1	3	1	1
capn3	CAPN3	p.G233V	G233V	{"pvs":0,"ps":0,"pm":3,"pp":2,"bp":0,"bs":0,"ba":0}	likely_pathogenic	0.973	Likely pathogenic	0.9972	pathogenic	0	0	3	2	0	0	0	8	0	0	0	0	0	2	0	2	1	1
capn3	CAPN3	p.E217K	E217K	{"pvs":0,"ps":0,"pm":3,"pp":1,"bp":0,"bs":0,"ba":0}	likely_pathogenic	0.972	Likely pathogenic	0.9836	pathogenic	0	0	3	1	0	0	0	7	0	0	0	0	0	2	0	2	1	1
capn3	CAPN3	p.F569S	F569S	{"pvs":0,"ps":0,"pm":3,"pp":1,"bp":0,"bs":0,"ba":0}	likely_pathogenic	0.972	Likely pathogenic	0.998	pathogenic	0	0	3	1	0	0	0	7	0	0	0	0	0	1	0	2	1	1
capn3	CAPN3	p.G755R	G755R	{"pvs":0,"ps":0,"pm":3,"pp":1,"bp":0,"bs":0,"ba":0}	likely_pathogenic	0.969	Likely pathogenic	0.7991	pathogenic	0	0	3	1	0	0	0	7	0	0	0	0	0	1	0	1	1	1
capn3	CAPN3	p.L189P	L189P	{"pvs":0,"ps":0,"pm":3,"pp":1,"bp":0,"bs":0,"ba":0}	likely_pathogenic	0.969	Likely pathogenic	0.9431	pathogenic	0	0	3	1	0	0	0	7	0	0	0	0	0	1	0	2	1	1
capn3	CAPN3	p.C137R	C137R	{"pvs":0,"ps":0,"pm":2,"pp":2,"bp":0,"bs":0,"ba":0}	likely_pathogenic	0.968	Likely pathogenic	0.9858	pathogenic	0	0	2	2	0	0	0	6	0	0	0	0	0	1	0	1	1	1
capn3	CAPN3	p.G222R	G222R	{"pvs":0,"ps":1,"pm":3,"pp":1,"bp":0,"bs":0,"ba":0}	pathogenic	0.968	Likely pathogenic	0.9942	pathogenic	0	1	3	1	0	0	0	11	0	0	0	0	0	2	1	2	1	1
capn3	CAPN3	p.D707G	D707G	{"pvs":0,"ps":0,"pm":2,"pp":2,"bp":0,"bs":0,"ba":0}	likely_pathogenic	0.966	Likely pathogenic	0.7611	pathogenic	0	0	2	2	0	0	0	6	0	0	0	0	0	1	0	5	1	1
capn3	CAPN3	p.L462R	L462R	{"pvs":0,"ps":0,"pm":2,"pp":2,"bp":0,"bs":0,"ba":0}	likely_pathogenic	0.964	Likely pathogenic	0.9916	pathogenic	0	0	2	2	0	0	0	6	0	0	0	0	0	1	0	1	1	1
capn3	CAPN3	p.I502T	I502T	{"pvs":0,"ps":0,"pm":3,"pp":1,"bp":0,"bs":0,"ba":0}	likely_pathogenic	0.963	Likely pathogenic	0.6067	pathogenic	0	0	3	1	0	0	0	7	0	0	0	0	0	2	0	3	1	1
capn3	CAPN3	p.I178T	I178T	{"pvs":0,"ps":0,"pm":3,"pp":1,"bp":0,"bs":0,"ba":0}	likely_pathogenic	0.963	Likely pathogenic	0.6511	pathogenic	0	0	3	1	0	0	0	7	0	0	0	0	0	2	0	1	1	1
capn3	CAPN3	p.G567W	G567W	{"pvs":0,"ps":0,"pm":3,"pp":2,"bp":0,"bs":0,"ba":0}	likely_pathogenic	0.961	Likely pathogenic	0.9982	pathogenic	0	0	3	2	0	0	0	8	0	0	0	0	0	2	0	3	1	1
capn3	CAPN3	p.R769W	R769W	{"pvs":0,"ps":0,"pm":3,"pp":2,"bp":0,"bs":0,"ba":0}	likely_pathogenic	0.958	Likely pathogenic	0.9839	pathogenic	0	0	3	2	0	0	0	8	0	0	0	0	0	1	0	3	1	1
capn3	CAPN3	p.Y336N	Y336N	{"pvs":0,"ps":0,"pm":3,"pp":1,"bp":0,"bs":0,"ba":0}	likely_pathogenic	0.956	Likely pathogenic	0.99	pathogenic	0	0	3	1	0	0	0	7	0	0	0	0	0	1	0	2	1	1
capn3	CAPN3	p.R769P	R769P	{"pvs":0,"ps":0,"pm":3,"pp":1,"bp":0,"bs":0,"ba":0}	likely_pathogenic	0.956	Likely pathogenic	0.9985	pathogenic	0	0	3	1	0	0	0	7	0	0	0	0	0	1	0	1	1	1
capn3	CAPN3	p.G367S	G367S	{"pvs":0,"ps":0,"pm":3,"pp":1,"bp":0,"bs":0,"ba":0}	likely_pathogenic	0.955	Likely pathogenic	0.5623	ambiguous	0	0	3	1	0	0	0	7	0	0	0	0	0	1	0	2	1	1
capn3	CAPN3	p.D780H	D780H	{"pvs":0,"ps":0,"pm":3,"pp":1,"bp":0,"bs":0,"ba":0}	likely_pathogenic	0.955	Likely pathogenic	0.9523	pathogenic	0	0	3	1	0	0	0	7	0	0	0	0	0	2	0	2	1	1
capn3	CAPN3	p.P359L	P359L	{"pvs":0,"ps":0,"pm":3,"pp":1,"bp":0,"bs":0,"ba":0}	likely_pathogenic	0.955	Likely pathogenic	0.9836	pathogenic	0	0	3	1	0	0	0	7	0	0	0	0	0	1	0	3	1	1
capn3	CAPN3	p.V354A	V354A	{"pvs":0,"ps":0,"pm":3,"pp":1,"bp":0,"bs":0,"ba":0}	likely_pathogenic	0.954	Likely pathogenic	0.8777	pathogenic	0	0	3	1	0	0	0	7	0	0	0	0	0	1	0	1	1	1
capn3	CAPN3	p.R698H	R698H	{"pvs":0,"ps":0,"pm":2,"pp":2,"bp":0,"bs":0,"ba":0}	likely_pathogenic	0.953	Likely pathogenic	0.6146	pathogenic	0	0	2	2	0	0	0	6	0	0	0	0	0	1	0	1	1	1
capn3	CAPN3	p.G127E	G127E	{"pvs":0,"ps":0,"pm":4,"pp":1,"bp":0,"bs":0,"ba":0}	likely_pathogenic	0.951	Likely pathogenic	0.9936	pathogenic	0	0	4	1	0	0	0	1	0	0	0	0	0	2	0	1	1	1
capn3	CAPN3	p.F525S	F525S	{"pvs":0,"ps":0,"pm":3,"pp":1,"bp":0,"bs":0,"ba":0}	likely_pathogenic	0.951	Likely pathogenic	0.998	pathogenic	0	0	3	1	0	0	0	7	0	0	0	0	0	1	0	1	1	1
capn3	CAPN3	p.T184R	T184R	{"pvs":1,"ps":0,"pm":2,"pp":1,"bp":0,"bs":0,"ba":0}	pathogenic	0.948	Likely pathogenic	0.9281	pathogenic	1	0	2	1	0	0	0	13	0	0	0	0	0	1	0	0	1	2
capn3	CAPN3	p.R769Q	R769Q	{"pvs":0,"ps":0,"pm":4,"pp":1,"bp":0,"bs":0,"ba":0}	likely_pathogenic	0.947	Likely pathogenic	0.9746	pathogenic	0	0	4	1	0	0	0	1	0	0	0	0	0	2	0	4	1	1
capn3	CAPN3	p.A483D	A483D	{"pvs":0,"ps":0,"pm":3,"pp":1,"bp":0,"bs":0,"ba":0}	likely_pathogenic	0.947	Likely pathogenic	0.9969	pathogenic	0	0	3	1	0	0	0	7	0	0	0	0	0	1	0	1	1	1
capn3	CAPN3	p.F779I	F779I	{"pvs":0,"ps":0,"pm":2,"pp":2,"bp":0,"bs":0,"ba":0}	likely_pathogenic	0.943	Likely pathogenic	0.6516	pathogenic	0	0	2	2	0	0	0	6	0	0	0	0	0	1	0	1	1	1
capn3	CAPN3	p.R698C	R698C	{"pvs":0,"ps":0,"pm":3,"pp":1,"bp":0,"bs":0,"ba":0}	likely_pathogenic	0.942	Likely pathogenic	0.6977	pathogenic	0	0	3	1	0	0	0	7	0	0	0	0	0	1	0	1	1	1
capn3	CAPN3	p.C129S	C129S	{"pvs":0,"ps":1,"pm":2,"pp":1,"bp":0,"bs":0,"ba":0}	likely_pathogenic	0.942	Likely pathogenic	0.9682	pathogenic	0	1	2	1	0	0	0	9	0	0	0	0	0	1	1	0	1	1
capn3	CAPN3	p.T417A	T417A	{"pvs":0,"ps":0,"pm":3,"pp":1,"bp":0,"bs":0,"ba":0}	likely_pathogenic	0.935	Likely pathogenic	0.5709	pathogenic	0	0	3	1	0	0	0	7	0	0	0	0	0	1	0	0	1	2
capn3	CAPN3	p.R572Q	R572Q	{"pvs":0,"ps":1,"pm":3,"pp":2,"bp":0,"bs":0,"ba":0}	pathogenic	0.935	Likely pathogenic	0.9033	pathogenic	0	1	3	2	0	0	0	12	0	0	0	0	0	1	1	3	1	1
capn3	CAPN3	p.R490Q	R490Q	{"pvs":0,"ps":0,"pm":4,"pp":1,"bp":0,"bs":0,"ba":0}	likely_pathogenic	0.935	Likely pathogenic	0.9588	pathogenic	0	0	4	1	0	0	0	1	0	0	0	0	0	2	0	3	1	1
capn3	CAPN3	p.Y170C	Y170C	{"pvs":0,"ps":0,"pm":3,"pp":1,"bp":0,"bs":0,"ba":0}	likely_pathogenic	0.934	Likely pathogenic	0.5885	pathogenic	0	0	3	1	0	0	0	7	0	0	0	0	0	1	0	2	1	1
capn3	CAPN3	p.G333D	G333D	{"pvs":0,"ps":0,"pm":2,"pp":2,"bp":0,"bs":0,"ba":0}	likely_pathogenic	0.934	Likely pathogenic	0.9244	pathogenic	0	0	2	2	0	0	0	6	0	0	0	0	0	1	0	1	1	1
capn3	CAPN3	p.T560A	T560A	{"pvs":0,"ps":0,"pm":2,"pp":2,"bp":0,"bs":0,"ba":0}	likely_pathogenic	0.932	Likely pathogenic	0.8733	pathogenic	0	0	2	2	0	0	0	6	0	0	0	0	0	1	0	1	1	1
capn3	CAPN3	p.Y75C	Y75C	{"pvs":0,"ps":0,"pm":3,"pp":1,"bp":0,"bs":0,"ba":0}	likely_pathogenic	0.929	Likely pathogenic	0.5288	ambiguous	0	0	3	1	0	0	0	7	0	0	0	0	0	1	0	2	1	1
capn3	CAPN3	p.G234R	G234R	{"pvs":0,"ps":0,"pm":3,"pp":1,"bp":0,"bs":0,"ba":0}	likely_pathogenic	0.929	Likely pathogenic	0.9974	pathogenic	0	0	3	1	0	0	0	7	0	0	0	0	0	1	0	2	1	1
capn3	CAPN3	p.W130R	W130R	{"pvs":0,"ps":0,"pm":2,"pp":2,"bp":0,"bs":0,"ba":0}	likely_pathogenic	0.927	Likely pathogenic	0.9994	pathogenic	0	0	2	2	0	0	0	6	0	0	0	0	0	1	0	1	1	1
capn3	CAPN3	p.Q486E	Q486E	{"pvs":0,"ps":0,"pm":3,"pp":1,"bp":0,"bs":0,"ba":0}	likely_pathogenic	0.926	Likely pathogenic	0.8421	pathogenic	0	0	3	1	0	0	0	7	0	0	0	0	0	1	0	1	1	1
capn3	CAPN3	p.E396G	E396G	{"pvs":0,"ps":0,"pm":2,"pp":1,"bp":0,"bs":0,"ba":0}	vus	0.925	Likely pathogenic	0.9087	pathogenic	0	0	2	1	0	0	0	5	0	0	0	0	0	1	0	0	1	1
capn3	CAPN3	p.P102S	P102S	{"pvs":0,"ps":0,"pm":3,"pp":1,"bp":0,"bs":0,"ba":0}	likely_pathogenic	0.925	Likely pathogenic	0.969	pathogenic	0	0	3	1	0	0	0	7	0	0	0	0	0	2	0	1	1	1
capn3	CAPN3	p.L387P	L387P	{"pvs":0,"ps":0,"pm":2,"pp":1,"bp":0,"bs":0,"ba":0}	vus	0.924	Likely pathogenic	0.9755	pathogenic	0	0	2	1	0	0	0	5	0	0	0	0	0	1	0	0	1	1
capn3	CAPN3	p.E226K	E226K	{"pvs":0,"ps":1,"pm":2,"pp":2,"bp":0,"bs":0,"ba":0}	pathogenic	0.924	Likely pathogenic	0.9865	pathogenic	0	1	2	2	0	0	0	10	0	0	0	0	0	1	1	1	1	1
capn3	CAPN3	p.R572P	R572P	{"pvs":0,"ps":1,"pm":3,"pp":2,"bp":0,"bs":0,"ba":0}	pathogenic	0.923	Likely pathogenic	0.999	pathogenic	0	1	3	2	0	0	0	12	0	0	0	0	0	1	1	3	1	1
capn3	CAPN3	p.G214S	G214S	{"pvs":0,"ps":0,"pm":3,"pp":1,"bp":0,"bs":0,"ba":0}	likely_pathogenic	0.918	Likely pathogenic	0.6805	pathogenic	0	0	3	1	0	0	0	7	0	0	0	0	0	2	0	2	1	1
capn3	CAPN3	p.W814C	W814C	{"pvs":0,"ps":0,"pm":3,"pp":1,"bp":0,"bs":0,"ba":0}	likely_pathogenic	0.917	Likely pathogenic	0.9955	pathogenic	0	0	3	1	0	0	0	7	0	0	0	0	0	1	0	2	1	1
capn3	CAPN3	p.A420D	A420D	{"pvs":0,"ps":0,"pm":3,"pp":1,"bp":0,"bs":0,"ba":0}	likely_pathogenic	0.916	Likely pathogenic	0.7394	pathogenic	0	0	3	1	0	0	0	7	0	0	0	0	0	1	0	1	1	1
capn3	CAPN3	p.G441D	G441D	{"pvs":0,"ps":0,"pm":3,"pp":1,"bp":0,"bs":0,"ba":0}	likely_pathogenic	0.916	Likely pathogenic	0.9931	pathogenic	0	0	3	1	0	0	0	7	0	0	0	0	0	1	0	3	1	1
capn3	CAPN3	p.R698P	R698P	{"pvs":0,"ps":0,"pm":2,"pp":2,"bp":0,"bs":0,"ba":0}	likely_pathogenic	0.916	Likely pathogenic	0.9983	pathogenic	0	0	2	2	0	0	0	6	0	0	0	0	0	1	0	1	1	1
capn3	CAPN3	p.E553K	E553K	{"pvs":0,"ps":0,"pm":3,"pp":1,"bp":0,"bs":0,"ba":0}	likely_pathogenic	0.915	Likely pathogenic	0.839	pathogenic	0	0	3	1	0	0	0	7	0	0	0	0	0	1	0	2	1	1
capn3	CAPN3	p.D230G	D230G	{"pvs":0,"ps":0,"pm":3,"pp":1,"bp":0,"bs":0,"ba":0}	likely_pathogenic	0.914	Likely pathogenic	0.9983	pathogenic	0	0	3	1	0	0	0	7	0	0	0	0	0	1	0	1	1	1
capn3	CAPN3	p.R493W	R493W	{"pvs":0,"ps":0,"pm":3,"pp":1,"bp":0,"bs":0,"ba":0}	likely_pathogenic	0.913	Likely pathogenic	0.7588	pathogenic	0	0	3	1	0	0	0	7	0	0	0	0	0	1	0	2	1	1
capn3	CAPN3	p.R147P	R147P	{"pvs":0,"ps":0,"pm":3,"pp":1,"bp":0,"bs":0,"ba":0}	likely_pathogenic	0.911	Likely pathogenic	0.9853	pathogenic	0	0	3	1	0	0	0	7	0	0	0	0	0	1	0	3	1	1
capn3	CAPN3	p.R541Q	R541Q	{"pvs":0,"ps":0,"pm":3,"pp":1,"bp":0,"bs":0,"ba":0}	likely_pathogenic	0.908	Likely pathogenic	0.961	pathogenic	0	0	3	1	0	0	0	7	0	0	0	0	0	2	0	2	1	1
capn3	CAPN3	p.P102L	P102L	{"pvs":0,"ps":0,"pm":2,"pp":2,"bp":0,"bs":0,"ba":0}	likely_pathogenic	0.905	Likely pathogenic	0.8902	pathogenic	0	0	2	2	0	0	0	6	0	0	0	0	0	1	0	1	1	1
capn3	CAPN3	p.R448H	R448H	{"pvs":0,"ps":0,"pm":3,"pp":1,"bp":0,"bs":0,"ba":0}	likely_pathogenic	0.904	Likely pathogenic	0.938	pathogenic	0	0	3	1	0	0	0	7	0	0	0	0	0	2	0	2	1	1
capn3	CAPN3	p.D120N	D120N	{"pvs":0,"ps":0,"pm":2,"pp":1,"bp":0,"bs":0,"ba":0}	vus	0.902	Likely pathogenic	0.8533	pathogenic	0	0	2	1	0	0	0	5	0	0	0	0	0	1	0	0	1	1
capn3	CAPN3	p.R440W	R440W	{"pvs":0,"ps":0,"pm":3,"pp":1,"bp":0,"bs":0,"ba":0}	likely_pathogenic	0.902	Likely pathogenic	0.8535	pathogenic	0	0	3	1	0	0	0	7	0	0	0	0	0	2	0	3	1	1
capn3	CAPN3	p.R118G	R118G	{"pvs":0,"ps":1,"pm":2,"pp":2,"bp":0,"bs":0,"ba":0}	pathogenic	0.901	Likely pathogenic	0.9529	pathogenic	0	1	2	2	0	0	0	10	0	0	0	0	0	1	1	1	1	1
capn3	CAPN3	p.R698S	R698S	{"pvs":0,"ps":0,"pm":2,"pp":2,"bp":0,"bs":0,"ba":0}	likely_pathogenic	0.898	Likely pathogenic	0.9852	pathogenic	0	0	2	2	0	0	0	6	0	0	0	0	0	1	0	1	1	1
capn3	CAPN3	p.R461C	R461C	{"pvs":0,"ps":0,"pm":3,"pp":1,"bp":0,"bs":0,"ba":0}	likely_pathogenic	0.897	Likely pathogenic	0.2586	benign	0	0	3	1	0	0	0	7	0	0	0	0	0	2	0	2	1	1
capn3	CAPN3	p.R541W	R541W	{"pvs":0,"ps":0,"pm":3,"pp":2,"bp":0,"bs":0,"ba":0}	likely_pathogenic	0.896	Likely pathogenic	0.9844	pathogenic	0	0	3	2	0	0	0	8	0	0	0	0	0	2	0	4	1	1
capn3	CAPN3	p.S215F	S215F	{"pvs":0,"ps":0,"pm":2,"pp":2,"bp":0,"bs":0,"ba":0}	likely_pathogenic	0.896	Likely pathogenic	0.9868	pathogenic	0	0	2	2	0	0	0	6	0	0	0	0	0	1	0	1	1	1
capn3	CAPN3	p.S443P	S443P	{"pvs":0,"ps":0,"pm":3,"pp":1,"bp":0,"bs":0,"ba":0}	likely_pathogenic	0.896	Likely pathogenic	0.9878	pathogenic	0	0	3	1	0	0	0	7	0	0	0	0	0	1	0	0	1	2
capn3	CAPN3	p.S581C	S581C	{"pvs":0,"ps":0,"pm":3,"pp":1,"bp":0,"bs":0,"ba":0}	likely_pathogenic	0.893	Likely pathogenic	0.2389	benign	0	0	3	1	0	0	0	7	0	0	0	0	0	1	0	1	1	1
capn3	CAPN3	p.Y89C	Y89C	{"pvs":0,"ps":0,"pm":2,"pp":2,"bp":0,"bs":0,"ba":0}	likely_pathogenic	0.891	Likely pathogenic	0.2093	benign	0	0	2	2	0	0	0	6	0	0	0	0	0	1	0	1	1	1
capn3	CAPN3	p.S479G	S479G	{"pvs":0,"ps":0,"pm":3,"pp":1,"bp":0,"bs":0,"ba":0}	likely_pathogenic	0.887	Likely pathogenic	0.5371	ambiguous	0	0	3	1	0	0	0	7	0	0	0	0	0	2	0	2	1	1
capn3	CAPN3	p.W168R	W168R	{"pvs":0,"ps":0,"pm":2,"pp":2,"bp":0,"bs":0,"ba":0}	likely_pathogenic	0.887	Likely pathogenic	0.9987	pathogenic	0	0	2	2	0	0	0	6	0	0	0	0	0	1	0	1	1	1
capn3	CAPN3	p.S265F	S265F	{"pvs":0,"ps":0,"pm":2,"pp":2,"bp":0,"bs":0,"ba":0}	likely_pathogenic	0.884	Likely pathogenic	0.9096	pathogenic	0	0	2	2	0	0	0	6	0	0	0	0	0	1	0	1	1	1
capn3	CAPN3	p.R489Q	R489Q	{"pvs":1,"ps":0,"pm":3,"pp":1,"bp":0,"bs":0,"ba":0}	pathogenic	0.881	Likely pathogenic	0.6327	pathogenic	1	0	3	1	0	0	0	15	0	0	0	0	0	2	0	2	1	2
capn3	CAPN3	p.R357Q	R357Q	{"pvs":0,"ps":0,"pm":2,"pp":2,"bp":0,"bs":0,"ba":0}	likely_pathogenic	0.877	Likely pathogenic	0.7984	pathogenic	0	0	2	2	0	0	0	6	0	0	0	0	0	1	0	1	1	1
capn3	CAPN3	p.R448L	R448L	{"pvs":0,"ps":0,"pm":3,"pp":1,"bp":0,"bs":0,"ba":0}	likely_pathogenic	0.872	Likely pathogenic	0.9835	pathogenic	0	0	3	1	0	0	0	7	0	0	0	0	0	1	0	2	1	1
capn3	CAPN3	p.W398R	W398R	{"pvs":0,"ps":0,"pm":2,"pp":2,"bp":0,"bs":0,"ba":0}	likely_pathogenic	0.872	Likely pathogenic	0.9946	pathogenic	0	0	2	2	0	0	0	6	0	0	0	0	0	1	0	1	1	1
capn3	CAPN3	p.V177F	V177F	{"pvs":0,"ps":0,"pm":3,"pp":1,"bp":0,"bs":0,"ba":0}	likely_pathogenic	0.871	Likely pathogenic	0.4891	ambiguous	0	0	3	1	0	0	0	7	0	0	0	0	0	2	0	0	1	1
capn3	CAPN3	p.N358D	N358D	{"pvs":0,"ps":0,"pm":2,"pp":1,"bp":0,"bs":0,"ba":0}	vus	0.871	Likely pathogenic	0.9794	pathogenic	0	0	2	1	0	0	0	5	0	0	0	0	0	1	0	0	1	1
capn3	CAPN3	p.S709P	S709P	{"pvs":0,"ps":0,"pm":2,"pp":2,"bp":0,"bs":0,"ba":0}	likely_pathogenic	0.869	Likely pathogenic	0.9801	pathogenic	0	0	2	2	0	0	0	6	0	0	0	0	0	1	0	1	1	1
capn3	CAPN3	p.S215P	S215P	{"pvs":0,"ps":0,"pm":3,"pp":1,"bp":0,"bs":0,"ba":0}	likely_pathogenic	0.869	Likely pathogenic	0.9961	pathogenic	0	0	3	1	0	0	0	7	0	0	0	0	0	2	0	3	0	1
capn3	CAPN3	p.G234E	G234E	{"pvs":0,"ps":1,"pm":3,"pp":1,"bp":0,"bs":0,"ba":0}	pathogenic	0.868	Likely pathogenic	0.9978	pathogenic	0	1	3	1	0	0	0	11	0	0	0	0	0	2	1	2	1	1
capn3	CAPN3	p.R355W	R355W	{"pvs":0,"ps":0,"pm":3,"pp":2,"bp":0,"bs":0,"ba":0}	likely_pathogenic	0.867	Likely pathogenic	0.7881	pathogenic	0	0	3	2	0	0	0	8	0	0	0	0	0	2	0	4	1	1
capn3	CAPN3	p.N449H	N449H	{"pvs":0,"ps":0,"pm":3,"pp":1,"bp":0,"bs":0,"ba":0}	likely_pathogenic	0.865	Likely pathogenic	0.9546	pathogenic	0	0	3	1	0	0	0	7	0	0	0	0	0	1	0	2	1	1
capn3	CAPN3	p.G329R	G329R	{"pvs":0,"ps":0,"pm":2,"pp":2,"bp":0,"bs":0,"ba":0}	likely_pathogenic	0.857	Likely pathogenic	0.9152	pathogenic	0	0	2	2	0	0	0	6	0	0	0	0	0	1	0	1	1	1
capn3	CAPN3	p.S86F	S86F	{"pvs":0,"ps":0,"pm":3,"pp":2,"bp":0,"bs":0,"ba":0}	likely_pathogenic	0.857	Likely pathogenic	0.9699	pathogenic	0	0	3	2	0	0	0	8	0	0	0	0	0	2	0	3	1	1
capn3	CAPN3	p.R101K	R101K	{"pvs":0,"ps":0,"pm":3,"pp":0,"bp":0,"bs":0,"ba":0}	likely_pathogenic	0.851	Likely pathogenic	0.6984	pathogenic	0	0	3	0	0	0	0	6	0	0	0	0	0	1	0	1	0	1
capn3	CAPN3	p.M248R	M248R	{"pvs":1,"ps":0,"pm":3,"pp":2,"bp":0,"bs":0,"ba":0}	pathogenic	0.851	Likely pathogenic	0.8276	pathogenic	1	0	3	2	0	0	0	16	0	0	0	0	0	1	0	3	1	2
capn3	CAPN3	p.N539D	N539D	{"pvs":0,"ps":0,"pm":2,"pp":1,"bp":0,"bs":0,"ba":0}	vus	0.851	Likely pathogenic	0.9458	pathogenic	0	0	2	1	0	0	0	5	0	0	0	0	0	1	0	0	1	1
capn3	CAPN3	p.E199Q	E199Q	{"pvs":0,"ps":0,"pm":3,"pp":1,"bp":0,"bs":0,"ba":0}	likely_pathogenic	0.849	Likely pathogenic	0.9349	pathogenic	0	0	3	1	0	0	0	7	0	0	0	0	0	1	0	2	1	1
capn3	CAPN3	p.R448C	R448C	{"pvs":0,"ps":0,"pm":3,"pp":1,"bp":0,"bs":0,"ba":0}	likely_pathogenic	0.846	Likely pathogenic	0.9446	pathogenic	0	0	3	1	0	0	0	7	0	0	0	0	0	2	0	3	1	1
capn3	CAPN3	p.S443F	S443F	{"pvs":0,"ps":0,"pm":3,"pp":0,"bp":0,"bs":0,"ba":0}	likely_pathogenic	0.842	Likely pathogenic	0.9802	pathogenic	0	0	3	0	0	0	0	6	0	0	0	0	0	1	0	2	0	1
capn3	CAPN3	p.R490W	R490W	{"pvs":0,"ps":1,"pm":4,"pp":1,"bp":0,"bs":0,"ba":0}	pathogenic	0.839	Likely pathogenic	0.9607	pathogenic	0	1	4	1	0	0	0	5	0	0	0	0	0	2	1	3	1	1
capn3	CAPN3	p.D419E	D419E	{"pvs":0,"ps":0,"pm":3,"pp":2,"bp":0,"bs":0,"ba":0}	likely_pathogenic	0.833	Likely pathogenic	0.9212	pathogenic	0	0	3	2	0	0	0	8	0	0	0	0	0	1	0	3	1	1
capn3	CAPN3	p.D77N	D77N	{"pvs":0,"ps":0,"pm":3,"pp":2,"bp":0,"bs":0,"ba":0}	likely_pathogenic	0.832	Likely pathogenic	0.9538	pathogenic	0	0	3	2	0	0	0	8	0	0	0	0	0	2	0	1	1	1
capn3	CAPN3	p.Y401C	Y401C	{"pvs":0,"ps":0,"pm":3,"pp":1,"bp":0,"bs":0,"ba":0}	likely_pathogenic	0.831	Likely pathogenic	0.2256	benign	0	0	3	1	0	0	0	7	0	0	0	0	0	1	0	1	1	1
capn3	CAPN3	p.K254E	K254E	{"pvs":0,"ps":0,"pm":2,"pp":2,"bp":0,"bs":0,"ba":0}	likely_pathogenic	0.829	Likely pathogenic	0.3865	ambiguous	0	0	2	2	0	0	0	6	0	0	0	0	0	1	0	1	1	1
capn3	CAPN3	p.R448G	R448G	{"pvs":0,"ps":0,"pm":3,"pp":1,"bp":0,"bs":0,"ba":0}	likely_pathogenic	0.827	Likely pathogenic	0.9884	pathogenic	0	0	3	1	0	0	0	7	0	0	0	0	0	2	0	1	1	1
capn3	CAPN3	p.H334Q	H334Q	{"pvs":0,"ps":1,"pm":3,"pp":1,"bp":0,"bs":0,"ba":0}	pathogenic	0.826	Likely pathogenic	0.9974	pathogenic	0	1	3	1	0	0	0	11	0	0	0	0	0	1	1	2	1	1
capn3	CAPN3	p.V431E	V431E	{"pvs":0,"ps":0,"pm":3,"pp":1,"bp":0,"bs":0,"ba":0}	likely_pathogenic	0.821	Likely pathogenic	0.8823	pathogenic	0	0	3	1	0	0	0	7	0	0	0	0	0	1	0	0	1	2
capn3	CAPN3	p.E435K	E435K	{"pvs":0,"ps":0,"pm":3,"pp":1,"bp":0,"bs":0,"ba":0}	likely_pathogenic	0.815	Likely pathogenic	0.3391	benign	0	0	3	1	0	0	0	7	0	0	0	0	0	2	0	2	1	1
capn3	CAPN3	p.R437G	R437G	{"pvs":0,"ps":0,"pm":3,"pp":0,"bp":0,"bs":0,"ba":0}	likely_pathogenic	0.805	Likely pathogenic	0.8283	pathogenic	0	0	3	0	0	0	0	6	0	0	0	0	0	1	0	2	0	1
capn3	CAPN3	p.R357W	R357W	{"pvs":0,"ps":0,"pm":3,"pp":1,"bp":0,"bs":0,"ba":0}	likely_pathogenic	0.801	Likely pathogenic	0.7845	pathogenic	0	0	3	1	0	0	0	7	0	0	0	0	0	2	0	1	1	1
capn3	CAPN3	p.T192I	T192I	{"pvs":0,"ps":0,"pm":3,"pp":1,"bp":0,"bs":0,"ba":0}	likely_pathogenic	0.795	Likely pathogenic	0.7737	pathogenic	0	0	3	1	0	0	0	7	0	0	0	0	0	1	0	1	1	1
capn3	CAPN3	p.R440Q	R440Q	{"pvs":0,"ps":0,"pm":3,"pp":1,"bp":0,"bs":0,"ba":0}	likely_pathogenic	0.793	Likely pathogenic	0.4342	ambiguous	0	0	3	1	0	0	0	7	0	0	0	0	0	2	0	3	1	1
capn3	CAPN3	p.Q660R	Q660R	{"pvs":0,"ps":0,"pm":3,"pp":0,"bp":1,"bs":0,"ba":0}	likely_pathogenic	0.792	Likely pathogenic	0.1693	benign	0	0	3	0	1	0	0	5	0	0	0	1	0	2	0	0	0	1
capn3	CAPN3	p.I162L	I162L	{"pvs":0,"ps":0,"pm":2,"pp":2,"bp":0,"bs":0,"ba":0}	likely_pathogenic	0.785	Likely pathogenic	0.3046	benign	0	0	2	2	0	0	0	6	0	0	0	0	0	1	0	1	1	1
capn3	CAPN3	p.R437C	R437C	{"pvs":0,"ps":0,"pm":3,"pp":1,"bp":0,"bs":0,"ba":0}	likely_pathogenic	0.783	Likely pathogenic	0.3231	benign	0	0	3	1	0	0	0	7	0	0	0	0	0	2	0	2	1	1
capn3	CAPN3	p.R49H	R49H	{"pvs":0,"ps":0,"pm":3,"pp":1,"bp":0,"bs":0,"ba":0}	likely_pathogenic	0.773	Likely pathogenic	0.8571	pathogenic	0	0	3	1	0	0	0	7	0	0	0	0	0	2	0	4	1	0
capn3	CAPN3	p.N198S	N198S	{"pvs":0,"ps":0,"pm":3,"pp":0,"bp":0,"bs":0,"ba":0}	likely_pathogenic	0.769	Likely pathogenic	0.2225	benign	0	0	3	0	0	0	0	6	0	0	0	0	0	1	0	2	0	1
capn3	CAPN3	p.R489W	R489W	{"pvs":0,"ps":0,"pm":3,"pp":1,"bp":0,"bs":0,"ba":0}	likely_pathogenic	0.752	Likely pathogenic	0.8946	pathogenic	0	0	3	1	0	0	0	7	0	0	0	0	0	2	0	3	0	1
capn3	CAPN3	p.V431M	V431M	{"pvs":0,"ps":0,"pm":3,"pp":1,"bp":0,"bs":0,"ba":0}	likely_pathogenic	0.751	Likely pathogenic	0.4671	ambiguous	0	0	3	1	0	0	0	7	0	0	0	0	0	1	0	2	1	1
capn3	CAPN3	p.V379E	V379E	{"pvs":0,"ps":0,"pm":2,"pp":1,"bp":0,"bs":0,"ba":0}	vus	0.746	Possibly pathogenic	0.7686	pathogenic	0	0	2	1	0	0	0	5	0	0	0	0	0	1	0	0	1	1
capn3	CAPN3	p.R49C	R49C	{"pvs":0,"ps":0,"pm":3,"pp":1,"bp":0,"bs":0,"ba":0}	likely_pathogenic	0.734	Possibly pathogenic	0.9394	pathogenic	0	0	3	1	0	0	0	7	0	0	0	0	0	2	0	2	1	1
capn3	CAPN3	p.S423P	S423P	{"pvs":0,"ps":0,"pm":2,"pp":1,"bp":0,"bs":0,"ba":0}	vus	0.728	Possibly pathogenic	0.328	benign	0	0	2	1	0	0	0	5	0	0	0	0	0	1	0	0	1	1
capn3	CAPN3	p.R748Q	R748Q	{"pvs":0,"ps":1,"pm":4,"pp":1,"bp":0,"bs":0,"ba":0}	pathogenic	0.724	Possibly pathogenic	0.5289	ambiguous	0	1	4	1	0	0	0	5	0	0	0	0	0	2	1	4	1	1
capn3	CAPN3	p.S744G	S744G	{"pvs":0,"ps":0,"pm":3,"pp":2,"bp":0,"bs":0,"ba":0}	likely_pathogenic	0.719	Possibly pathogenic	0.4187	ambiguous	0	0	3	2	0	0	0	8	0	0	0	0	0	2	0	2	1	1
capn3	CAPN3	p.W373R	W373R	{"pvs":0,"ps":0,"pm":3,"pp":1,"bp":0,"bs":0,"ba":0}	likely_pathogenic	0.718	Possibly pathogenic	0.7081	pathogenic	0	0	3	1	0	0	0	7	0	0	0	0	0	1	0	1	1	1
capn3	CAPN3	p.R386C	R386C	{"pvs":0,"ps":0,"pm":2,"pp":0,"bp":0,"bs":0,"ba":0}	vus	0.708	Possibly pathogenic	0.1345	benign	0	0	2	0	0	0	0	4	0	0	0	0	0	1	0	0	0	1	3	vus
capn3	CAPN3	p.R197H	R197H	{"pvs":0,"ps":0,"pm":3,"pp":0,"bp":0,"bs":0,"ba":0}	likely_pathogenic	0.696	Possibly pathogenic	0.096	benign	0	0	3	0	0	0	0	6	0	0	0	0	0	2	0	0	0	1
capn3	CAPN3	p.P82L	P82L	{"pvs":0,"ps":0,"pm":4,"pp":1,"bp":0,"bs":0,"ba":0}	likely_pathogenic	0.695	Possibly pathogenic	0.3248	benign	0	0	4	1	0	0	0	1	0	0	0	0	0	2	0	4	1	1
capn3	CAPN3	p.V363A	V363A	{"pvs":0,"ps":0,"pm":2,"pp":1,"bp":0,"bs":0,"ba":0}	vus	0.692	Possibly pathogenic	0.4151	ambiguous	0	0	2	1	0	0	0	5	0	0	0	0	0	1	0	0	1	1
capn3	CAPN3	p.Q390P	Q390P	{"pvs":0,"ps":0,"pm":2,"pp":1,"bp":0,"bs":0,"ba":0}	vus	0.687	Possibly pathogenic	0.165	benign	0	0	2	1	0	0	0	5	0	0	0	0	0	1	0	0	1	1
capn3	CAPN3	p.A798E	A798E	{"pvs":0,"ps":0,"pm":3,"pp":1,"bp":0,"bs":0,"ba":0}	likely_pathogenic	0.687	Possibly pathogenic	0.9597	pathogenic	0	0	3	1	0	0	0	7	0	0	0	0	0	2	0	5	0	1
capn3	CAPN3	p.S739P	S739P	{"pvs":0,"ps":0,"pm":2,"pp":1,"bp":0,"bs":0,"ba":0}	vus	0.681	Possibly pathogenic	0.9333	pathogenic	0	0	2	1	0	0	0	5	0	0	0	0	0	1	0	0	1	1
capn3	CAPN3	p.A45T	A45T	{"pvs":0,"ps":0,"pm":2,"pp":1,"bp":0,"bs":0,"ba":0}	vus	0.674	Possibly pathogenic	0.6053	pathogenic	0	0	2	1	0	0	0	5	0	0	0	0	0	2	0	2	1	0
capn3	CAPN3	p.P319L	P319L	{"pvs":0,"ps":1,"pm":3,"pp":1,"bp":0,"bs":0,"ba":0}	pathogenic	0.651	Possibly pathogenic	0.5405	ambiguous	0	1	3	1	0	0	0	11	0	0	0	0	0	2	1	2	1	1
capn3	CAPN3	p.D753N	D753N	{"pvs":0,"ps":0,"pm":2,"pp":0,"bp":0,"bs":0,"ba":0}	vus	0.649	Possibly pathogenic	0.0963	benign	0	0	2	0	0	0	0	4	0	0	0	0	0	1	0	1	0	1	3	vus
capn3	CAPN3	p.N50S	N50S	{"pvs":0,"ps":0,"pm":2,"pp":1,"bp":0,"bs":0,"ba":0}	vus	0.632	Possibly pathogenic	0.5212	ambiguous	0	0	2	1	0	0	0	5	0	0	0	0	0	1	0	1	1	0
capn3	CAPN3	p.T706K	T706K	{"pvs":0,"ps":0,"pm":3,"pp":0,"bp":0,"bs":0,"ba":0}	likely_pathogenic	0.613	Possibly pathogenic	0.6401	pathogenic	0	0	3	0	0	0	0	6	0	0	0	0	0	1	0	1	0	1
capn3	CAPN3	p.E107K	E107K	{"pvs":0,"ps":0,"pm":2,"pp":0,"bp":1,"bs":1,"ba":0}	likely_benign	0.595	Possibly pathogenic	0.0754	benign	0	0	2	0	1	1	0	-1	1	0	0	1	0	0	0	2	0	1
capn3	CAPN3	p.D607A	D607A	{"pvs":0,"ps":0,"pm":2,"pp":0,"bp":1,"bs":0,"ba":0}	vus	0.582	Possibly pathogenic	0.9235	pathogenic	0	0	2	0	1	0	0	3	0	0	0	1	0	1	0	0	0	1
capn3	CAPN3	p.P103L	P103L	{"pvs":0,"ps":0,"pm":2,"pp":1,"bp":1,"bs":0,"ba":0}	vus	0.569	Possibly pathogenic	0.1223	benign	0	0	2	1	1	0	0	4	0	0	0	1	0	1	0	1	0	1
capn3	CAPN3	p.V555I	V555I	{"pvs":0,"ps":0,"pm":1,"pp":0,"bp":0,"bs":0,"ba":0}	vus	0.566	Possibly pathogenic	0.108	benign	0	0	1	0	0	0	0	2	0	0	0	0	0	0	0	0	0	1	1	vus
capn3	CAPN3	p.R289W	R289W	{"pvs":0,"ps":0,"pm":3,"pp":0,"bp":0,"bs":0,"ba":0}	likely_pathogenic	0.562	Possibly pathogenic	0.2399	benign	0	0	3	0	0	0	0	6	0	0	0	0	0	1	0	1	0	1
capn3	CAPN3	p.R608K	R608K	{"pvs":0,"ps":0,"pm":2,"pp":1,"bp":1,"bs":0,"ba":0}	vus	0.556	Possibly pathogenic	0.7131	pathogenic	0	0	2	1	1	0	0	4	0	0	0	1	0	1	0	1	0	1
capn3	CAPN3	p.M283T	M283T	{"pvs":0,"ps":0,"pm":3,"pp":0,"bp":1,"bs":0,"ba":0}	likely_pathogenic	0.537	Possibly pathogenic	0.2616	benign	0	0	3	0	1	0	0	5	0	0	0	1	0	1	0	2	0	1
capn3	CAPN3	p.V4I	V4I	{"pvs":0,"ps":0,"pm":1,"pp":1,"bp":1,"bs":0,"ba":0}	vus	0.528	Possibly pathogenic	0.0993	benign	0	0	1	1	1	0	0	2	0	0	0	1	0	1	0	1	0	0
capn3	CAPN3	p.T706R	T706R	{"pvs":0,"ps":0,"pm":2,"pp":3,"bp":0,"bs":0,"ba":0}	likely_pathogenic	0.518	Possibly pathogenic	0.552	ambiguous	0	0	2	3	0	0	0	7	0	0	0	0	0	1	0	2	1	1
capn3	CAPN3	p.F604L	F604L	{"pvs":0,"ps":0,"pm":2,"pp":1,"bp":0,"bs":0,"ba":0}	vus	0.513	Possibly pathogenic	0.9939	pathogenic	0	0	2	1	0	0	0	5	0	0	0	0	0	1	0	0	1	1
capn3	CAPN3	p.Y322H	Y322H	{"pvs":0,"ps":0,"pm":3,"pp":0,"bp":1,"bs":0,"ba":0}	likely_pathogenic	0.508	Possibly pathogenic	0.2379	benign	0	0	3	0	1	0	0	5	0	0	0	1	0	1	0	2	0	1
capn3	CAPN3	p.A160G	A160G	{"pvs":0,"ps":0,"pm":1,"pp":0,"bp":0,"bs":0,"ba":1}	benign	0.499	Benign	0.2977	benign	0	0	1	0	0	0	1	-2	1	0	0	0	0	0	0	0	0	1
capn3	CAPN3	p.D247N	D247N	{"pvs":0,"ps":0,"pm":2,"pp":1,"bp":1,"bs":0,"ba":0}	vus	0.496	Benign	0.1207	benign	0	0	2	1	1	0	0	4	0	0	0	1	0	1	0	1	0	1
capn3	CAPN3	p.Q638P	Q638P	{"pvs":0,"ps":0,"pm":2,"pp":2,"bp":0,"bs":0,"ba":0}	likely_pathogenic	0.481	Benign	0.0644	benign	0	0	2	2	0	0	0	6	0	0	0	0	0	1	0	1	1	1
capn3	CAPN3	p.D631G	D631G	{"pvs":0,"ps":0,"pm":2,"pp":2,"bp":0,"bs":0,"ba":0}	likely_pathogenic	0.477	Benign	0.0664	benign	0	0	2	2	0	0	0	6	0	0	0	0	0	1	0	1	1	1
capn3	CAPN3	p.V320F	V320F	{"pvs":0,"ps":0,"pm":2,"pp":1,"bp":1,"bs":0,"ba":0}	vus	0.472	Benign	0.1091	benign	0	0	2	1	1	0	0	4	0	0	0	1	0	1	0	1	0	1
capn3	CAPN3	p.Q518R	Q518R	{"pvs":0,"ps":0,"pm":2,"pp":1,"bp":0,"bs":0,"ba":0}	vus	0.461	Benign	0.11	benign	0	0	2	1	0	0	0	5	0	0	0	0	0	1	0	1	0	1	4	vus
capn3	CAPN3	p.P26L	P26L	{"pvs":0,"ps":0,"pm":2,"pp":0,"bp":1,"bs":0,"ba":0}	vus	0.448	Benign	0.0687	benign	0	0	2	0	1	0	0	3	0	0	0	1	0	1	0	2	0	0
capn3	CAPN3	p.I603T	I603T	{"pvs":0,"ps":0,"pm":2,"pp":1,"bp":0,"bs":0,"ba":0}	vus	0.437	Benign	0.7958	pathogenic	0	0	2	1	0	0	0	5	0	0	0	0	0	1	0	0	1	1
capn3	CAPN3	p.V605A	V605A	{"pvs":0,"ps":0,"pm":2,"pp":0,"bp":1,"bs":0,"ba":0}	vus	0.435	Benign	0.9597	pathogenic	0	0	2	0	1	0	0	3	0	0	0	1	0	1	0	0	0	1
capn3	CAPN3	p.D607N	D607N	{"pvs":0,"ps":0,"pm":2,"pp":1,"bp":0,"bs":0,"ba":0}	vus	0.422	Benign	0.6442	pathogenic	0	0	2	1	0	0	0	5	0	0	0	0	0	1	0	0	1	1
capn3	CAPN3	p.G55R	G55R	{"pvs":0,"ps":0,"pm":1,"pp":1,"bp":1,"bs":0,"ba":0}	vus	0.403	Benign	0.1891	benign	0	0	1	1	1	0	0	2	0	0	0	1	0	1	0	1	0	0
capn3	CAPN3	p.R110Q	R110Q	{"pvs":0,"ps":0,"pm":1,"pp":2,"bp":1,"bs":0,"ba":0}	vus	0.384	Benign	0.0748	benign	0	0	1	2	1	0	0	3	0	0	0	1	0	0	0	2	0	1
capn3	CAPN3	p.A236T	A236T	{"pvs":0,"ps":0,"pm":1,"pp":0,"bp":1,"bs":0,"ba":1}	benign	0.354	Benign	0.0541	benign	0	0	1	0	1	0	1	-3	1	0	0	1	0	0	0	0	0	1
capn3	CAPN3	p.F97L	F97L	{"pvs":0,"ps":0,"pm":3,"pp":0,"bp":1,"bs":0,"ba":0}	likely_pathogenic	0.326	Benign	0.8589	pathogenic	0	0	3	0	1	0	0	5	0	0	0	1	0	1	0	1	0	1
capn3	CAPN3	p.H774D	H774D	{"pvs":0,"ps":0,"pm":2,"pp":1,"bp":1,"bs":0,"ba":0}	vus	0.245	Benign	0.0888	benign	0	0	2	1	1	0	0	4	0	0	0	1	0	1	0	1	0	1
capn3	CAPN3	p.V98I	V98I	{"pvs":0,"ps":0,"pm":2,"pp":0,"bp":1,"bs":0,"ba":0}	vus	0.235	Benign	0.0676	benign	0	0	2	0	1	0	0	3	0	0	0	1	0	1	0	0	0	1
capn3	CAPN3	p.G446S	G446S	{"pvs":0,"ps":0,"pm":3,"pp":1,"bp":0,"bs":0,"ba":0}	likely_pathogenic	0.99	Likely pathogenic	0.9872	pathogenic	0	0	3	1	0	0	0	7	0	0	0	0	0	1	0	2	1	1
capn3	CAPN3	p.A116D	A116D	{"pvs":0,"ps":0,"pm":3,"pp":1,"bp":0,"bs":0,"ba":0}	likely_pathogenic	0.98	Likely pathogenic	0.9714	pathogenic	0	0	3	1	0	0	0	7	0	0	0	0	0	2	0	1	1	1
capn3	CAPN3	p.R572W	R572W	{"pvs":0,"ps":0,"pm":4,"pp":1,"bp":0,"bs":0,"ba":0}	likely_pathogenic	0.94	Likely pathogenic	0.9437	pathogenic	0	0	4	1	0	0	0	1	0	0	0	0	0	2	0	5	1	1
capn3	CAPN3	p.G567R	G567R	{"pvs":0,"ps":0,"pm":3,"pp":2,"bp":0,"bs":0,"ba":0}	likely_pathogenic	0.94	Likely pathogenic	0.9943	pathogenic	0	0	3	2	0	0	0	8	0	0	0	0	0	2	0	3	1	1
capn3	CAPN3	p.Y763C	Y763C	{"pvs":0,"ps":0,"pm":3,"pp":1,"bp":0,"bs":0,"ba":0}	likely_pathogenic	0.93	Likely pathogenic	0.3892	ambiguous	0	0	3	1	0	0	0	7	0	0	0	0	0	2	0	2	1	1
capn3	CAPN3	p.Y770H	Y770H	{"pvs":0,"ps":0,"pm":2,"pp":1,"bp":0,"bs":0,"ba":0}	vus	0.93	Likely pathogenic	0.9652	pathogenic	0	0	2	1	0	0	0	5	0	0	0	0	0	1	0	0	1	1
capn3	CAPN3	p.M252K	M252K	{"pvs":0,"ps":0,"pm":3,"pp":1,"bp":0,"bs":0,"ba":0}	likely_pathogenic	0.92	Likely pathogenic	0.9766	pathogenic	0	0	3	1	0	0	0	7	0	0	0	0	0	2	0	1	1	1
capn3	CAPN3	p.M252T	M252T	{"pvs":0,"ps":0,"pm":3,"pp":1,"bp":0,"bs":0,"ba":0}	likely_pathogenic	0.91	Likely pathogenic	0.9363	pathogenic	0	0	3	1	0	0	0	7	0	0	0	0	0	1	0	2	1	1
capn3	CAPN3	p.M252R	M252R	{"pvs":0,"ps":0,"pm":3,"pp":1,"bp":0,"bs":0,"ba":0}	likely_pathogenic	0.91	Likely pathogenic	0.9806	pathogenic	0	0	3	1	0	0	0	7	0	0	0	0	0	1	0	1	1	1
capn3	CAPN3	p.T417M	T417M	{"pvs":0,"ps":0,"pm":3,"pp":1,"bp":0,"bs":0,"ba":0}	likely_pathogenic	0.9	Likely pathogenic	0.5917	pathogenic	0	0	3	1	0	0	0	7	0	0	0	0	0	2	0	3	1	1
capn3	CAPN3	p.T225R	T225R	{"pvs":0,"ps":0,"pm":2,"pp":2,"bp":0,"bs":0,"ba":0}	likely_pathogenic	0.88	Likely pathogenic	0.6489	pathogenic	0	0	2	2	0	0	0	6	0	0	0	0	0	1	0	1	1	1
capn3	CAPN3	p.G496R	G496R	{"pvs":0,"ps":0,"pm":4,"pp":1,"bp":0,"bs":0,"ba":0}	likely_pathogenic	0.88	Likely pathogenic	0.9609	pathogenic	0	0	4	1	0	0	0	1	0	0	0	0	0	2	0	4	1	1
capn3	CAPN3	p.S260F	S260F	{"pvs":0,"ps":0,"pm":2,"pp":2,"bp":0,"bs":0,"ba":0}	likely_pathogenic	0.88	Likely pathogenic	0.9888	pathogenic	0	0	2	2	0	0	0	6	0	0	0	0	0	1	0	1	1	1
capn3	CAPN3	p.R748G	R748G	{"pvs":0,"ps":0,"pm":3,"pp":1,"bp":0,"bs":0,"ba":0}	likely_pathogenic	0.8	Likely pathogenic	0.9445	pathogenic	0	0	3	1	0	0	0	7	0	0	0	0	0	1	0	1	1	1
capn3	CAPN3	p.A662S	A662S	{"pvs":0,"ps":0,"pm":2,"pp":0,"bp":1,"bs":0,"ba":0}	vus	0.77	Likely pathogenic	0.1672	benign	0	0	2	0	1	0	0	3	0	0	0	1	0	0	0	2	0	1
capn3	CAPN3	p.A702V	A702V	{"pvs":0,"ps":0,"pm":4,"pp":1,"bp":0,"bs":0,"ba":0}	likely_pathogenic	0.77	Likely pathogenic	0.8878	pathogenic	0	0	4	1	0	0	0	1	0	0	0	0	0	2	0	3	1	1
capn3	CAPN3	p.R533S	R533S	{"pvs":0,"ps":0,"pm":2,"pp":2,"bp":0,"bs":0,"ba":0}	likely_pathogenic	0.72	Possibly pathogenic	0.9635	pathogenic	0	0	2	2	0	0	0	6	0	0	0	0	0	1	0	1	1	1
capn3	CAPN3	p.S606L	S606L	{"pvs":0,"ps":0,"pm":4,"pp":0,"bp":0,"bs":0,"ba":0}	likely_pathogenic	0.64	Possibly pathogenic	0.8423	pathogenic	0	0	4	0	0	0	0	0	0	0	0	0	0	1	0	4	0	1
capn3	CAPN3	p.S48N	S48N	{"pvs":0,"ps":0,"pm":2,"pp":0,"bp":0,"bs":0,"ba":0}	vus	0.55	Possibly pathogenic	0.3281	benign	0	0	2	0	0	0	0	4	0	0	0	0	0	1	0	2	0	0	3	vus
capn3	CAPN3	p.N749H	N749H	{"pvs":0,"ps":0,"pm":3,"pp":0,"bp":0,"bs":0,"ba":0}	likely_pathogenic	0.54	Possibly pathogenic	0.1289	benign	0	0	3	0	0	0	0	6	0	0	0	0	0	2	0	1	0	1
capn3	CAPN3	p.V590M	V590M	{"pvs":0,"ps":0,"pm":2,"pp":1,"bp":0,"bs":0,"ba":0}	vus	0.31	Benign	0.1306	benign	0	0	2	1	0	0	0	5	0	0	0	0	0	1	0	0	1	1
capn3	CAPN3	p.Y274A	Y274A	{"pvs":0,"ps":0,"pm":2,"pp":0,"bp":0,"bs":0,"ba":0}	vus			0.2998	benign	0	0	2	0	0	0	0	4	0	0	0	0	0	1	0	0	0	1	3	vus
capn3	CAPN3	p.L286P	L286P	{"pvs":0,"ps":0,"pm":2,"pp":0,"bp":0,"bs":0,"ba":0}	vus			0.6826	pathogenic	0	0	2	0	0	0	0	4	0	0	0	0	0	1	0	0	0	1			5	vus
capn3	CAPN3	p.W360Y	W360Y	{"pvs":0,"ps":0,"pm":3,"pp":0,"bp":0,"bs":0,"ba":0}	likely_pathogenic			0.9448	pathogenic	0	0	3	0	0	0	0	6	0	0	0	0	0	1	0	0	0	2
capn3	CAPN3	p.C129A	C129A	{"pvs":0,"ps":1,"pm":2,"pp":0,"bp":0,"bs":0,"ba":0}	likely_pathogenic			0.985	pathogenic	0	1	2	0	0	0	0	8	0	0	0	0	0	1	1	0	0	1
cc2d1a	CC2D1A	p.G781V	G781V	{"pvs":0,"ps":0,"pm":1,"pp":1,"bp":0,"bs":1,"ba":0}	likely_benign	0.601	Possibly pathogenic	0.8133	pathogenic	0	0	1	1	0	1	0	-1	1	0	0	0	0	1	0	1	1	0
cc2d1a	CC2D1A	p.G781E	G781E	{"pvs":0,"ps":0,"pm":1,"pp":2,"bp":0,"bs":0,"ba":0}	vus	0.552	Possibly pathogenic	0.7436	pathogenic	0	0	1	2	0	0	0	4	0	0	0	0	0	1	0	1	1	0
cc2d1a	CC2D1A	p.P192L	P192L	{"pvs":0,"ps":0,"pm":0,"pp":1,"bp":0,"bs":0,"ba":0}	vus	0.444	Benign	0.5285	ambiguous	0	0	0	1	0	0	0	1	0	0	0	0	0	0	0	0	1	0
cc2d1a	CC2D1A	p.G22S	G22S	{"pvs":0,"ps":0,"pm":1,"pp":1,"bp":0,"bs":0,"ba":0}	vus	0.387	Benign	0.4661	ambiguous	0	0	1	1	0	0	0	3	0	0	0	0	0	1	0	0	1	0
cc2d1a	CC2D1A	p.V543M	V543M	{"pvs":0,"ps":0,"pm":1,"pp":1,"bp":0,"bs":0,"ba":0}	vus	0.361	Benign	0.8054	pathogenic	0	0	1	1	0	0	0	3	0	0	0	0	0	1	0	0	1	0
cc2d1a	CC2D1A	p.D387A	D387A	{"pvs":0,"ps":0,"pm":1,"pp":1,"bp":0,"bs":0,"ba":0}	vus	0.329	Benign	0.2359	benign	0	0	1	1	0	0	0	3	0	0	0	0	0	1	0	0	1	0
cc2d1a	CC2D1A	p.P532L	P532L	{"pvs":0,"ps":0,"pm":1,"pp":1,"bp":0,"bs":0,"ba":0}	vus	0.185	Benign	0.2624	benign	0	0	1	1	0	0	0	3	0	0	0	0	0	1	0	1	0	0	2	vus
cc2d1a	CC2D1A	p.A50V	A50V	{"pvs":0,"ps":0,"pm":1,"pp":1,"bp":0,"bs":0,"ba":0}	vus	0.089	Benign	0.2826	benign	0	0	1	1	0	0	0	3	0	0	0	0	0	1	0	0	1	0
cc2d1a	CC2D1A	p.T801M	T801M	{"pvs":0,"ps":0,"pm":0,"pp":0,"bp":0,"bs":0,"ba":1}	benign	0.077	Benign	0.067	benign	0	0	0	0	0	0	1	-4	1	0	0	0	0	0	0	0	0	0
cc2d1a	CC2D1A	p.P813L	P813L	{"pvs":0,"ps":0,"pm":1,"pp":1,"bp":0,"bs":0,"ba":0}	vus	0.077	Benign	0.0907	benign	0	0	1	1	0	0	0	3	0	0	0	0	0	1	0	0	1	0
cc2d1a	CC2D1A	p.Q506R	Q506R	{"pvs":0,"ps":0,"pm":0,"pp":1,"bp":1,"bs":0,"ba":0}	vus	0.076	Benign	0.1184	benign	0	0	0	1	1	0	0	0	0	0	0	1	0	0	0	1	0	0
cc2d1a	CC2D1A	p.V449M	V449M	{"pvs":0,"ps":0,"pm":0,"pp":1,"bp":1,"bs":0,"ba":0}	vus	0.067	Benign	0.0836	benign	0	0	0	1	1	0	0	0	0	0	0	1	0	0	0	1	0	0
cc2d1a	CC2D1A	p.E910K	E910K	{"pvs":0,"ps":0,"pm":0,"pp":1,"bp":0,"bs":0,"ba":0}	vus	0.065	Benign	0.4405	ambiguous	0	0	0	1	0	0	0	1	0	0	0	0	0	0	0	0	1	0
cc2d1a	CC2D1A	p.R265L	R265L	{"pvs":0,"ps":0,"pm":1,"pp":1,"bp":0,"bs":0,"ba":0}	vus	0.049	Benign	0.2326	benign	0	0	1	1	0	0	0	3	0	0	0	0	0	1	0	0	1	0
cc2d1a	CC2D1A	p.E90D	E90D	{"pvs":0,"ps":0,"pm":2,"pp":1,"bp":1,"bs":0,"ba":0}	vus	0.036	Benign	0.0703	benign	0	0	2	1	1	0	0	4	0	0	0	1	0	1	0	1	0	1
cc2d1a	CC2D1A	p.T580I	T580I	{"pvs":0,"ps":0,"pm":0,"pp":1,"bp":1,"bs":0,"ba":0}	vus	0.025	Benign	0.239	benign	0	0	0	1	1	0	0	0	0	0	0	1	0	0	0	1	0	0
cc2d1a	CC2D1A	p.S473A	S473A	{"pvs":0,"ps":0,"pm":1,"pp":0,"bp":1,"bs":0,"ba":0}	vus	0.011	Benign	0.0577	benign	0	0	1	0	1	0	0	1	0	0	0	1	0	1	0	0	0	0
cc2d1a	CC2D1A	p.S537L	S537L	{"pvs":0,"ps":0,"pm":0,"pp":2,"bp":0,"bs":0,"ba":0}	vus	0.13	Benign	0.3402	ambiguous	0	0	0	2	0	0	0	2	0	0	0	0	0	0	0	1	1	0
cc2d1a	CC2D1A	p.E86R	E86R	{"pvs":0,"ps":0,"pm":2,"pp":0,"bp":0,"bs":0,"ba":0}	vus			0.1439	benign	0	0	2	0	0	0	0	4	0	0	0	0	0	1	0	0	0	1	3	vus
cc2d1a	CC2D1A	p.E90R	E90R	{"pvs":0,"ps":0,"pm":2,"pp":0,"bp":0,"bs":0,"ba":0}	vus			0.1584	benign	0	0	2	0	0	0	0	4	0	0	0	0	0	1	0	0	0	1	3	vus
cc2d1a	CC2D1A	p.E94R	E94R	{"pvs":0,"ps":0,"pm":2,"pp":0,"bp":0,"bs":0,"ba":0}	vus			0.2016	benign	0	0	2	0	0	0	0	4	0	0	0	0	0	1	0	0	0	1	3	vus
cc2d1a	CC2D1A	p.S473D	S473D	{"pvs":0,"ps":0,"pm":1,"pp":0,"bp":0,"bs":0,"ba":0}	vus			0.2215	benign	0	0	1	0	0	0	0	2	0	0	0	0	0	1	0	0	0	0	1	vus
cc2d1a	CC2D1A	p.K393A	K393A	{"pvs":0,"ps":0,"pm":1,"pp":0,"bp":0,"bs":0,"ba":0}	vus			0.5033	ambiguous	0	0	1	0	0	0	0	2	0	0	0	0	0	1	0	0	0	0
cc2d1a	CC2D1A	p.R390A	R390A	{"pvs":0,"ps":0,"pm":1,"pp":0,"bp":0,"bs":0,"ba":0}	vus			0.5813	pathogenic	0	0	1	0	0	0	0	2	0	0	0	0	0	1	0	0	0	0			3	vus
cc2d1a	CC2D1A	p.K383A	K383A	{"pvs":0,"ps":0,"pm":1,"pp":0,"bp":0,"bs":0,"ba":0}	vus			0.8779	pathogenic	0	0	1	0	0	0	0	2	0	0	0	0	0	1	0	0	0	0			3	vus
cc2d1a	CC2D1A	p.R376A	R376A	{"pvs":0,"ps":0,"pm":1,"pp":0,"bp":0,"bs":0,"ba":0}	vus			0.9662	pathogenic	0	0	1	0	0	0	0	2	0	0	0	0	0	1	0	0	0	0			3	vus
cc2d1a	CC2D1A	p.K374A	K374A	{"pvs":0,"ps":0,"pm":1,"pp":0,"bp":0,"bs":0,"ba":0}	vus			0.9743	pathogenic	0	0	1	0	0	0	0	2	0	0	0	0	0	1	0	0	0	0			3	vus
cc2d1a	CC2D1A	p.R380A	R380A	{"pvs":0,"ps":0,"pm":1,"pp":0,"bp":0,"bs":0,"ba":0}	vus			0.9882	pathogenic	0	0	1	0	0	0	0	2	0	0	0	0	0	1	0	0	0	0			3	vus
cdc42bpb	CDC42BPB	p.A142T	A142T	{"pvs":0,"ps":0,"pm":2,"pp":2,"bp":0,"bs":0,"ba":0}	likely_pathogenic	0.681	Possibly pathogenic	0.5858	pathogenic	0	0	2	2	0	0	0	6	0	0	0	0	0	1	0	2	1	0
cdc42bpb	CDC42BPB	p.Q1377R	Q1377R	{"pvs":0,"ps":0,"pm":1,"pp":2,"bp":0,"bs":0,"ba":0}	vus	0.608	Possibly pathogenic	0.4982	ambiguous	0	0	1	2	0	0	0	4	0	0	0	0	0	1	0	1	1	0
cdc42bpb	CDC42BPB	p.D175Y	D175Y	{"pvs":0,"ps":0,"pm":2,"pp":2,"bp":0,"bs":0,"ba":0}	likely_pathogenic	0.584	Possibly pathogenic	0.4392	ambiguous	0	0	2	2	0	0	0	6	0	0	0	0	0	1	0	2	1	0
cdc42bpb	CDC42BPB	p.R1350P	R1350P	{"pvs":0,"ps":0,"pm":1,"pp":2,"bp":0,"bs":0,"ba":0}	vus	0.516	Possibly pathogenic	0.9314	pathogenic	0	0	1	2	0	0	0	4	0	0	0	0	0	1	0	1	1	0
cdc42bpb	CDC42BPB	p.R867C	R867C	{"pvs":0,"ps":0,"pm":3,"pp":1,"bp":0,"bs":0,"ba":0}	likely_pathogenic	0.511	Possibly pathogenic	0.9812	pathogenic	0	0	3	1	0	0	0	7	0	0	0	0	0	2	0	1	1	0
cdc42bpb	CDC42BPB	p.I293M	I293M	{"pvs":0,"ps":0,"pm":2,"pp":2,"bp":0,"bs":0,"ba":0}	likely_pathogenic	0.401	Benign	0.949	pathogenic	0	0	2	2	0	0	0	6	0	0	0	0	0	1	0	2	1	0
cdc42bpb	CDC42BPB	p.R1299Q	R1299Q	{"pvs":0,"ps":0,"pm":2,"pp":2,"bp":0,"bs":0,"ba":0}	likely_pathogenic	0.373	Benign	0.8838	pathogenic	0	0	2	2	0	0	0	6	0	0	0	0	0	1	0	2	1	0
cdc42bpb	CDC42BPB	p.R876W	R876W	{"pvs":0,"ps":0,"pm":3,"pp":1,"bp":0,"bs":0,"ba":0}	likely_pathogenic	0.342	Benign	0.859	pathogenic	0	0	3	1	0	0	0	7	0	0	0	0	0	2	0	1	1	0
cdc42bpb	CDC42BPB	p.R876P	R876P	{"pvs":0,"ps":0,"pm":3,"pp":1,"bp":0,"bs":0,"ba":0}	likely_pathogenic	0.222	Benign	0.9963	pathogenic	0	0	3	1	0	0	0	7	0	0	0	0	0	1	0	2	0	1
cdc42bpb	CDC42BPB	p.L859Q	L859Q	{"pvs":0,"ps":0,"pm":1,"pp":1,"bp":0,"bs":0,"ba":0}	vus	0.193	Benign	0.1129	benign	0	0	1	1	0	0	0	3	0	0	0	0	0	1	0	1	0	0	2	vus
cdc42bpb	CDC42BPB	p.S1309L	S1309L	{"pvs":0,"ps":0,"pm":1,"pp":0,"bp":1,"bs":0,"ba":0}	vus	0.191	Benign	0.0806	benign	0	0	1	0	1	0	0	1	0	0	0	1	0	1	0	0	0	0
cdc42bpb	CDC42BPB	p.A1117T	A1117T	{"pvs":0,"ps":0,"pm":2,"pp":1,"bp":1,"bs":0,"ba":0}	vus	0.127	Benign	0.1035	benign	0	0	2	1	1	0	0	4	0	0	0	1	0	1	0	2	0	0
cdc42bpb	CDC42BPB	p.A983V	A983V	{"pvs":0,"ps":0,"pm":0,"pp":0,"bp":1,"bs":0,"ba":0}	vus	0.081	Benign	0.0565	benign	0	0	0	0	1	0	0	-1	0	0	0	1	0	0	0	0	0	0
cdc42bpb	CDC42BPB	p.T1108A	T1108A	{"pvs":0,"ps":0,"pm":1,"pp":0,"bp":1,"bs":1,"ba":0}	likely_benign	0.074	Benign	0.0713	benign	0	0	1	0	1	1	0	-3	0	1	0	1	0	1	0	0	0	0
cdc42bpb	CDC42BPB	p.L871P	L871P	{"pvs":0,"ps":0,"pm":2,"pp":2,"bp":0,"bs":0,"ba":0}	likely_pathogenic	0.54	Possibly pathogenic	0.9939	pathogenic	0	0	2	2	0	0	0	6	0	0	0	0	0	1	0	2	1	0
cdc42bpb	CDC42BPB	p.T1108E	T1108E	{"pvs":0,"ps":0,"pm":1,"pp":0,"bp":0,"bs":1,"ba":0}	likely_benign			0.8659	pathogenic	0	0	1	0	0	1	0	-2	0	1	0	0	0	1	0	0	0	0
cdc42bpb	CDC42BPB	p.W58A	W58A	{"pvs":0,"ps":0,"pm":1,"pp":0,"bp":0,"bs":0,"ba":0}	vus			0.9271	pathogenic	0	0	1	0	0	0	0	2	0	0	0	0	0	1	0	0	0	0			3	vus
cdc42bpb	CDC42BPB	p.K105M	K105M	{"pvs":0,"ps":0,"pm":1,"pp":0,"bp":0,"bs":0,"ba":0}	vus			0.9981	pathogenic	0	0	1	0	0	0	0	2	0	0	0	0	0	1	0	0	0	0			3	vus
cep135	CEP135	p.D455V	D455V	{"pvs":0,"ps":0,"pm":1,"pp":1,"bp":1,"bs":0,"ba":0}	vus	0.478	Benign	0.5713	pathogenic	0	0	1	1	1	0	0	2	0	0	0	0	1	1	0	0	1	0
cep135	CEP135	p.R1115C	R1115C	{"pvs":0,"ps":0,"pm":1,"pp":1,"bp":1,"bs":0,"ba":0}	vus	0.426	Benign	0.3187	benign	0	0	1	1	1	0	0	2	0	0	0	0	1	1	0	0	1	0
cep135	CEP135	p.R331S	R331S	{"pvs":0,"ps":0,"pm":1,"pp":2,"bp":1,"bs":0,"ba":0}	vus	0.224	Benign	0.3524	ambiguous	0	0	1	2	1	0	0	3	0	0	0	0	1	1	0	1	1	0
cep135	CEP135	p.E923K	E923K	{"pvs":0,"ps":0,"pm":0,"pp":1,"bp":1,"bs":0,"ba":0}	vus	0.218	Benign	0.5259	ambiguous	0	0	0	1	1	0	0	0	0	0	0	0	1	0	0	0	1	0
cep135	CEP135	p.V213A	V213A	{"pvs":0,"ps":0,"pm":0,"pp":2,"bp":1,"bs":0,"ba":0}	vus	0.158	Benign	0.3043	benign	0	0	0	2	1	0	0	1	0	0	0	0	1	0	0	1	1	0
cep135	CEP135	p.N820D	N820D	{"pvs":0,"ps":0,"pm":1,"pp":2,"bp":1,"bs":0,"ba":0}	vus	0.141	Benign	0.5627	ambiguous	0	0	1	2	1	0	0	3	0	0	0	0	1	1	0	1	1	0
cep135	CEP135	p.Q144E	Q144E	{"pvs":0,"ps":0,"pm":1,"pp":0,"bp":2,"bs":0,"ba":0}	likely_benign	0.13	Benign	0.1018	benign	0	0	1	0	2	0	0	0	0	0	0	1	1	1	0	0	0	0
cep135	CEP135	p.L588P	L588P	{"pvs":0,"ps":0,"pm":1,"pp":0,"bp":1,"bs":0,"ba":0}	vus			0.8463	pathogenic	0	0	1	0	1	0	0	1	0	0	0	0	1	1	0	0	0	0			2	vus
chat	CHAT	p.I689S	I689S	{"pvs":0,"ps":1,"pm":1,"pp":2,"bp":0,"bs":0,"ba":0}	likely_pathogenic	0.983	Likely pathogenic	0.9461	pathogenic	0	1	1	2	0	0	0	8	0	0	0	0	0	1	1	1	1	0
chat	CHAT	p.S694C	S694C	{"pvs":0,"ps":1,"pm":2,"pp":1,"bp":0,"bs":0,"ba":0}	likely_pathogenic	0.965	Likely pathogenic	0.3941	ambiguous	0	1	2	1	0	0	0	9	0	0	0	0	0	2	1	1	1	0
chat	CHAT	p.L210P	L210P	{"pvs":0,"ps":1,"pm":2,"pp":2,"bp":0,"bs":0,"ba":0}	pathogenic	0.965	Likely pathogenic	0.9597	pathogenic	0	1	2	2	0	0	0	10	0	0	0	0	0	1	1	2	1	0
chat	CHAT	p.S572W	S572W	{"pvs":0,"ps":1,"pm":1,"pp":2,"bp":0,"bs":0,"ba":0}	likely_pathogenic	0.955	Likely pathogenic	0.9755	pathogenic	0	1	1	2	0	0	0	8	0	0	0	0	0	1	1	1	1	0
chat	CHAT	p.E555K	E555K	{"pvs":0,"ps":0,"pm":1,"pp":2,"bp":0,"bs":0,"ba":0}	vus	0.953	Likely pathogenic	0.9793	pathogenic	0	0	1	2	0	0	0	4	0	0	0	0	0	1	0	1	1	0
chat	CHAT	p.M202K	M202K	{"pvs":0,"ps":0,"pm":2,"pp":1,"bp":0,"bs":0,"ba":0}	vus	0.948	Likely pathogenic	0.7753	pathogenic	0	0	2	1	0	0	0	5	0	0	0	0	0	1	0	0	1	1
chat	CHAT	p.C389R	C389R	{"pvs":0,"ps":0,"pm":1,"pp":2,"bp":0,"bs":0,"ba":0}	vus	0.946	Likely pathogenic	0.9927	pathogenic	0	0	1	2	0	0	0	4	0	0	0	0	0	1	0	1	1	0
chat	CHAT	p.P135A	P135A	{"pvs":0,"ps":0,"pm":1,"pp":1,"bp":0,"bs":0,"ba":0}	vus	0.945	Likely pathogenic	0.294	benign	0	0	1	1	0	0	0	3	0	0	0	0	0	1	0	0	1	0
chat	CHAT	p.S704P	S704P	{"pvs":0,"ps":0,"pm":1,"pp":2,"bp":0,"bs":0,"ba":0}	vus	0.937	Likely pathogenic	0.7086	pathogenic	0	0	1	2	0	0	0	4	0	0	0	0	0	1	0	1	1	0
chat	CHAT	p.T354M	T354M	{"pvs":0,"ps":0,"pm":2,"pp":1,"bp":0,"bs":0,"ba":0}	vus	0.937	Likely pathogenic	0.9434	pathogenic	0	0	2	1	0	0	0	5	0	0	0	0	0	2	0	1	1	0
chat	CHAT	p.F580C	F580C	{"pvs":0,"ps":0,"pm":1,"pp":2,"bp":0,"bs":0,"ba":0}	vus	0.934	Likely pathogenic	0.7988	pathogenic	0	0	1	2	0	0	0	4	0	0	0	0	0	1	0	1	1	0
chat	CHAT	p.A631T	A631T	{"pvs":0,"ps":1,"pm":1,"pp":2,"bp":0,"bs":0,"ba":0}	likely_pathogenic	0.929	Likely pathogenic	0.3168	benign	0	1	1	2	0	0	0	8	0	0	0	0	0	1	1	1	1	0
chat	CHAT	p.Q659L	Q659L	{"pvs":0,"ps":0,"pm":1,"pp":2,"bp":0,"bs":0,"ba":0}	vus	0.928	Likely pathogenic	0.8893	pathogenic	0	0	1	2	0	0	0	4	0	0	0	0	0	1	0	1	1	0
chat	CHAT	p.T553N	T553N	{"pvs":0,"ps":1,"pm":1,"pp":2,"bp":0,"bs":0,"ba":0}	likely_pathogenic	0.925	Likely pathogenic	0.7918	pathogenic	0	1	1	2	0	0	0	8	0	0	0	0	0	1	1	1	1	0
chat	CHAT	p.P137A	P137A	{"pvs":0,"ps":0,"pm":1,"pp":1,"bp":0,"bs":0,"ba":0}	vus	0.922	Likely pathogenic	0.6225	pathogenic	0	0	1	1	0	0	0	3	0	0	0	0	0	1	0	0	1	0
chat	CHAT	p.R566C	R566C	{"pvs":0,"ps":1,"pm":1,"pp":2,"bp":0,"bs":0,"ba":0}	likely_pathogenic	0.921	Likely pathogenic	0.8771	pathogenic	0	1	1	2	0	0	0	8	0	0	0	0	0	1	1	1	1	0
chat	CHAT	p.L502P	L502P	{"pvs":0,"ps":0,"pm":1,"pp":2,"bp":0,"bs":0,"ba":0}	vus	0.918	Likely pathogenic	0.9908	pathogenic	0	0	1	2	0	0	0	4	0	0	0	0	0	1	0	1	1	0
chat	CHAT	p.W421S	W421S	{"pvs":0,"ps":1,"pm":1,"pp":2,"bp":0,"bs":0,"ba":0}	likely_pathogenic	0.913	Likely pathogenic	0.9934	pathogenic	0	1	1	2	0	0	0	8	0	0	0	0	0	1	1	1	1	0
chat	CHAT	p.R482G	R482G	{"pvs":0,"ps":1,"pm":2,"pp":1,"bp":0,"bs":0,"ba":0}	likely_pathogenic	0.911	Likely pathogenic	0.8678	pathogenic	0	1	2	1	0	0	0	9	0	0	0	0	0	1	1	2	1	0
chat	CHAT	p.G434S	G434S	{"pvs":0,"ps":0,"pm":1,"pp":2,"bp":0,"bs":0,"ba":0}	vus	0.906	Likely pathogenic	0.5826	pathogenic	0	0	1	2	0	0	0	4	0	0	0	0	0	1	0	1	1	0
chat	CHAT	p.T574A	T574A	{"pvs":0,"ps":0,"pm":1,"pp":1,"bp":0,"bs":0,"ba":0}	vus	0.903	Likely pathogenic	0.4392	ambiguous	0	0	1	1	0	0	0	3	0	0	0	0	0	1	0	0	1	0
chat	CHAT	p.S498L	S498L	{"pvs":0,"ps":1,"pm":2,"pp":1,"bp":0,"bs":0,"ba":0}	likely_pathogenic	0.891	Likely pathogenic	0.7467	pathogenic	0	1	2	1	0	0	0	9	0	0	0	0	0	1	1	1	1	0
chat	CHAT	p.E441K	E441K	{"pvs":0,"ps":1,"pm":1,"pp":2,"bp":0,"bs":0,"ba":0}	likely_pathogenic	0.885	Likely pathogenic	0.9889	pathogenic	0	1	1	2	0	0	0	8	0	0	0	0	0	1	1	1	1	0
chat	CHAT	p.R207H	R207H	{"pvs":0,"ps":1,"pm":2,"pp":1,"bp":0,"bs":0,"ba":0}	likely_pathogenic	0.881	Likely pathogenic	0.3154	benign	0	1	2	1	0	0	0	9	0	0	0	0	0	2	1	0	1	0
chat	CHAT	p.A557T	A557T	{"pvs":0,"ps":1,"pm":2,"pp":1,"bp":0,"bs":0,"ba":0}	likely_pathogenic	0.859	Likely pathogenic	0.7148	pathogenic	0	1	2	1	0	0	0	9	0	0	0	0	0	2	1	1	1	0
chat	CHAT	p.S558A	S558A	{"pvs":0,"ps":0,"pm":1,"pp":1,"bp":0,"bs":0,"ba":0}	vus	0.858	Likely pathogenic	0.3105	benign	0	0	1	1	0	0	0	3	0	0	0	0	0	1	0	0	1	0
chat	CHAT	p.V506L	V506L	{"pvs":0,"ps":1,"pm":2,"pp":1,"bp":0,"bs":0,"ba":0}	likely_pathogenic	0.856	Likely pathogenic	0.5989	pathogenic	0	1	2	1	0	0	0	9	0	0	0	0	0	1	1	1	1	0
chat	CHAT	p.G411R	G411R	{"pvs":0,"ps":0,"pm":1,"pp":2,"bp":0,"bs":0,"ba":0}	vus	0.854	Likely pathogenic	0.4109	ambiguous	0	0	1	2	0	0	0	4	0	0	0	0	0	1	0	1	1	0
chat	CHAT	p.P211S	P211S	{"pvs":0,"ps":0,"pm":2,"pp":1,"bp":0,"bs":0,"ba":0}	vus	0.849	Likely pathogenic	0.9261	pathogenic	0	0	2	1	0	0	0	5	0	0	0	0	0	1	0	0	1	1
chat	CHAT	p.G417R	G417R	{"pvs":0,"ps":0,"pm":2,"pp":1,"bp":0,"bs":0,"ba":0}	vus	0.848	Likely pathogenic	0.9606	pathogenic	0	0	2	1	0	0	0	5	0	0	0	0	0	1	0	2	1	0
chat	CHAT	p.P211A	P211A	{"pvs":0,"ps":1,"pm":2,"pp":1,"bp":0,"bs":0,"ba":0}	likely_pathogenic	0.841	Likely pathogenic	0.5504	ambiguous	0	1	2	1	0	0	0	9	0	0	0	0	0	1	1	2	0	0
chat	CHAT	p.K424N	K424N	{"pvs":0,"ps":0,"pm":1,"pp":1,"bp":0,"bs":0,"ba":0}	vus	0.838	Likely pathogenic	0.986	pathogenic	0	0	1	1	0	0	0	3	0	0	0	0	0	1	0	0	1	0
chat	CHAT	p.L458F	L458F	{"pvs":0,"ps":0,"pm":0,"pp":0,"bp":0,"bs":0,"ba":0}	vus	0.832	Likely pathogenic	0.2957	benign	0	0	0	0	0	0	0	0	0	0	0	0	0	0	0	0	0	0	-1	likely_benign
chat	CHAT	p.S498P	S498P	{"pvs":0,"ps":1,"pm":1,"pp":2,"bp":0,"bs":0,"ba":0}	likely_pathogenic	0.822	Likely pathogenic	0.9643	pathogenic	0	1	1	2	0	0	0	8	0	0	0	0	0	1	1	1	1	0
chat	CHAT	p.V136M	V136M	{"pvs":0,"ps":1,"pm":2,"pp":1,"bp":0,"bs":0,"ba":0}	likely_pathogenic	0.804	Likely pathogenic	0.5351	ambiguous	0	1	2	1	0	0	0	9	0	0	0	0	0	2	1	2	1	0
chat	CHAT	p.G284S	G284S	{"pvs":0,"ps":0,"pm":1,"pp":1,"bp":0,"bs":0,"ba":0}	vus	0.775	Likely pathogenic	0.2709	benign	0	0	1	1	0	0	0	3	0	0	0	0	0	1	0	0	1	0
chat	CHAT	p.A235T	A235T	{"pvs":0,"ps":1,"pm":1,"pp":2,"bp":0,"bs":0,"ba":0}	likely_pathogenic	0.746	Possibly pathogenic	0.11	benign	0	1	1	2	0	0	0	8	0	0	0	0	0	1	1	1	1	0
chat	CHAT	p.V306L	V306L	{"pvs":0,"ps":0,"pm":1,"pp":3,"bp":0,"bs":0,"ba":0}	vus	0.741	Possibly pathogenic	0.8302	pathogenic	0	0	1	3	0	0	0	5	0	0	0	0	0	1	0	2	1	0
chat	CHAT	p.L243F	L243F	{"pvs":0,"ps":0,"pm":0,"pp":1,"bp":0,"bs":0,"ba":1}	benign	0.733	Possibly pathogenic	0.3815	ambiguous	0	0	0	1	0	0	1	-3	1	0	0	0	0	0	0	0	1	0
chat	CHAT	p.R375Q	R375Q	{"pvs":0,"ps":0,"pm":0,"pp":0,"bp":0,"bs":0,"ba":0}	vus	0.726	Possibly pathogenic	0.3204	benign	0	0	0	0	0	0	0	0	0	0	0	0	0	0	0	0	0	0	-1	likely_benign
chat	CHAT	p.R561Q	R561Q	{"pvs":0,"ps":0,"pm":0,"pp":1,"bp":0,"bs":1,"ba":0}	likely_benign	0.706	Possibly pathogenic	0.3795	ambiguous	0	0	0	1	0	1	0	-3	1	0	0	0	0	0	0	0	1	0
chat	CHAT	p.R186W	R186W	{"pvs":0,"ps":1,"pm":1,"pp":2,"bp":0,"bs":0,"ba":0}	likely_pathogenic	0.697	Possibly pathogenic	0.1444	benign	0	1	1	2	0	0	0	8	0	0	0	0	0	1	1	1	1	0
chat	CHAT	p.V194L	V194L	{"pvs":0,"ps":0,"pm":1,"pp":2,"bp":0,"bs":0,"ba":0}	vus	0.638	Possibly pathogenic	0.6597	pathogenic	0	0	1	2	0	0	0	4	0	0	0	0	0	1	0	1	1	0
chat	CHAT	p.E188G	E188G	{"pvs":0,"ps":0,"pm":1,"pp":1,"bp":0,"bs":0,"ba":0}	vus	0.633	Possibly pathogenic	0.0706	benign	0	0	1	1	0	0	0	3	0	0	0	0	0	1	0	0	1	0
chat	CHAT	p.T608N	T608N	{"pvs":0,"ps":1,"pm":1,"pp":1,"bp":0,"bs":0,"ba":0}	likely_pathogenic	0.601	Possibly pathogenic	0.3054	benign	0	1	1	1	0	0	0	7	0	0	0	0	0	1	1	1	0	0
chat	CHAT	p.T373A	T373A	{"pvs":0,"ps":0,"pm":1,"pp":0,"bp":1,"bs":0,"ba":0}	vus	0.578	Possibly pathogenic	0.2876	benign	0	0	1	0	1	0	0	1	0	0	0	1	0	1	0	0	0	0
chat	CHAT	p.P299L	P299L	{"pvs":0,"ps":0,"pm":0,"pp":1,"bp":0,"bs":1,"ba":0}	likely_benign	0.575	Possibly pathogenic	0.3183	benign	0	0	0	1	0	1	0	-3	1	0	0	0	0	0	0	0	1	0
chat	CHAT	p.A710T	A710T	{"pvs":0,"ps":0,"pm":1,"pp":0,"bp":0,"bs":0,"ba":0}	vus	0.404	Benign	0.1393	benign	0	0	1	0	0	0	0	2	0	0	0	0	0	1	0	0	0	0	1	vus
chat	CHAT	p.E595D	E595D	{"pvs":0,"ps":0,"pm":1,"pp":0,"bp":1,"bs":0,"ba":0}	vus	0.366	Benign	0.1667	benign	0	0	1	0	1	0	0	1	0	0	0	1	0	1	0	0	0	0
chat	CHAT	p.P138A	P138A	{"pvs":0,"ps":0,"pm":1,"pp":0,"bp":1,"bs":0,"ba":0}	vus	0.329	Benign	0.0796	benign	0	0	1	0	1	0	0	1	0	0	0	1	0	1	0	0	0	0
chat	CHAT	p.V48F	V48F	{"pvs":0,"ps":0,"pm":1,"pp":0,"bp":0,"bs":0,"ba":0}	vus	0.299	Benign	0.0897	benign	0	0	1	0	0	0	0	2	0	0	0	0	0	1	0	0	0	0	1	vus
chat	CHAT	p.P61S	P61S	{"pvs":0,"ps":0,"pm":1,"pp":0,"bp":0,"bs":0,"ba":0}	vus	0.202	Benign	0.0798	benign	0	0	1	0	0	0	0	2	0	0	0	0	0	1	0	0	0	0	1	vus
chat	CHAT	p.S594A	S594A	{"pvs":0,"ps":0,"pm":1,"pp":0,"bp":1,"bs":0,"ba":0}	vus	0.196	Benign	0.0667	benign	0	0	1	0	1	0	0	1	0	0	0	1	0	1	0	0	0	0
chat	CHAT	p.S237R	S237R	{"pvs":0,"ps":0,"pm":0,"pp":0,"bp":1,"bs":0,"ba":0}	vus	0.194	Benign	0.2595	benign	0	0	0	0	1	0	0	-1	0	0	0	1	0	0	0	0	0	0
chat	CHAT	p.P97R	P97R	{"pvs":0,"ps":0,"pm":1,"pp":0,"bp":1,"bs":0,"ba":0}	vus	0.187	Benign	0.0679	benign	0	0	1	0	1	0	0	1	0	0	0	1	0	1	0	0	0	0
chat	CHAT	p.P104A	P104A	{"pvs":0,"ps":0,"pm":1,"pp":0,"bp":1,"bs":0,"ba":0}	vus	0.186	Benign	0.0556	benign	0	0	1	0	1	0	0	1	0	0	0	1	0	1	0	0	0	0
chat	CHAT	p.A120T	A120T	{"pvs":0,"ps":0,"pm":0,"pp":0,"bp":1,"bs":0,"ba":1}	benign	0.101	Benign	0.07	benign	0	0	0	0	1	0	1	-5	1	0	0	1	0	0	0	0	0	0
chat	CHAT	p.R741K	R741K	{"pvs":0,"ps":0,"pm":0,"pp":0,"bp":1,"bs":0,"ba":0}	vus	0.098	Benign	0.0768	benign	0	0	0	0	1	0	0	-1	0	0	0	1	0	0	0	0	0	0
chat	CHAT	p.I336T	I336T	{"pvs":0,"ps":0,"pm":2,"pp":2,"bp":0,"bs":0,"ba":0}	likely_pathogenic	0.96	Likely pathogenic	0.8786	pathogenic	0	0	2	2	0	0	0	6	0	0	0	0	0	2	0	2	1	0
chat	CHAT	p.R420C	R420C	{"pvs":0,"ps":1,"pm":1,"pp":2,"bp":0,"bs":0,"ba":0}	likely_pathogenic	0.95	Likely pathogenic	0.8816	pathogenic	0	1	1	2	0	0	0	8	0	0	0	0	0	1	1	1	1	0
chat	CHAT	p.I693S	I693S	{"pvs":0,"ps":0,"pm":1,"pp":2,"bp":0,"bs":0,"ba":0}	vus	0.95	Likely pathogenic	0.917	pathogenic	0	0	1	2	0	0	0	4	0	0	0	0	0	1	0	1	1	0
chat	CHAT	p.M202R	M202R	{"pvs":0,"ps":1,"pm":0,"pp":2,"bp":0,"bs":0,"ba":0}	likely_pathogenic	0.94	Likely pathogenic	0.7382	pathogenic	0	1	0	2	0	0	0	6	0	0	0	0	0	0	1	1	1	0
chat	CHAT	p.R560H	R560H	{"pvs":0,"ps":1,"pm":1,"pp":2,"bp":0,"bs":0,"ba":0}	likely_pathogenic	0.94	Likely pathogenic	0.8584	pathogenic	0	1	1	2	0	0	0	8	0	0	0	0	0	1	1	1	1	0
chat	CHAT	p.P132A	P132A	{"pvs":0,"ps":0,"pm":1,"pp":1,"bp":0,"bs":0,"ba":0}	vus	0.83	Likely pathogenic	0.1377	benign	0	0	1	1	0	0	0	3	0	0	0	0	0	1	0	0	1	0
chat	CHAT	p.I305T	I305T	{"pvs":0,"ps":1,"pm":2,"pp":0,"bp":0,"bs":0,"ba":0}	likely_pathogenic	0.76	Likely pathogenic	0.8638	pathogenic	0	1	2	0	0	0	0	8	0	0	0	0	0	1	1	1	0	0
chat	CHAT	p.P75R	P75R	{"pvs":0,"ps":0,"pm":1,"pp":0,"bp":0,"bs":0,"ba":0}	vus	0.18	Benign	0.0744	benign	0	0	1	0	0	0	0	2	0	0	0	0	0	1	0	0	0	0	1	vus
chat	CHAT	p.S465A	S465A	{"pvs":0,"ps":0,"pm":1,"pp":0,"bp":0,"bs":0,"ba":0}	vus			0.0723	benign	0	0	1	0	0	0	0	2	0	0	0	0	0	1	0	0	0	0	1	vus
chat	CHAT	p.S464A	S464A	{"pvs":0,"ps":0,"pm":1,"pp":0,"bp":0,"bs":0,"ba":0}	vus			0.0793	benign	0	0	1	0	0	0	0	2	0	0	0	0	0	1	0	0	0	0	1	vus
chat	CHAT	p.M119A	M119A	{"pvs":0,"ps":0,"pm":1,"pp":0,"bp":0,"bs":0,"ba":0}	vus			0.1051	benign	0	0	1	0	0	0	0	2	0	0	0	0	0	1	0	0	0	0	1	vus
chat	CHAT	p.G12S	G12S	{"pvs":0,"ps":0,"pm":1,"pp":0,"bp":0,"bs":0,"ba":0}	vus			0.1147	benign	0	0	1	0	0	0	0	2	0	0	0	0	0	1	0	0	0	0	1	vus
chat	CHAT	p.R4A	R4A	{"pvs":0,"ps":0,"pm":1,"pp":0,"bp":0,"bs":0,"ba":0}	vus			0.1362	benign	0	0	1	0	0	0	0	2	0	0	0	0	0	1	0	0	0	0	1	vus
chat	CHAT	p.S594E	S594E	{"pvs":0,"ps":0,"pm":1,"pp":0,"bp":0,"bs":0,"ba":0}	vus			0.1619	benign	0	0	1	0	0	0	0	2	0	0	0	0	0	1	0	0	0	0	1	vus
chat	CHAT	p.S473D	S473D	{"pvs":0,"ps":0,"pm":1,"pp":0,"bp":0,"bs":0,"ba":0}	vus			0.8994	pathogenic	0	0	1	0	0	0	0	2	0	0	0	0	0	1	0	0	0	0			3	vus
chat	CHAT	p.R560A	R560A	{"pvs":0,"ps":1,"pm":1,"pp":0,"bp":0,"bs":0,"ba":0}	likely_pathogenic			0.9873	pathogenic	0	1	1	0	0	0	0	6	0	0	0	0	0	1	1	0	0	0
chat	CHAT	p.S558E	S558E	{"pvs":0,"ps":0,"pm":1,"pp":0,"bp":0,"bs":0,"ba":0}	vus			0.9916	pathogenic	0	0	1	0	0	0	0	2	0	0	0	0	0	1	0	0	0	0			3	vus
chrnb1	CHRNB1	p.Y38C	Y38C	{"pvs":0,"ps":0,"pm":2,"pp":1,"bp":0,"bs":0,"ba":0}	vus	0.949	Likely pathogenic	0.9345	pathogenic	0	0	2	1	0	0	0	5	0	0	0	0	0	2	0	0	1	0
chrnb1	CHRNB1	p.M167K	M167K	{"pvs":0,"ps":0,"pm":1,"pp":2,"bp":0,"bs":0,"ba":0}	vus	0.943	Likely pathogenic	0.9858	pathogenic	0	0	1	2	0	0	0	4	0	0	0	0	0	1	0	1	1	0
chrnb1	CHRNB1	p.R243C	R243C	{"pvs":0,"ps":0,"pm":1,"pp":2,"bp":0,"bs":0,"ba":0}	vus	0.937	Likely pathogenic	0.9836	pathogenic	0	0	1	2	0	0	0	4	0	0	0	0	0	1	0	1	1	0
chrnb1	CHRNB1	p.V289A	V289A	{"pvs":0,"ps":1,"pm":1,"pp":2,"bp":0,"bs":0,"ba":0}	likely_pathogenic	0.926	Likely pathogenic	0.9135	pathogenic	0	1	1	2	0	0	0	8	0	0	0	0	0	1	1	1	1	0
chrnb1	CHRNB1	p.L293Q	L293Q	{"pvs":0,"ps":0,"pm":1,"pp":2,"bp":0,"bs":0,"ba":0}	vus	0.911	Likely pathogenic	0.8875	pathogenic	0	0	1	2	0	0	0	4	0	0	0	0	0	1	0	1	1	0
chrnb1	CHRNB1	p.V289M	V289M	{"pvs":0,"ps":0,"pm":2,"pp":2,"bp":0,"bs":0,"ba":0}	likely_pathogenic	0.869	Likely pathogenic	0.8133	pathogenic	0	0	2	2	0	0	0	6	0	0	0	0	0	1	0	3	1	0
chrnb1	CHRNB1	p.F290V	F290V	{"pvs":0,"ps":0,"pm":1,"pp":1,"bp":0,"bs":0,"ba":0}	vus	0.868	Likely pathogenic	0.9628	pathogenic	0	0	1	1	0	0	0	3	0	0	0	0	0	1	0	0	1	0
chrnb1	CHRNB1	p.M465T	M465T	{"pvs":0,"ps":0,"pm":0,"pp":1,"bp":0,"bs":0,"ba":0}	vus	0.843	Likely pathogenic	0.3297	benign	0	0	0	1	0	0	0	1	0	0	0	0	0	0	0	0	1	0
chrnb1	CHRNB1	p.P271L	P271L	{"pvs":0,"ps":1,"pm":1,"pp":2,"bp":0,"bs":0,"ba":0}	likely_pathogenic	0.742	Possibly pathogenic	0.8268	pathogenic	0	1	1	2	0	0	0	8	0	0	0	0	0	1	1	1	1	0
chrnb1	CHRNB1	p.P271T	P271T	{"pvs":0,"ps":0,"pm":2,"pp":1,"bp":0,"bs":0,"ba":0}	vus	0.627	Possibly pathogenic	0.5985	pathogenic	0	0	2	1	0	0	0	5	0	0	0	0	0	1	0	0	1	1
chrnb1	CHRNB1	p.V113M	V113M	{"pvs":0,"ps":0,"pm":1,"pp":2,"bp":0,"bs":0,"ba":0}	vus	0.595	Possibly pathogenic	0.3566	ambiguous	0	0	1	2	0	0	0	4	0	0	0	0	0	1	0	1	1	0
chrnb1	CHRNB1	p.L262M	L262M	{"pvs":0,"ps":0,"pm":1,"pp":0,"bp":0,"bs":0,"ba":0}	vus	0.582	Possibly pathogenic	0.3638	ambiguous	0	0	1	0	0	0	0	2	0	0	0	0	0	1	0	0	0	0
chrnb1	CHRNB1	p.E32G	E32G	{"pvs":0,"ps":0,"pm":0,"pp":0,"bp":1,"bs":0,"ba":1}	benign	0.318	Benign	0.0838	benign	0	0	0	0	1	0	1	-5	1	0	0	1	0	0	0	0	0	0
chrnb1	CHRNB1	p.P271A	P271A	{"pvs":0,"ps":0,"pm":2,"pp":0,"bp":1,"bs":0,"ba":0}	vus	0.219	Benign	0.3091	benign	0	0	2	0	1	0	0	3	0	0	0	1	0	1	0	0	0	1
chrnb1	CHRNB1	p.T288S	T288S	{"pvs":0,"ps":0,"pm":1,"pp":2,"bp":1,"bs":0,"ba":0}	vus	0.84	Likely pathogenic	0.5772	pathogenic	0	0	1	2	1	0	0	3	0	0	0	1	0	1	0	2	0	0
chrnb1	CHRNB1	p.L285M	L285M	{"pvs":0,"ps":1,"pm":1,"pp":2,"bp":0,"bs":0,"ba":0}	likely_pathogenic	0.8	Likely pathogenic	0.6797	pathogenic	0	1	1	2	0	0	0	8	0	0	0	0	0	1	1	1	1	0
chrnb1	CHRNB1	p.P271G	P271G	{"pvs":0,"ps":0,"pm":2,"pp":0,"bp":0,"bs":0,"ba":0}	vus			0.8764	pathogenic	0	0	2	0	0	0	0	4	0	0	0	0	0	1	0	0	0	1			5	vus
chrnd	CHRND	p.C151S	C151S	{"pvs":0,"ps":0,"pm":1,"pp":2,"bp":0,"bs":0,"ba":0}	vus	0.987	Likely pathogenic	0.9963	pathogenic	0	0	1	2	0	0	0	4	0	0	0	0	0	1	0	1	1	0
chrnd	CHRND	p.R244C	R244C	{"pvs":0,"ps":1,"pm":2,"pp":1,"bp":0,"bs":0,"ba":0}	likely_pathogenic	0.963	Likely pathogenic	0.9685	pathogenic	0	1	2	1	0	0	0	9	0	0	0	0	0	1	1	1	1	0
chrnd	CHRND	p.R43W	R43W	{"pvs":0,"ps":1,"pm":2,"pp":1,"bp":0,"bs":0,"ba":0}	likely_pathogenic	0.947	Likely pathogenic	0.6568	pathogenic	0	1	2	1	0	0	0	9	0	0	0	0	0	1	1	2	1	0
chrnd	CHRND	p.V290A	V290A	{"pvs":0,"ps":0,"pm":1,"pp":1,"bp":0,"bs":0,"ba":0}	vus	0.926	Likely pathogenic	0.8608	pathogenic	0	0	1	1	0	0	0	3	0	0	0	0	0	1	0	0	1	0
chrnd	CHRND	p.C257R	C257R	{"pvs":0,"ps":1,"pm":1,"pp":2,"bp":0,"bs":0,"ba":0}	likely_pathogenic	0.914	Likely pathogenic	0.9863	pathogenic	0	1	1	2	0	0	0	8	0	0	0	0	0	1	1	1	1	0
chrnd	CHRND	p.L63P	L63P	{"pvs":0,"ps":1,"pm":1,"pp":2,"bp":0,"bs":0,"ba":0}	likely_pathogenic	0.901	Likely pathogenic	0.9886	pathogenic	0	1	1	2	0	0	0	8	0	0	0	0	0	1	1	1	1	0
chrnd	CHRND	p.P271Q	P271Q	{"pvs":0,"ps":1,"pm":2,"pp":2,"bp":0,"bs":0,"ba":0}	pathogenic	0.894	Likely pathogenic	0.9298	pathogenic	0	1	2	2	0	0	0	10	0	0	0	0	0	2	1	1	1	0
chrnd	CHRND	p.F95L	F95L	{"pvs":0,"ps":0,"pm":1,"pp":3,"bp":0,"bs":0,"ba":0}	vus	0.885	Likely pathogenic	0.9892	pathogenic	0	0	1	3	0	0	0	5	0	0	0	0	0	1	0	2	1	0
chrnd	CHRND	p.S289Y	S289Y	{"pvs":0,"ps":0,"pm":2,"pp":2,"bp":0,"bs":0,"ba":0}	likely_pathogenic	0.883	Likely pathogenic	0.8834	pathogenic	0	0	2	2	0	0	0	6	0	0	0	0	0	1	0	1	1	1
chrnd	CHRND	p.W141C	W141C	{"pvs":0,"ps":0,"pm":1,"pp":2,"bp":0,"bs":0,"ba":0}	vus	0.881	Likely pathogenic	0.9755	pathogenic	0	0	1	2	0	0	0	4	0	0	0	0	0	1	0	1	1	0
chrnd	CHRND	p.D161N	D161N	{"pvs":0,"ps":1,"pm":1,"pp":2,"bp":0,"bs":0,"ba":0}	likely_pathogenic	0.876	Likely pathogenic	0.9801	pathogenic	0	1	1	2	0	0	0	8	0	0	0	0	0	1	1	1	1	0
chrnd	CHRND	p.I179T	I179T	{"pvs":0,"ps":0,"pm":1,"pp":0,"bp":0,"bs":0,"ba":0}	vus	0.874	Likely pathogenic	0.8753	pathogenic	0	0	1	0	0	0	0	2	0	0	0	0	0	1	0	0	0	0			3	vus
chrnd	CHRND	p.N130I	N130I	{"pvs":0,"ps":0,"pm":1,"pp":3,"bp":0,"bs":0,"ba":0}	vus	0.857	Likely pathogenic	0.8822	pathogenic	0	0	1	3	0	0	0	5	0	0	0	0	0	1	0	2	1	0
chrnd	CHRND	p.Q288E	Q288E	{"pvs":0,"ps":0,"pm":0,"pp":1,"bp":0,"bs":0,"ba":0}	vus	0.854	Likely pathogenic	0.1828	benign	0	0	0	1	0	0	0	1	0	0	0	0	0	0	0	0	1	0
chrnd	CHRND	p.I79K	I79K	{"pvs":0,"ps":1,"pm":2,"pp":1,"bp":0,"bs":0,"ba":0}	likely_pathogenic	0.833	Likely pathogenic	0.888	pathogenic	0	1	2	1	0	0	0	9	0	0	0	0	0	1	1	2	1	0
chrnd	CHRND	p.L435P	L435P	{"pvs":0,"ps":1,"pm":2,"pp":1,"bp":0,"bs":0,"ba":0}	likely_pathogenic	0.813	Likely pathogenic	0.9025	pathogenic	0	1	2	1	0	0	0	9	0	0	0	0	0	1	1	1	1	0
chrnd	CHRND	p.L294F	L294F	{"pvs":0,"ps":1,"pm":1,"pp":2,"bp":0,"bs":0,"ba":0}	likely_pathogenic	0.796	Likely pathogenic	0.8391	pathogenic	0	1	1	2	0	0	0	8	0	0	0	0	0	1	1	1	1	0
chrnd	CHRND	p.L331F	L331F	{"pvs":0,"ps":0,"pm":1,"pp":2,"bp":0,"bs":0,"ba":0}	vus	0.766	Likely pathogenic	0.719	pathogenic	0	0	1	2	0	0	0	4	0	0	0	0	0	1	0	1	1	0
chrnd	CHRND	p.E402K	E402K	{"pvs":0,"ps":1,"pm":1,"pp":2,"bp":0,"bs":0,"ba":0}	likely_pathogenic	0.738	Possibly pathogenic	0.5207	ambiguous	0	1	1	2	0	0	0	8	0	0	0	0	0	1	1	1	1	0
chrnd	CHRND	p.E80K	E80K	{"pvs":0,"ps":1,"pm":1,"pp":2,"bp":0,"bs":0,"ba":0}	likely_pathogenic	0.699	Possibly pathogenic	0.7434	pathogenic	0	1	1	2	0	0	0	8	0	0	0	0	0	1	1	1	1	0
chrnd	CHRND	p.R243C	R243C	{"pvs":0,"ps":0,"pm":0,"pp":1,"bp":0,"bs":0,"ba":0}	vus	0.662	Possibly pathogenic	0.2804	benign	0	0	0	1	0	0	0	1	0	0	0	0	0	0	0	0	1	0
chrnd	CHRND	p.V114L	V114L	{"pvs":0,"ps":0,"pm":2,"pp":1,"bp":0,"bs":0,"ba":0}	vus	0.627	Possibly pathogenic	0.4817	ambiguous	0	0	2	1	0	0	0	5	0	0	0	0	0	1	0	2	1	0
chrnd	CHRND	p.K403E	K403E	{"pvs":0,"ps":0,"pm":1,"pp":0,"bp":0,"bs":0,"ba":0}	vus	0.595	Possibly pathogenic	0.4138	ambiguous	0	0	1	0	0	0	0	2	0	0	0	0	0	1	0	0	0	0
chrnd	CHRND	p.K67E	K67E	{"pvs":0,"ps":0,"pm":1,"pp":1,"bp":0,"bs":0,"ba":0}	vus	0.584	Possibly pathogenic	0.3245	benign	0	0	1	1	0	0	0	3	0	0	0	0	0	1	0	0	1	0
chrnd	CHRND	p.K67Q	K67Q	{"pvs":0,"ps":0,"pm":1,"pp":1,"bp":0,"bs":0,"ba":0}	vus	0.547	Possibly pathogenic	0.1913	benign	0	0	1	1	0	0	0	3	0	0	0	0	0	1	0	0	1	0
chrnd	CHRND	p.N39K	N39K	{"pvs":0,"ps":0,"pm":0,"pp":0,"bp":0,"bs":1,"ba":0}	likely_benign	0.399	Benign	0.408	ambiguous	0	0	0	0	0	1	0	-4	1	0	0	0	0	0	0	0	0	0
chrnd	CHRND	p.V264I	V264I	{"pvs":0,"ps":0,"pm":1,"pp":0,"bp":1,"bs":0,"ba":0}	vus	0.195	Benign	0.0777	benign	0	0	1	0	1	0	0	1	0	0	0	1	0	1	0	0	0	0
chrnd	CHRND	p.S289F	S289F	{"pvs":0,"ps":1,"pm":1,"pp":2,"bp":0,"bs":0,"ba":0}	likely_pathogenic	0.87	Likely pathogenic	0.8387	pathogenic	0	1	1	2	0	0	0	8	0	0	0	0	0	1	1	1	1	0
chrnd	CHRND	p.P307S	P307S	{"pvs":0,"ps":0,"pm":0,"pp":1,"bp":0,"bs":0,"ba":0}	vus	0.87	Likely pathogenic	0.8998	pathogenic	0	0	0	1	0	0	0	1	0	0	0	0	0	0	0	0	1	0
chrnd	CHRND	p.R336Q	R336Q	{"pvs":0,"ps":0,"pm":1,"pp":1,"bp":0,"bs":0,"ba":0}	vus	0.78	Likely pathogenic	0.709	pathogenic	0	0	1	1	0	0	0	3	0	0	0	0	0	1	0	0	1	0
chrnd	CHRND	p.E406K	E406K	{"pvs":0,"ps":0,"pm":1,"pp":0,"bp":0,"bs":0,"ba":0}	vus	0.64	Possibly pathogenic	0.1547	benign	0	0	1	0	0	0	0	2	0	0	0	0	0	1	0	0	0	0	1	vus
chrnd	CHRND	p.D398K	D398K	{"pvs":0,"ps":1,"pm":1,"pp":0,"bp":0,"bs":0,"ba":0}	likely_pathogenic			0.6739	pathogenic	0	1	1	0	0	0	0	6	0	0	0	0	0	1	1	0	0	0
chrnd	CHRND	p.E402L	E402L	{"pvs":0,"ps":1,"pm":1,"pp":0,"bp":0,"bs":0,"ba":0}	likely_pathogenic			0.7983	pathogenic	0	1	1	0	0	0	0	6	0	0	0	0	0	1	1	0	0	0
chrnd	CHRND	p.M400A	M400A	{"pvs":0,"ps":1,"pm":1,"pp":0,"bp":0,"bs":0,"ba":0}	likely_pathogenic			0.8166	pathogenic	0	1	1	0	0	0	0	6	0	0	0	0	0	1	1	0	0	0
chrnd	CHRND	p.N62A	N62A	{"pvs":0,"ps":0,"pm":1,"pp":0,"bp":0,"bs":0,"ba":0}	vus			0.8563	pathogenic	0	0	1	0	0	0	0	2	0	0	0	0	0	1	0	0	0	0			3	vus
chrnd	CHRND	p.F401A	F401A	{"pvs":0,"ps":1,"pm":1,"pp":0,"bp":0,"bs":0,"ba":0}	likely_pathogenic			0.9496	pathogenic	0	1	1	0	0	0	0	6	0	0	0	0	0	1	1	0	0	0
chrnd	CHRND	p.I64P	I64P	{"pvs":0,"ps":0,"pm":1,"pp":0,"bp":0,"bs":0,"ba":0}	vus			0.9757	pathogenic	0	0	1	0	0	0	0	2	0	0	0	0	0	1	0	0	0	0			3	vus
chrnd	CHRND	p.L63K	L63K	{"pvs":0,"ps":0,"pm":2,"pp":0,"bp":0,"bs":0,"ba":0}	vus			0.979	pathogenic	0	0	2	0	0	0	0	4	0	0	0	0	0	1	0	0	0	1			5	vus
chrnd	CHRND	p.N62P	N62P	{"pvs":0,"ps":0,"pm":1,"pp":0,"bp":0,"bs":0,"ba":0}	vus			0.9843	pathogenic	0	0	1	0	0	0	0	2	0	0	0	0	0	1	0	0	0	0			3	vus
chrnd	CHRND	p.L63G	L63G	{"pvs":0,"ps":0,"pm":2,"pp":0,"bp":0,"bs":0,"ba":0}	vus			0.994	pathogenic	0	0	2	0	0	0	0	4	0	0	0	0	0	1	0	0	0	1			5	vus
chrnd	CHRND	p.L63D	L63D	{"pvs":0,"ps":0,"pm":2,"pp":0,"bp":0,"bs":0,"ba":0}	vus			0.9979	pathogenic	0	0	2	0	0	0	0	4	0	0	0	0	0	1	0	0	0	1			5	vus
chrne	CHRNE	p.C148S	C148S	{"pvs":0,"ps":1,"pm":2,"pp":2,"bp":0,"bs":0,"ba":0}	pathogenic	0.991	Likely pathogenic	0.9977	pathogenic	0	1	2	2	0	0	0	10	0	0	0	0	0	2	1	2	1	0
chrne	CHRNE	p.P302R	P302R	{"pvs":0,"ps":1,"pm":1,"pp":2,"bp":0,"bs":0,"ba":0}	likely_pathogenic	0.967	Likely pathogenic	0.9801	pathogenic	0	1	1	2	0	0	0	8	0	0	0	0	0	1	1	1	1	0
chrne	CHRNE	p.L304R	L304R	{"pvs":0,"ps":1,"pm":1,"pp":2,"bp":0,"bs":0,"ba":0}	likely_pathogenic	0.961	Likely pathogenic	0.9173	pathogenic	0	1	1	2	0	0	0	8	0	0	0	0	0	1	1	1	1	0
chrne	CHRNE	p.T284P	T284P	{"pvs":0,"ps":1,"pm":2,"pp":1,"bp":0,"bs":0,"ba":0}	likely_pathogenic	0.956	Likely pathogenic	0.8984	pathogenic	0	1	2	1	0	0	0	9	0	0	0	0	0	1	1	1	1	0
chrne	CHRNE	p.P265Q	P265Q	{"pvs":0,"ps":0,"pm":2,"pp":1,"bp":0,"bs":0,"ba":0}	vus	0.947	Likely pathogenic	0.8711	pathogenic	0	0	2	1	0	0	0	5	0	0	0	0	0	1	0	0	1	1
chrne	CHRNE	p.R238W	R238W	{"pvs":0,"ps":1,"pm":2,"pp":1,"bp":0,"bs":0,"ba":0}	likely_pathogenic	0.946	Likely pathogenic	0.972	pathogenic	0	1	2	1	0	0	0	9	0	0	0	0	0	2	1	1	1	0
chrne	CHRNE	p.C162Y	C162Y	{"pvs":0,"ps":1,"pm":2,"pp":1,"bp":0,"bs":0,"ba":0}	likely_pathogenic	0.946	Likely pathogenic	0.9979	pathogenic	0	1	2	1	0	0	0	9	0	0	0	0	0	1	1	1	1	0
chrne	CHRNE	p.T58K	T58K	{"pvs":0,"ps":1,"pm":2,"pp":1,"bp":0,"bs":0,"ba":0}	likely_pathogenic	0.942	Likely pathogenic	0.8028	pathogenic	0	1	2	1	0	0	0	9	0	0	0	0	0	1	1	1	1	0
chrne	CHRNE	p.V285G	V285G	{"pvs":0,"ps":1,"pm":1,"pp":1,"bp":0,"bs":0,"ba":0}	likely_pathogenic	0.942	Likely pathogenic	0.9013	pathogenic	0	1	1	1	0	0	0	7	0	0	0	0	0	1	1	0	1	0
chrne	CHRNE	p.V285A	V285A	{"pvs":0,"ps":1,"pm":2,"pp":1,"bp":0,"bs":0,"ba":0}	likely_pathogenic	0.937	Likely pathogenic	0.8395	pathogenic	0	1	2	1	0	0	0	9	0	0	0	0	0	2	1	0	1	0
chrne	CHRNE	p.E204K	E204K	{"pvs":0,"ps":1,"pm":2,"pp":1,"bp":0,"bs":0,"ba":0}	likely_pathogenic	0.926	Likely pathogenic	0.8974	pathogenic	0	1	2	1	0	0	0	9	0	0	0	0	0	1	1	2	1	0
chrne	CHRNE	p.L289F	L289F	{"pvs":0,"ps":0,"pm":3,"pp":2,"bp":0,"bs":0,"ba":0}	likely_pathogenic	0.917	Likely pathogenic	0.7639	pathogenic	0	0	3	2	0	0	0	8	0	0	0	0	0	2	0	4	1	0
chrne	CHRNE	p.P265L	P265L	{"pvs":0,"ps":1,"pm":2,"pp":1,"bp":0,"bs":0,"ba":0}	likely_pathogenic	0.917	Likely pathogenic	0.8928	pathogenic	0	1	2	1	0	0	0	9	0	0	0	0	0	1	1	1	1	0
chrne	CHRNE	p.L31P	L31P	{"pvs":0,"ps":0,"pm":1,"pp":2,"bp":0,"bs":0,"ba":0}	vus	0.909	Likely pathogenic	0.9787	pathogenic	0	0	1	2	0	0	0	4	0	0	0	0	0	1	0	1	1	0
chrne	CHRNE	p.P141L	P141L	{"pvs":0,"ps":1,"pm":2,"pp":1,"bp":0,"bs":0,"ba":0}	likely_pathogenic	0.904	Likely pathogenic	0.7919	pathogenic	0	1	2	1	0	0	0	9	0	0	0	0	0	2	1	1	1	0
chrne	CHRNE	p.N202Y	N202Y	{"pvs":0,"ps":1,"pm":1,"pp":2,"bp":0,"bs":0,"ba":0}	likely_pathogenic	0.903	Likely pathogenic	0.9496	pathogenic	0	1	1	2	0	0	0	8	0	0	0	0	0	1	1	1	1	0
chrne	CHRNE	p.W75R	W75R	{"pvs":0,"ps":1,"pm":2,"pp":1,"bp":0,"bs":0,"ba":0}	likely_pathogenic	0.902	Likely pathogenic	0.9818	pathogenic	0	1	2	1	0	0	0	9	0	0	0	0	0	1	1	1	1	0
chrne	CHRNE	p.Y35H	Y35H	{"pvs":0,"ps":1,"pm":1,"pp":2,"bp":0,"bs":0,"ba":0}	likely_pathogenic	0.897	Likely pathogenic	0.9123	pathogenic	0	1	1	2	0	0	0	8	0	0	0	0	0	1	1	2	1	0
chrne	CHRNE	p.V279F	V279F	{"pvs":0,"ps":1,"pm":2,"pp":1,"bp":0,"bs":0,"ba":0}	likely_pathogenic	0.894	Likely pathogenic	0.8211	pathogenic	0	1	2	1	0	0	0	9	0	0	0	0	0	1	1	1	1	0
chrne	CHRNE	p.D158E	D158E	{"pvs":0,"ps":0,"pm":1,"pp":1,"bp":0,"bs":0,"ba":0}	vus	0.885	Likely pathogenic	0.9913	pathogenic	0	0	1	1	0	0	0	3	0	0	0	0	0	1	0	0	1	0
chrne	CHRNE	p.R40W	R40W	{"pvs":0,"ps":0,"pm":1,"pp":1,"bp":0,"bs":0,"ba":0}	vus	0.841	Likely pathogenic	0.7158	pathogenic	0	0	1	1	0	0	0	3	0	0	0	0	0	1	0	0	1	0
chrne	CHRNE	p.V285L	V285L	{"pvs":0,"ps":1,"pm":1,"pp":1,"bp":0,"bs":0,"ba":0}	likely_pathogenic	0.836	Likely pathogenic	0.7101	pathogenic	0	1	1	1	0	0	0	7	0	0	0	0	0	1	1	0	1	0
chrne	CHRNE	p.L241F	L241F	{"pvs":0,"ps":0,"pm":1,"pp":3,"bp":0,"bs":0,"ba":0}	vus	0.831	Likely pathogenic	0.436	ambiguous	0	0	1	3	0	0	0	5	0	0	0	0	0	1	0	2	1	0
chrne	CHRNE	p.L260I	L260I	{"pvs":0,"ps":0,"pm":1,"pp":2,"bp":0,"bs":0,"ba":0}	vus	0.795	Likely pathogenic	0.4443	ambiguous	0	0	1	2	0	0	0	4	0	0	0	0	0	1	0	1	1	0
chrne	CHRNE	p.A431P	A431P	{"pvs":0,"ps":1,"pm":2,"pp":2,"bp":0,"bs":0,"ba":0}	pathogenic	0.795	Likely pathogenic	0.8821	pathogenic	0	1	2	2	0	0	0	10	0	0	0	0	0	2	1	2	1	0
chrne	CHRNE	p.L98P	L98P	{"pvs":0,"ps":0,"pm":2,"pp":2,"bp":0,"bs":0,"ba":0}	likely_pathogenic	0.787	Likely pathogenic	0.9825	pathogenic	0	0	2	2	0	0	0	6	0	0	0	0	0	1	0	2	1	0
chrne	CHRNE	p.S163L	S163L	{"pvs":0,"ps":1,"pm":2,"pp":1,"bp":0,"bs":0,"ba":0}	likely_pathogenic	0.777	Likely pathogenic	0.484	ambiguous	0	1	2	1	0	0	0	9	0	0	0	0	0	2	1	1	1	0
chrne	CHRNE	p.P351L	P351L	{"pvs":0,"ps":1,"pm":2,"pp":2,"bp":0,"bs":0,"ba":0}	pathogenic	0.768	Likely pathogenic	0.4069	ambiguous	0	1	2	2	0	0	0	10	0	0	0	0	0	2	1	2	1	0
chrne	CHRNE	p.R331Q	R331Q	{"pvs":0,"ps":1,"pm":2,"pp":2,"bp":0,"bs":0,"ba":0}	pathogenic	0.757	Likely pathogenic	0.2981	benign	0	1	2	2	0	0	0	10	0	0	0	0	0	2	1	1	1	0
chrne	CHRNE	p.V325L	V325L	{"pvs":0,"ps":0,"pm":1,"pp":2,"bp":0,"bs":0,"ba":0}	vus	0.757	Likely pathogenic	0.7591	pathogenic	0	0	1	2	0	0	0	4	0	0	0	0	0	1	0	1	1	0
chrne	CHRNE	p.R237L	R237L	{"pvs":0,"ps":0,"pm":1,"pp":2,"bp":0,"bs":0,"ba":0}	vus	0.736	Possibly pathogenic	0.5645	pathogenic	0	0	1	2	0	0	0	4	0	0	0	0	0	1	0	1	1	0
chrne	CHRNE	p.R331W	R331W	{"pvs":0,"ps":1,"pm":2,"pp":1,"bp":0,"bs":0,"ba":0}	likely_pathogenic	0.733	Possibly pathogenic	0.4897	ambiguous	0	1	2	1	0	0	0	9	0	0	0	0	0	1	1	2	1	0
chrne	CHRNE	p.V279L	V279L	{"pvs":0,"ps":0,"pm":3,"pp":1,"bp":0,"bs":0,"ba":0}	likely_pathogenic	0.724	Possibly pathogenic	0.7635	pathogenic	0	0	3	1	0	0	0	7	0	0	0	0	0	2	0	1	1	1
chrne	CHRNE	p.C322Y	C322Y	{"pvs":0,"ps":0,"pm":1,"pp":2,"bp":0,"bs":0,"ba":0}	vus	0.684	Possibly pathogenic	0.9068	pathogenic	0	0	1	2	0	0	0	4	0	0	0	0	0	1	0	1	1	0
chrne	CHRNE	p.V301M	V301M	{"pvs":0,"ps":0,"pm":0,"pp":2,"bp":0,"bs":0,"ba":0}	vus	0.681	Possibly pathogenic	0.2333	benign	0	0	0	2	0	0	0	2	0	0	0	0	0	0	0	1	1	0
chrne	CHRNE	p.D195N	D195N	{"pvs":0,"ps":1,"pm":1,"pp":1,"bp":0,"bs":0,"ba":0}	likely_pathogenic	0.664	Possibly pathogenic	0.4757	ambiguous	0	1	1	1	0	0	0	7	0	0	0	0	0	1	1	1	0	0
chrne	CHRNE	p.P211L	P211L	{"pvs":0,"ps":0,"pm":1,"pp":2,"bp":0,"bs":0,"ba":0}	vus	0.645	Possibly pathogenic	0.3464	ambiguous	0	0	1	2	0	0	0	4	0	0	0	0	0	1	0	1	1	0
chrne	CHRNE	p.V128A	V128A	{"pvs":0,"ps":0,"pm":1,"pp":1,"bp":0,"bs":0,"ba":0}	vus	0.612	Possibly pathogenic	0.5085	ambiguous	0	0	1	1	0	0	0	3	0	0	0	0	0	1	0	0	1	0
chrne	CHRNE	p.T179P	T179P	{"pvs":0,"ps":0,"pm":3,"pp":0,"bp":1,"bs":0,"ba":0}	likely_pathogenic	0.556	Possibly pathogenic	0.2493	benign	0	0	3	0	1	0	0	5	0	0	0	1	0	2	0	3	0	0
chrne	CHRNE	p.G13R	G13R	{"pvs":0,"ps":0,"pm":1,"pp":1,"bp":1,"bs":0,"ba":0}	vus	0.466	Benign	0.3911	ambiguous	0	0	1	1	1	0	0	2	0	0	0	1	0	1	0	1	0	0
chrne	CHRNE	p.E396K	E396K	{"pvs":0,"ps":0,"pm":1,"pp":0,"bp":0,"bs":0,"ba":0}	vus	0.417	Benign	0.2158	benign	0	0	1	0	0	0	0	2	0	0	0	0	0	1	0	0	0	0	1	vus
chrne	CHRNE	p.C210F	C210F	{"pvs":0,"ps":0,"pm":1,"pp":2,"bp":0,"bs":0,"ba":0}	vus	0.361	Benign	0.7325	pathogenic	0	0	1	2	0	0	0	4	0	0	0	0	0	1	0	1	1	0
chrne	CHRNE	p.E438D	E438D	{"pvs":0,"ps":0,"pm":1,"pp":0,"bp":0,"bs":0,"ba":0}	vus	0.266	Benign	0.1333	benign	0	0	1	0	0	0	0	2	0	0	0	0	0	1	0	0	0	0	1	vus
chrne	CHRNE	p.C490S	C490S	{"pvs":0,"ps":1,"pm":1,"pp":1,"bp":0,"bs":0,"ba":0}	likely_pathogenic	0.233	Benign	0.5299	ambiguous	0	1	1	1	0	0	0	7	0	0	0	0	0	1	1	0	1	0
chrne	CHRNE	p.T137S	T137S	{"pvs":0,"ps":0,"pm":1,"pp":0,"bp":1,"bs":0,"ba":0}	vus	0.206	Benign	0.076	benign	0	0	1	0	1	0	0	1	0	0	0	1	0	1	0	0	0	0
chrne	CHRNE	p.V468L	V468L	{"pvs":0,"ps":0,"pm":0,"pp":0,"bp":1,"bs":1,"ba":0}	likely_benign	0.197	Benign	0.0819	benign	0	0	0	0	1	1	0	-5	1	0	0	1	0	0	0	0	0	0
chrne	CHRNE	p.V448L	V448L	{"pvs":0,"ps":0,"pm":1,"pp":0,"bp":0,"bs":0,"ba":0}	vus	0.152	Benign	0.1777	benign	0	0	1	0	0	0	0	2	0	0	0	0	0	1	0	0	0	0	1	vus
chrne	CHRNE	p.P368T	P368T	{"pvs":0,"ps":0,"pm":1,"pp":1,"bp":1,"bs":0,"ba":0}	vus	0.069	Benign	0.0702	benign	0	0	1	1	1	0	0	2	0	0	0	1	0	1	0	1	0	0
chrne	CHRNE	p.S255L	S255L	{"pvs":0,"ps":0,"pm":2,"pp":2,"bp":0,"bs":0,"ba":0}	likely_pathogenic	0.91	Likely pathogenic	0.6363	pathogenic	0	0	2	2	0	0	0	6	0	0	0	0	0	1	0	2	1	0
chrne	CHRNE	p.R167L	R167L	{"pvs":0,"ps":1,"pm":1,"pp":3,"bp":0,"bs":0,"ba":0}	likely_pathogenic	0.74	Possibly pathogenic	0.4376	ambiguous	0	1	1	3	0	0	0	9	0	0	0	0	0	1	1	2	1	0
chrne	CHRNE	p.R306M	R306M	{"pvs":1,"ps":0,"pm":2,"pp":1,"bp":0,"bs":0,"ba":0}	pathogenic	0.67	Possibly pathogenic	0.3489	ambiguous	1	0	2	1	0	0	0	13	0	0	0	0	0	2	0	1	1	1
chrne	CHRNE	p.R215H	R215H	{"pvs":0,"ps":0,"pm":1,"pp":1,"bp":1,"bs":0,"ba":0}	vus	0.15	Benign	0.0748	benign	0	0	1	1	1	0	0	2	0	0	0	1	0	1	0	1	0	0
chrne	CHRNE	p.C490A	C490A	{"pvs":0,"ps":1,"pm":1,"pp":0,"bp":0,"bs":0,"ba":0}	likely_pathogenic			0.5161	ambiguous	0	1	1	0	0	0	0	6	0	0	0	0	0	1	1	0	0	0
chrne	CHRNE	p.E65R	E65R	{"pvs":0,"ps":0,"pm":1,"pp":0,"bp":0,"bs":0,"ba":0}	vus			0.8941	pathogenic	0	0	1	0	0	0	0	2	0	0	0	0	0	1	0	0	0	0			3	vus
chrne	CHRNE	p.E204R	E204R	{"pvs":0,"ps":0,"pm":2,"pp":0,"bp":0,"bs":0,"ba":0}	vus			0.9257	pathogenic	0	0	2	0	0	0	0	4	0	0	0	0	0	1	0	0	0	1			5	vus
chrne	CHRNE	p.R238K	R238K	{"pvs":0,"ps":0,"pm":2,"pp":0,"bp":0,"bs":0,"ba":0}	vus			0.9563	pathogenic	0	0	2	0	0	0	0	4	0	0	0	0	0	1	0	0	0	1			5	vus
chrne	CHRNE	p.R238E	R238E	{"pvs":0,"ps":0,"pm":2,"pp":0,"bp":0,"bs":0,"ba":0}	vus			0.9823	pathogenic	0	0	2	0	0	0	0	4	0	0	0	0	0	1	0	0	0	1			5	vus
chrne	CHRNE	p.D158R	D158R	{"pvs":0,"ps":0,"pm":1,"pp":0,"bp":0,"bs":0,"ba":0}	vus			0.9946	pathogenic	0	0	1	0	0	0	0	2	0	0	0	0	0	1	0	0	0	0			3	vus
chrne	CHRNE	p.R238D	R238D	{"pvs":0,"ps":0,"pm":2,"pp":0,"bp":0,"bs":0,"ba":0}	vus			0.999	pathogenic	0	0	2	0	0	0	0	4	0	0	0	0	0	1	0	0	0	1			5	vus
col13a1	COL13A1	p.G509D	G509D	{"pvs":0,"ps":0,"pm":2,"pp":2,"bp":1,"bs":0,"ba":0}	likely_pathogenic	0.985	Likely pathogenic	0.9473	pathogenic	0	0	2	2	1	0	0	5	0	0	0	0	1	1	0	1	1	1
col13a1	COL13A1	p.G643R	G643R	{"pvs":0,"ps":0,"pm":2,"pp":2,"bp":1,"bs":0,"ba":0}	likely_pathogenic	0.968	Likely pathogenic	0.9707	pathogenic	0	0	2	2	1	0	0	5	0	0	0	0	1	1	0	1	1	1
col13a1	COL13A1	p.P710L	P710L	{"pvs":0,"ps":0,"pm":2,"pp":3,"bp":1,"bs":0,"ba":0}	likely_pathogenic	0.818	Likely pathogenic	0.605	pathogenic	0	0	2	3	1	0	0	6	0	0	0	0	1	1	0	2	1	1
col13a1	COL13A1	p.E262K	E262K	{"pvs":0,"ps":0,"pm":1,"pp":0,"bp":1,"bs":0,"ba":0}	vus	0.553	Possibly pathogenic	0.2984	benign	0	0	1	0	1	0	0	1	0	0	0	0	1	0	0	0	0	1	0	vus
col13a1	COL13A1	p.R675W	R675W	{"pvs":0,"ps":0,"pm":2,"pp":2,"bp":1,"bs":0,"ba":0}	likely_pathogenic	0.74	Possibly pathogenic	0.3396	benign	0	0	2	2	1	0	0	5	0	0	0	0	1	1	0	1	1	1
col6a3	COL6A3	p.G2080D	G2080D	{"pvs":0,"ps":0,"pm":2,"pp":2,"bp":0,"bs":0,"ba":0}	likely_pathogenic	0.999	Likely pathogenic	0.9912	pathogenic	0	0	2	2	0	0	0	6	0	0	0	0	0	2	0	3	1	0
col6a3	COL6A3	p.G2095V	G2095V	{"pvs":0,"ps":0,"pm":1,"pp":2,"bp":0,"bs":0,"ba":0}	vus	0.995	Likely pathogenic	0.9483	pathogenic	0	0	1	2	0	0	0	4	0	0	0	0	0	1	0	1	1	0
col6a3	COL6A3	p.G2047D	G2047D	{"pvs":0,"ps":0,"pm":1,"pp":3,"bp":0,"bs":0,"ba":0}	vus	0.994	Likely pathogenic	0.962	pathogenic	0	0	1	3	0	0	0	5	0	0	0	0	0	1	0	2	1	0
col6a3	COL6A3	p.G2080C	G2080C	{"pvs":0,"ps":1,"pm":3,"pp":2,"bp":0,"bs":0,"ba":0}	pathogenic	0.994	Likely pathogenic	0.9936	pathogenic	0	1	3	2	0	0	0	12	0	0	0	0	0	1	0	5	1	0
col6a3	COL6A3	p.G2077D	G2077D	{"pvs":0,"ps":1,"pm":2,"pp":1,"bp":0,"bs":0,"ba":0}	likely_pathogenic	0.991	Likely pathogenic	0.9883	pathogenic	0	1	2	1	0	0	0	9	0	0	0	0	0	1	0	3	1	0
col6a3	COL6A3	p.G2056R	G2056R	{"pvs":0,"ps":0,"pm":3,"pp":2,"bp":0,"bs":0,"ba":0}	likely_pathogenic	0.985	Likely pathogenic	0.958	pathogenic	0	0	3	2	0	0	0	8	0	0	0	0	0	1	0	4	1	0
col6a3	COL6A3	p.G2071D	G2071D	{"pvs":0,"ps":0,"pm":2,"pp":2,"bp":0,"bs":0,"ba":0}	likely_pathogenic	0.985	Likely pathogenic	0.9798	pathogenic	0	0	2	2	0	0	0	6	0	0	0	0	0	1	0	2	1	0
col6a3	COL6A3	p.G2065D	G2065D	{"pvs":0,"ps":1,"pm":3,"pp":1,"bp":0,"bs":0,"ba":0}	pathogenic	0.985	Likely pathogenic	0.9936	pathogenic	0	1	3	1	0	0	0	11	0	0	0	0	0	1	0	4	1	0
col6a3	COL6A3	p.G2083C	G2083C	{"pvs":0,"ps":0,"pm":2,"pp":2,"bp":0,"bs":0,"ba":0}	likely_pathogenic	0.967	Likely pathogenic	0.9963	pathogenic	0	0	2	2	0	0	0	6	0	0	0	0	0	1	0	2	1	0
col6a3	COL6A3	p.G2053V	G2053V	{"pvs":0,"ps":0,"pm":3,"pp":1,"bp":0,"bs":0,"ba":0}	likely_pathogenic	0.966	Likely pathogenic	0.8989	pathogenic	0	0	3	1	0	0	0	7	0	0	0	0	0	1	0	3	1	0
col6a3	COL6A3	p.G1679W	G1679W	{"pvs":0,"ps":0,"pm":3,"pp":1,"bp":0,"bs":0,"ba":0}	likely_pathogenic	0.949	Likely pathogenic	0.997	pathogenic	0	0	3	1	0	0	0	7	0	0	0	0	0	1	0	2	1	0
col6a3	COL6A3	p.L1643R	L1643R	{"pvs":0,"ps":0,"pm":2,"pp":2,"bp":0,"bs":0,"ba":0}	likely_pathogenic	0.947	Likely pathogenic	0.9923	pathogenic	0	0	2	2	0	0	0	6	0	0	0	0	0	1	0	2	1	0
col6a3	COL6A3	p.G2053C	G2053C	{"pvs":0,"ps":0,"pm":3,"pp":1,"bp":0,"bs":0,"ba":0}	likely_pathogenic	0.941	Likely pathogenic	0.9586	pathogenic	0	0	3	1	0	0	0	7	0	0	0	0	0	1	0	1	1	1
col6a3	COL6A3	p.G2074D	G2074D	{"pvs":0,"ps":0,"pm":3,"pp":1,"bp":0,"bs":0,"ba":0}	likely_pathogenic	0.926	Likely pathogenic	0.9948	pathogenic	0	0	3	1	0	0	0	7	0	0	0	0	0	1	0	3	1	0
col6a3	COL6A3	p.G2074V	G2074V	{"pvs":0,"ps":0,"pm":2,"pp":2,"bp":0,"bs":0,"ba":0}	likely_pathogenic	0.911	Likely pathogenic	0.9732	pathogenic	0	0	2	2	0	0	0	6	0	0	0	0	0	1	0	1	1	1
col6a3	COL6A3	p.G1842E	G1842E	{"pvs":0,"ps":0,"pm":2,"pp":2,"bp":0,"bs":0,"ba":0}	likely_pathogenic	0.883	Likely pathogenic	0.9827	pathogenic	0	0	2	2	0	0	0	6	0	0	0	0	0	2	0	3	1	0
col6a3	COL6A3	p.K2483E	K2483E	{"pvs":0,"ps":0,"pm":2,"pp":1,"bp":0,"bs":0,"ba":0}	vus	0.827	Likely pathogenic	0.5501	ambiguous	0	0	2	1	0	0	0	5	0	0	0	0	0	1	0	2	1	0
col6a3	COL6A3	p.E2067K	E2067K	{"pvs":0,"ps":0,"pm":3,"pp":2,"bp":0,"bs":0,"ba":0}	likely_pathogenic	0.814	Likely pathogenic	0.7946	pathogenic	0	0	3	2	0	0	0	8	0	0	0	0	0	1	0	4	1	0
col6a3	COL6A3	p.L1726R	L1726R	{"pvs":0,"ps":0,"pm":2,"pp":2,"bp":0,"bs":0,"ba":0}	likely_pathogenic	0.786	Likely pathogenic	0.9805	pathogenic	0	0	2	2	0	0	0	6	0	0	0	0	0	1	0	2	1	0
col6a3	COL6A3	p.K1014E	K1014E	{"pvs":0,"ps":0,"pm":1,"pp":2,"bp":0,"bs":0,"ba":0}	vus	0.605	Possibly pathogenic	0.1576	benign	0	0	1	2	0	0	0	4	0	0	0	0	0	1	0	1	1	0
col6a3	COL6A3	p.R2501H	R2501H	{"pvs":0,"ps":0,"pm":1,"pp":3,"bp":0,"bs":0,"ba":0}	vus	0.602	Possibly pathogenic	0.6267	pathogenic	0	0	1	3	0	0	0	5	0	0	0	0	0	1	0	2	1	0
col6a3	COL6A3	p.A2554T	A2554T	{"pvs":0,"ps":0,"pm":1,"pp":2,"bp":0,"bs":0,"ba":0}	vus	0.601	Possibly pathogenic	0.1703	benign	0	0	1	2	0	0	0	4	0	0	0	0	0	1	0	1	1	0
col6a3	COL6A3	p.R1064Q	R1064Q	{"pvs":0,"ps":0,"pm":0,"pp":1,"bp":1,"bs":1,"ba":0}	likely_benign	0.599	Possibly pathogenic	0.0952	benign	0	0	0	1	1	1	0	-4	1	0	0	1	0	0	0	1	0	0
col6a3	COL6A3	p.D563G	D563G	{"pvs":0,"ps":0,"pm":2,"pp":1,"bp":0,"bs":0,"ba":0}	vus	0.598	Possibly pathogenic	0.602	pathogenic	0	0	2	1	0	0	0	5	0	0	0	0	0	0	0	2	1	1
col6a3	COL6A3	p.R1504W	R1504W	{"pvs":0,"ps":0,"pm":0,"pp":1,"bp":0,"bs":0,"ba":0}	vus	0.585	Possibly pathogenic	0.2856	benign	0	0	0	1	0	0	0	1	0	0	0	0	0	0	0	0	1	0
col6a3	COL6A3	p.A1638T	A1638T	{"pvs":0,"ps":0,"pm":1,"pp":1,"bp":0,"bs":0,"ba":0}	vus	0.577	Possibly pathogenic	0.544	ambiguous	0	0	1	1	0	0	0	3	0	0	0	0	0	1	0	0	1	0
col6a3	COL6A3	p.D2831H	D2831H	{"pvs":0,"ps":0,"pm":0,"pp":1,"bp":0,"bs":0,"ba":1}	benign	0.539	Possibly pathogenic	0.4702	ambiguous	0	0	0	1	0	0	1	-3	1	0	0	0	0	0	0	0	1	0
col6a3	COL6A3	p.E1386K	E1386K	{"pvs":0,"ps":0,"pm":1,"pp":1,"bp":0,"bs":0,"ba":0}	vus	0.527	Possibly pathogenic	0.1581	benign	0	0	1	1	0	0	0	3	0	0	0	0	0	0	0	3	1	0
col6a3	COL6A3	p.T732M	T732M	{"pvs":0,"ps":0,"pm":1,"pp":2,"bp":0,"bs":0,"ba":0}	vus	0.526	Possibly pathogenic	0.1307	benign	0	0	1	2	0	0	0	4	0	0	0	0	0	1	0	1	1	0
col6a3	COL6A3	p.D1674N	D1674N	{"pvs":0,"ps":0,"pm":0,"pp":2,"bp":0,"bs":0,"ba":0}	vus	0.399	Benign	0.2395	benign	0	0	0	2	0	0	0	2	0	0	0	0	0	0	0	1	1	0
col6a3	COL6A3	p.R1576Q	R1576Q	{"pvs":0,"ps":0,"pm":0,"pp":1,"bp":0,"bs":1,"ba":0}	likely_benign	0.285	Benign	0.0924	benign	0	0	0	1	0	1	0	-3	1	0	0	0	0	0	0	0	1	0
col6a3	COL6A3	p.R1395Q	R1395Q	{"pvs":0,"ps":0,"pm":0,"pp":0,"bp":1,"bs":0,"ba":1}	benign	0.256	Benign	0.0842	benign	0	0	0	0	1	0	1	-5	1	0	0	1	0	0	0	0	0	0
col6a3	COL6A3	p.P2218L	P2218L	{"pvs":0,"ps":0,"pm":0,"pp":0,"bp":1,"bs":0,"ba":1}	benign	0.237	Benign	0.07	benign	0	0	0	0	1	0	1	-5	1	0	0	1	0	0	0	0	0	0
col6a3	COL6A3	p.M2988V	M2988V	{"pvs":0,"ps":0,"pm":0,"pp":0,"bp":1,"bs":0,"ba":1}	benign	0.179	Benign	0.0471	benign	0	0	0	0	1	0	1	-5	1	0	0	1	0	0	0	0	0	0
col6a3	COL6A3	p.M2927T	M2927T	{"pvs":0,"ps":0,"pm":0,"pp":0,"bp":1,"bs":0,"ba":1}	benign	0.163	Benign	0.0628	benign	0	0	0	0	1	0	1	-5	1	0	0	1	0	0	0	0	0	0
col6a3	COL6A3	p.D2431V	D2431V	{"pvs":0,"ps":0,"pm":1,"pp":1,"bp":0,"bs":0,"ba":0}	vus	0.156	Benign	0.2551	benign	0	0	1	1	0	0	0	3	0	0	0	0	0	1	0	0	1	0
col6a3	COL6A3	p.N1467D	N1467D	{"pvs":0,"ps":0,"pm":0,"pp":1,"bp":1,"bs":0,"ba":0}	vus	0.138	Benign	0.1209	benign	0	0	0	1	1	0	0	0	0	0	0	1	0	0	0	1	0	0
col6a3	COL6A3	p.A807T	A807T	{"pvs":0,"ps":0,"pm":0,"pp":0,"bp":1,"bs":0,"ba":1}	benign	0.109	Benign	0.0851	benign	0	0	0	0	1	0	1	-5	1	0	0	1	0	0	0	0	0	0
col6a3	COL6A3	p.A3012P	A3012P	{"pvs":0,"ps":0,"pm":0,"pp":0,"bp":1,"bs":0,"ba":1}	benign	0.095	Benign	0.0383	benign	0	0	0	0	1	0	1	-5	1	0	0	1	0	0	0	0	0	0
col6a3	COL6A3	p.A830S	A830S	{"pvs":0,"ps":0,"pm":0,"pp":0,"bp":1,"bs":0,"ba":1}	benign	0.081	Benign	0.0751	benign	0	0	0	0	1	0	1	-5	1	0	0	1	0	0	0	0	0	0
col6a3	COL6A3	p.R3043H	R3043H	{"pvs":0,"ps":0,"pm":0,"pp":2,"bp":0,"bs":0,"ba":0}	vus	0.068	Benign	0.0804	benign	0	0	0	2	0	0	0	2	0	0	0	0	0	0	0	2	0	0	1	vus
col6a3	COL6A3	p.T3069I	T3069I	{"pvs":0,"ps":0,"pm":0,"pp":0,"bp":1,"bs":0,"ba":1}	benign	0.034	Benign	0.0756	benign	0	0	0	0	1	0	1	-5	1	0	0	1	0	0	0	0	0	0
col6a3	COL6A3	p.P3082R	P3082R	{"pvs":0,"ps":0,"pm":0,"pp":3,"bp":0,"bs":0,"ba":0}	vus	0.026	Benign	0.0921	benign	0	0	0	3	0	0	0	3	0	0	0	0	0	0	0	2	1	0
col6a3	COL6A3	p.G1679E	G1679E	{"pvs":0,"ps":0,"pm":2,"pp":3,"bp":0,"bs":0,"ba":0}	likely_pathogenic	0.93	Likely pathogenic	0.9937	pathogenic	0	0	2	3	0	0	0	7	0	0	0	0	0	1	0	2	1	1
col6a3	COL6A3	p.R677H	R677H	{"pvs":0,"ps":0,"pm":1,"pp":1,"bp":0,"bs":1,"ba":0}	likely_benign	0.63	Possibly pathogenic	0.0966	benign	0	0	1	1	0	1	0	-1	1	0	0	0	0	0	0	2	1	0
col6a3	COL6A3	p.R2420W	R2420W	{"pvs":0,"ps":0,"pm":1,"pp":1,"bp":0,"bs":0,"ba":0}	vus	0.55	Possibly pathogenic	0.1243	benign	0	0	1	1	0	0	0	3	0	0	0	0	0	0	0	2	1	0
col6a3	COL6A3	p.P2882L	P2882L	{"pvs":0,"ps":0,"pm":1,"pp":0,"bp":1,"bs":0,"ba":0}	vus			0.0921	benign	0	0	1	0	1	0	0	1	0	0	0	1	0	1	0	0	0	0
colq	COLQ	p.C400Y	C400Y	{"pvs":0,"ps":0,"pm":1,"pp":3,"bp":0,"bs":0,"ba":0}	vus	0.982	Likely pathogenic	0.9419	pathogenic	0	0	1	3	0	0	0	5	0	0	0	0	0	1	0	2	1	0
colq	COLQ	p.C405F	C405F	{"pvs":0,"ps":1,"pm":1,"pp":2,"bp":0,"bs":0,"ba":0}	likely_pathogenic	0.966	Likely pathogenic	0.9679	pathogenic	0	1	1	2	0	0	0	8	0	0	0	0	0	1	1	1	1	0
colq	COLQ	p.G237D	G237D	{"pvs":0,"ps":0,"pm":2,"pp":2,"bp":0,"bs":0,"ba":0}	likely_pathogenic	0.965	Likely pathogenic	0.9798	pathogenic	0	0	2	2	0	0	0	6	0	0	0	0	0	1	0	1	1	1
colq	COLQ	p.C397S	C397S	{"pvs":0,"ps":0,"pm":1,"pp":2,"bp":0,"bs":0,"ba":0}	vus	0.957	Likely pathogenic	0.9624	pathogenic	0	0	1	2	0	0	0	4	0	0	0	0	0	1	0	1	1	0
colq	COLQ	p.C451S	C451S	{"pvs":0,"ps":0,"pm":1,"pp":2,"bp":0,"bs":0,"ba":0}	vus	0.954	Likely pathogenic	0.9895	pathogenic	0	0	1	2	0	0	0	4	0	0	0	0	0	1	0	1	1	0
colq	COLQ	p.C417Y	C417Y	{"pvs":0,"ps":0,"pm":2,"pp":1,"bp":0,"bs":0,"ba":0}	vus	0.953	Likely pathogenic	0.9853	pathogenic	0	0	2	1	0	0	0	5	0	0	0	0	0	1	0	1	1	0
colq	COLQ	p.C440R	C440R	{"pvs":0,"ps":0,"pm":1,"pp":2,"bp":0,"bs":0,"ba":0}	vus	0.952	Likely pathogenic	0.9909	pathogenic	0	0	1	2	0	0	0	4	0	0	0	0	0	1	0	1	1	0
colq	COLQ	p.G423V	G423V	{"pvs":0,"ps":1,"pm":2,"pp":2,"bp":0,"bs":0,"ba":0}	pathogenic	0.951	Likely pathogenic	0.7304	pathogenic	0	1	2	2	0	0	0	10	0	0	0	0	0	2	1	1	1	0
colq	COLQ	p.C444Y	C444Y	{"pvs":0,"ps":1,"pm":2,"pp":1,"bp":0,"bs":0,"ba":0}	likely_pathogenic	0.926	Likely pathogenic	0.9874	pathogenic	0	1	2	1	0	0	0	9	0	0	0	0	0	1	1	1	1	0
colq	COLQ	p.C386S	C386S	{"pvs":0,"ps":0,"pm":1,"pp":2,"bp":0,"bs":0,"ba":0}	vus	0.923	Likely pathogenic	0.9869	pathogenic	0	0	1	2	0	0	0	4	0	0	0	0	0	1	0	1	1	0
colq	COLQ	p.Y430S	Y430S	{"pvs":0,"ps":0,"pm":2,"pp":1,"bp":0,"bs":0,"ba":0}	vus	0.919	Likely pathogenic	0.5383	ambiguous	0	0	2	1	0	0	0	5	0	0	0	0	0	2	0	1	1	0
colq	COLQ	p.E415G	E415G	{"pvs":0,"ps":1,"pm":1,"pp":2,"bp":0,"bs":0,"ba":0}	likely_pathogenic	0.916	Likely pathogenic	0.6924	pathogenic	0	1	1	2	0	0	0	8	0	0	0	0	0	1	1	1	1	0
colq	COLQ	p.G246A	G246A	{"pvs":0,"ps":0,"pm":1,"pp":1,"bp":0,"bs":0,"ba":0}	vus	0.908	Likely pathogenic	0.2909	benign	0	0	1	1	0	0	0	3	0	0	0	0	0	0	0	0	1	1
colq	COLQ	p.C397Y	C397Y	{"pvs":0,"ps":0,"pm":1,"pp":2,"bp":0,"bs":0,"ba":0}	vus	0.894	Likely pathogenic	0.9472	pathogenic	0	0	1	2	0	0	0	4	0	0	0	0	0	1	0	1	1	0
colq	COLQ	p.T441A	T441A	{"pvs":0,"ps":0,"pm":2,"pp":2,"bp":0,"bs":0,"ba":0}	likely_pathogenic	0.887	Likely pathogenic	0.2977	benign	0	0	2	2	0	0	0	6	0	0	0	0	0	2	0	3	1	0
colq	COLQ	p.D447H	D447H	{"pvs":0,"ps":1,"pm":1,"pp":2,"bp":0,"bs":0,"ba":0}	likely_pathogenic	0.885	Likely pathogenic	0.6712	pathogenic	0	1	1	2	0	0	0	8	0	0	0	0	0	1	1	1	1	0
colq	COLQ	p.I446T	I446T	{"pvs":0,"ps":0,"pm":1,"pp":2,"bp":0,"bs":0,"ba":0}	vus	0.853	Likely pathogenic	0.5415	ambiguous	0	0	1	2	0	0	0	4	0	0	0	0	0	1	0	1	1	0
colq	COLQ	p.I337T	I337T	{"pvs":0,"ps":0,"pm":2,"pp":1,"bp":0,"bs":0,"ba":0}	vus	0.845	Likely pathogenic	0.8338	pathogenic	0	0	2	1	0	0	0	5	0	0	0	0	0	2	0	0	1	0
colq	COLQ	p.R410W	R410W	{"pvs":0,"ps":0,"pm":3,"pp":1,"bp":0,"bs":0,"ba":0}	likely_pathogenic	0.842	Likely pathogenic	0.1053	benign	0	0	3	1	0	0	0	7	0	0	0	0	0	2	0	3	1	0
colq	COLQ	p.G406A	G406A	{"pvs":0,"ps":0,"pm":1,"pp":2,"bp":0,"bs":0,"ba":0}	vus	0.836	Likely pathogenic	0.416	ambiguous	0	0	1	2	0	0	0	4	0	0	0	0	0	1	0	1	1	0
colq	COLQ	p.D395N	D395N	{"pvs":0,"ps":0,"pm":2,"pp":1,"bp":0,"bs":0,"ba":0}	vus	0.824	Likely pathogenic	0.3197	benign	0	0	2	1	0	0	0	5	0	0	0	0	0	1	0	2	1	0
colq	COLQ	p.D342E	D342E	{"pvs":0,"ps":1,"pm":2,"pp":1,"bp":0,"bs":0,"ba":0}	likely_pathogenic	0.822	Likely pathogenic	0.7727	pathogenic	0	1	2	1	0	0	0	9	0	0	0	0	0	1	1	1	1	0
colq	COLQ	p.R410P	R410P	{"pvs":0,"ps":0,"pm":2,"pp":1,"bp":0,"bs":0,"ba":0}	vus	0.814	Likely pathogenic	0.3239	benign	0	0	2	1	0	0	0	5	0	0	0	0	0	1	0	0	1	1
colq	COLQ	p.I398N	I398N	{"pvs":0,"ps":0,"pm":1,"pp":2,"bp":0,"bs":0,"ba":0}	vus	0.805	Likely pathogenic	0.4692	ambiguous	0	0	1	2	0	0	0	4	0	0	0	0	0	1	0	1	1	0
colq	COLQ	p.Q381P	Q381P	{"pvs":0,"ps":0,"pm":1,"pp":2,"bp":0,"bs":0,"ba":0}	vus	0.786	Likely pathogenic	0.5251	ambiguous	0	0	1	2	0	0	0	4	0	0	0	0	0	1	0	1	1	0
colq	COLQ	p.R340H	R340H	{"pvs":0,"ps":0,"pm":1,"pp":3,"bp":0,"bs":0,"ba":0}	vus	0.782	Likely pathogenic	0.288	benign	0	0	1	3	0	0	0	5	0	0	0	0	0	1	0	2	1	0
colq	COLQ	p.P59Q	P59Q	{"pvs":0,"ps":0,"pm":1,"pp":2,"bp":0,"bs":0,"ba":0}	vus	0.759	Likely pathogenic	0.3083	benign	0	0	1	2	0	0	0	4	0	0	0	0	0	1	0	1	1	0
colq	COLQ	p.R402C	R402C	{"pvs":0,"ps":0,"pm":1,"pp":3,"bp":0,"bs":0,"ba":0}	vus	0.741	Possibly pathogenic	0.4243	ambiguous	0	0	1	3	0	0	0	5	0	0	0	0	0	1	0	2	1	0
colq	COLQ	p.V322D	V322D	{"pvs":0,"ps":1,"pm":1,"pp":2,"bp":0,"bs":0,"ba":0}	likely_pathogenic	0.714	Possibly pathogenic	0.98	pathogenic	0	1	1	2	0	0	0	8	0	0	0	0	0	1	1	1	1	0
colq	COLQ	p.R452C	R452C	{"pvs":0,"ps":1,"pm":1,"pp":2,"bp":0,"bs":0,"ba":0}	likely_pathogenic	0.712	Possibly pathogenic	0.5158	ambiguous	0	1	1	2	0	0	0	8	0	0	0	0	0	1	1	1	1	0
colq	COLQ	p.P59S	P59S	{"pvs":0,"ps":0,"pm":1,"pp":2,"bp":0,"bs":0,"ba":0}	vus	0.686	Possibly pathogenic	0.2634	benign	0	0	1	2	0	0	0	4	0	0	0	0	0	1	0	1	1	0
colq	COLQ	p.R341G	R341G	{"pvs":0,"ps":0,"pm":1,"pp":2,"bp":0,"bs":0,"ba":0}	vus	0.668	Possibly pathogenic	0.297	benign	0	0	1	2	0	0	0	4	0	0	0	0	0	1	0	1	1	0
colq	COLQ	p.Y453S	Y453S	{"pvs":0,"ps":0,"pm":2,"pp":1,"bp":0,"bs":0,"ba":0}	vus	0.665	Possibly pathogenic	0.7981	pathogenic	0	0	2	1	0	0	0	5	0	0	0	0	0	2	0	0	1	0
colq	COLQ	p.V322G	V322G	{"pvs":0,"ps":0,"pm":2,"pp":2,"bp":0,"bs":0,"ba":0}	likely_pathogenic	0.663	Possibly pathogenic	0.788	pathogenic	0	0	2	2	0	0	0	6	0	0	0	0	0	1	0	1	1	1
colq	COLQ	p.N390S	N390S	{"pvs":0,"ps":0,"pm":1,"pp":2,"bp":0,"bs":0,"ba":0}	vus	0.635	Possibly pathogenic	0.1776	benign	0	0	1	2	0	0	0	4	0	0	0	0	0	1	0	1	1	0
colq	COLQ	p.R410Q	R410Q	{"pvs":0,"ps":1,"pm":1,"pp":1,"bp":1,"bs":0,"ba":0}	likely_pathogenic	0.558	Possibly pathogenic	0.0733	benign	0	1	1	1	1	0	0	6	0	0	0	1	0	1	1	1	0	0
colq	COLQ	p.P56S	P56S	{"pvs":0,"ps":0,"pm":1,"pp":2,"bp":0,"bs":0,"ba":0}	vus	0.508	Possibly pathogenic	0.1902	benign	0	0	1	2	0	0	0	4	0	0	0	0	0	1	0	1	1	0
colq	COLQ	p.K43N	K43N	{"pvs":0,"ps":0,"pm":1,"pp":1,"bp":0,"bs":0,"ba":0}	vus	0.431	Benign	0.3547	ambiguous	0	0	1	1	0	0	0	3	0	0	0	0	0	1	0	0	1	0
colq	COLQ	p.D370N	D370N	{"pvs":0,"ps":0,"pm":0,"pp":0,"bp":1,"bs":1,"ba":0}	likely_benign	0.261	Benign	0.0741	benign	0	0	0	0	1	1	0	-5	1	0	0	1	0	0	0	0	0	0
colq	COLQ	p.S312G	S312G	{"pvs":0,"ps":0,"pm":0,"pp":0,"bp":1,"bs":0,"ba":1}	benign	0.165	Benign	0.0646	benign	0	0	0	0	1	0	1	-5	1	0	0	1	0	0	0	0	0	0
colq	COLQ	p.Y404D	Y404D	{"pvs":0,"ps":1,"pm":1,"pp":3,"bp":0,"bs":0,"ba":0}	likely_pathogenic	0.94	Likely pathogenic	0.4672	ambiguous	0	1	1	3	0	0	0	9	0	0	0	0	0	1	1	2	1	0
colq	COLQ	p.R399H	R399H	{"pvs":0,"ps":0,"pm":1,"pp":2,"bp":0,"bs":0,"ba":0}	vus	0.31	Benign	0.0624	benign	0	0	1	2	0	0	0	4	0	0	0	0	0	1	0	1	1	0
coq8a	COQ8A	p.Q279P	Q279P	{"pvs":0,"ps":0,"pm":1,"pp":2,"bp":0,"bs":0,"ba":0}	vus	0.984	Likely pathogenic	0.9896	pathogenic	0	0	1	2	0	0	0	4	0	0	0	0	0	1	0	1	1	0
coq8a	COQ8A	p.F508S	F508S	{"pvs":0,"ps":0,"pm":2,"pp":2,"bp":0,"bs":0,"ba":0}	likely_pathogenic	0.959	Likely pathogenic	0.9954	pathogenic	0	0	2	2	0	0	0	6	0	0	0	0	0	1	0	1	1	1
coq8a	COQ8A	p.L277P	L277P	{"pvs":0,"ps":0,"pm":1,"pp":2,"bp":0,"bs":0,"ba":0}	vus	0.928	Likely pathogenic	0.9952	pathogenic	0	0	1	2	0	0	0	4	0	0	0	0	0	1	0	1	1	0
coq8a	COQ8A	p.G272C	G272C	{"pvs":0,"ps":0,"pm":2,"pp":2,"bp":0,"bs":0,"ba":0}	likely_pathogenic	0.926	Likely pathogenic	0.9967	pathogenic	0	0	2	2	0	0	0	6	0	0	0	0	0	1	0	1	1	1
coq8a	COQ8A	p.Q279E	Q279E	{"pvs":0,"ps":0,"pm":1,"pp":1,"bp":0,"bs":0,"ba":0}	vus	0.924	Likely pathogenic	0.8961	pathogenic	0	0	1	1	0	0	0	3	0	0	0	0	0	1	0	0	1	0
coq8a	COQ8A	p.K276R	K276R	{"pvs":0,"ps":0,"pm":3,"pp":1,"bp":0,"bs":0,"ba":0}	likely_pathogenic	0.918	Likely pathogenic	0.9351	pathogenic	0	0	3	1	0	0	0	7	0	0	0	0	0	1	0	1	1	1
coq8a	COQ8A	p.P602R	P602R	{"pvs":0,"ps":0,"pm":1,"pp":3,"bp":0,"bs":0,"ba":0}	vus	0.874	Likely pathogenic	0.9845	pathogenic	0	0	1	3	0	0	0	5	0	0	0	0	0	1	0	2	1	0
coq8a	COQ8A	p.D507N	D507N	{"pvs":0,"ps":1,"pm":2,"pp":1,"bp":0,"bs":0,"ba":0}	likely_pathogenic	0.873	Likely pathogenic	0.9962	pathogenic	0	1	2	1	0	0	0	9	0	0	0	0	0	1	1	0	1	1
coq8a	COQ8A	p.G272V	G272V	{"pvs":0,"ps":1,"pm":1,"pp":3,"bp":0,"bs":0,"ba":0}	likely_pathogenic	0.854	Likely pathogenic	0.9914	pathogenic	0	1	1	3	0	0	0	9	0	0	0	0	0	1	1	2	1	0
coq8a	COQ8A	p.R271H	R271H	{"pvs":0,"ps":0,"pm":2,"pp":2,"bp":0,"bs":0,"ba":0}	likely_pathogenic	0.843	Likely pathogenic	0.9803	pathogenic	0	0	2	2	0	0	0	6	0	0	0	0	0	1	0	1	1	1
coq8a	COQ8A	p.P602Q	P602Q	{"pvs":0,"ps":0,"pm":1,"pp":1,"bp":0,"bs":0,"ba":0}	vus	0.843	Likely pathogenic	0.9862	pathogenic	0	0	1	1	0	0	0	3	0	0	0	0	0	1	0	0	1	0
coq8a	COQ8A	p.Q343R	Q343R	{"pvs":0,"ps":0,"pm":2,"pp":2,"bp":0,"bs":0,"ba":0}	likely_pathogenic	0.843	Likely pathogenic	0.9903	pathogenic	0	0	2	2	0	0	0	6	0	0	0	0	0	1	0	1	1	1
coq8a	COQ8A	p.R611K	R611K	{"pvs":0,"ps":0,"pm":1,"pp":1,"bp":0,"bs":0,"ba":0}	vus	0.817	Likely pathogenic	0.9607	pathogenic	0	0	1	1	0	0	0	3	0	0	0	0	0	1	0	0	1	0
coq8a	COQ8A	p.G615D	G615D	{"pvs":0,"ps":0,"pm":2,"pp":2,"bp":0,"bs":0,"ba":0}	likely_pathogenic	0.796	Likely pathogenic	0.997	pathogenic	0	0	2	2	0	0	0	6	0	0	0	0	0	1	0	3	1	0
coq8a	COQ8A	p.A337T	A337T	{"pvs":0,"ps":0,"pm":2,"pp":3,"bp":0,"bs":0,"ba":0}	likely_pathogenic	0.792	Likely pathogenic	0.9796	pathogenic	0	0	2	3	0	0	0	7	0	0	0	0	0	1	0	2	1	1
coq8a	COQ8A	p.A339G	A339G	{"pvs":0,"ps":0,"pm":3,"pp":1,"bp":0,"bs":0,"ba":0}	likely_pathogenic	0.787	Likely pathogenic	0.9664	pathogenic	0	0	3	1	0	0	0	7	0	0	0	0	0	1	0	0	1	2
coq8a	COQ8A	p.T487R	T487R	{"pvs":0,"ps":0,"pm":3,"pp":1,"bp":0,"bs":0,"ba":0}	likely_pathogenic	0.787	Likely pathogenic	0.993	pathogenic	0	0	3	1	0	0	0	7	0	0	0	0	0	1	0	1	1	1
coq8a	COQ8A	p.R271C	R271C	{"pvs":0,"ps":0,"pm":2,"pp":2,"bp":0,"bs":0,"ba":0}	likely_pathogenic	0.785	Likely pathogenic	0.9789	pathogenic	0	0	2	2	0	0	0	6	0	0	0	0	0	2	0	4	1	0
coq8a	COQ8A	p.R299W	R299W	{"pvs":0,"ps":0,"pm":3,"pp":1,"bp":0,"bs":0,"ba":0}	likely_pathogenic	0.784	Likely pathogenic	0.5852	pathogenic	0	0	3	1	0	0	0	7	0	0	0	0	0	2	0	3	1	0
coq8a	COQ8A	p.A304T	A304T	{"pvs":0,"ps":0,"pm":2,"pp":1,"bp":0,"bs":0,"ba":0}	vus	0.757	Likely pathogenic	0.9134	pathogenic	0	0	2	1	0	0	0	5	0	0	0	0	0	1	0	1	1	0
coq8a	COQ8A	p.V344M	V344M	{"pvs":0,"ps":0,"pm":2,"pp":2,"bp":0,"bs":0,"ba":0}	likely_pathogenic	0.756	Likely pathogenic	0.9924	pathogenic	0	0	2	2	0	0	0	6	0	0	0	0	0	1	0	1	1	1
coq8a	COQ8A	p.F578V	F578V	{"pvs":0,"ps":0,"pm":2,"pp":2,"bp":0,"bs":0,"ba":0}	likely_pathogenic	0.752	Likely pathogenic	0.981	pathogenic	0	0	2	2	0	0	0	6	0	0	0	0	0	1	0	2	1	0
coq8a	COQ8A	p.A339T	A339T	{"pvs":0,"ps":0,"pm":3,"pp":1,"bp":0,"bs":0,"ba":0}	likely_pathogenic	0.751	Likely pathogenic	0.9888	pathogenic	0	0	3	1	0	0	0	7	0	0	0	0	0	1	0	2	1	1
coq8a	COQ8A	p.Q343H	Q343H	{"pvs":0,"ps":0,"pm":2,"pp":2,"bp":0,"bs":0,"ba":0}	likely_pathogenic	0.748	Possibly pathogenic	0.998	pathogenic	0	0	2	2	0	0	0	6	0	0	0	0	0	1	0	1	1	1
coq8a	COQ8A	p.L402P	L402P	{"pvs":0,"ps":0,"pm":2,"pp":2,"bp":0,"bs":0,"ba":0}	likely_pathogenic	0.732	Possibly pathogenic	0.9987	pathogenic	0	0	2	2	0	0	0	6	0	0	0	0	0	1	0	1	1	1
coq8a	COQ8A	p.G549S	G549S	{"pvs":0,"ps":0,"pm":2,"pp":1,"bp":0,"bs":0,"ba":0}	vus	0.715	Possibly pathogenic	0.5635	ambiguous	0	0	2	1	0	0	0	5	0	0	0	0	0	1	0	1	1	0
coq8a	COQ8A	p.E551K	E551K	{"pvs":0,"ps":1,"pm":2,"pp":1,"bp":0,"bs":0,"ba":0}	likely_pathogenic	0.709	Possibly pathogenic	0.9613	pathogenic	0	1	2	1	0	0	0	9	0	0	0	0	0	1	1	2	1	0
coq8a	COQ8A	p.A304V	A304V	{"pvs":0,"ps":0,"pm":2,"pp":1,"bp":0,"bs":0,"ba":0}	vus	0.708	Possibly pathogenic	0.959	pathogenic	0	0	2	1	0	0	0	5	0	0	0	0	0	1	0	1	1	0
coq8a	COQ8A	p.A337G	A337G	{"pvs":0,"ps":0,"pm":3,"pp":1,"bp":0,"bs":0,"ba":0}	likely_pathogenic	0.696	Possibly pathogenic	0.8832	pathogenic	0	0	3	1	0	0	0	7	0	0	0	0	0	1	0	0	1	2
coq8a	COQ8A	p.L237P	L237P	{"pvs":0,"ps":0,"pm":1,"pp":1,"bp":0,"bs":0,"ba":0}	vus	0.695	Possibly pathogenic	0.6999	pathogenic	0	0	1	1	0	0	0	3	0	0	0	0	0	1	0	0	1	0
coq8a	COQ8A	p.G342W	G342W	{"pvs":0,"ps":0,"pm":2,"pp":2,"bp":0,"bs":0,"ba":0}	likely_pathogenic	0.695	Possibly pathogenic	0.9989	pathogenic	0	0	2	2	0	0	0	6	0	0	0	0	0	1	0	1	1	1
coq8a	COQ8A	p.W491R	W491R	{"pvs":0,"ps":0,"pm":2,"pp":2,"bp":0,"bs":0,"ba":0}	likely_pathogenic	0.688	Possibly pathogenic	0.9953	pathogenic	0	0	2	2	0	0	0	6	0	0	0	0	0	1	0	1	1	1
coq8a	COQ8A	p.A338T	A338T	{"pvs":0,"ps":0,"pm":3,"pp":1,"bp":0,"bs":0,"ba":0}	likely_pathogenic	0.674	Possibly pathogenic	0.8969	pathogenic	0	0	3	1	0	0	0	7	0	0	0	0	0	2	0	0	1	1
coq8a	COQ8A	p.C268R	C268R	{"pvs":0,"ps":0,"pm":1,"pp":3,"bp":0,"bs":0,"ba":0}	vus	0.662	Possibly pathogenic	0.9577	pathogenic	0	0	1	3	0	0	0	5	0	0	0	0	0	1	0	2	1	0
coq8a	COQ8A	p.P602L	P602L	{"pvs":0,"ps":0,"pm":1,"pp":2,"bp":0,"bs":0,"ba":0}	vus	0.636	Possibly pathogenic	0.8475	pathogenic	0	0	1	2	0	0	0	4	0	0	0	0	0	1	0	1	1	0
coq8a	COQ8A	p.D305Y	D305Y	{"pvs":0,"ps":0,"pm":1,"pp":2,"bp":0,"bs":0,"ba":0}	vus	0.632	Possibly pathogenic	0.8608	pathogenic	0	0	1	2	0	0	0	4	0	0	0	0	0	1	0	1	1	0
coq8a	COQ8A	p.A338V	A338V	{"pvs":0,"ps":0,"pm":2,"pp":2,"bp":0,"bs":0,"ba":0}	likely_pathogenic	0.617	Possibly pathogenic	0.9484	pathogenic	0	0	2	2	0	0	0	6	0	0	0	0	0	1	0	1	1	1
coq8a	COQ8A	p.R213W	R213W	{"pvs":0,"ps":1,"pm":1,"pp":3,"bp":0,"bs":0,"ba":0}	likely_pathogenic	0.615	Possibly pathogenic	0.9198	pathogenic	0	1	1	3	0	0	0	9	0	0	0	0	0	1	1	2	1	0
coq8a	COQ8A	p.R301W	R301W	{"pvs":0,"ps":0,"pm":2,"pp":1,"bp":0,"bs":0,"ba":0}	vus	0.601	Possibly pathogenic	0.824	pathogenic	0	0	2	1	0	0	0	5	0	0	0	0	0	2	0	2	1	0
coq8a	COQ8A	p.S608F	S608F	{"pvs":0,"ps":0,"pm":2,"pp":2,"bp":0,"bs":0,"ba":0}	likely_pathogenic	0.595	Possibly pathogenic	0.9665	pathogenic	0	0	2	2	0	0	0	6	0	0	0	0	0	2	0	1	1	0
coq8a	COQ8A	p.H559Q	H559Q	{"pvs":0,"ps":0,"pm":0,"pp":2,"bp":0,"bs":0,"ba":0}	vus	0.574	Possibly pathogenic	0.941	pathogenic	0	0	0	2	0	0	0	2	0	0	0	0	0	0	0	1	1	0
coq8a	COQ8A	p.M555I	M555I	{"pvs":0,"ps":0,"pm":2,"pp":2,"bp":0,"bs":0,"ba":0}	likely_pathogenic	0.567	Possibly pathogenic	0.9657	pathogenic	0	0	2	2	0	0	0	6	0	0	0	0	0	2	0	2	1	0
coq8a	COQ8A	p.R213Q	R213Q	{"pvs":0,"ps":0,"pm":2,"pp":2,"bp":0,"bs":0,"ba":0}	likely_pathogenic	0.564	Possibly pathogenic	0.9231	pathogenic	0	0	2	2	0	0	0	6	0	0	0	0	0	1	0	1	1	1
coq8a	COQ8A	p.R512W	R512W	{"pvs":0,"ps":0,"pm":1,"pp":2,"bp":0,"bs":0,"ba":0}	vus	0.524	Possibly pathogenic	0.7967	pathogenic	0	0	1	2	0	0	0	4	0	0	0	0	0	0	0	1	1	1
coq8a	COQ8A	p.R213G	R213G	{"pvs":0,"ps":0,"pm":2,"pp":3,"bp":0,"bs":0,"ba":0}	likely_pathogenic	0.516	Possibly pathogenic	0.9877	pathogenic	0	0	2	3	0	0	0	7	0	0	0	0	0	1	0	2	1	1
coq8a	COQ8A	p.P207L	P207L	{"pvs":0,"ps":0,"pm":1,"pp":2,"bp":0,"bs":0,"ba":0}	vus	0.502	Possibly pathogenic	0.9401	pathogenic	0	0	1	2	0	0	0	4	0	0	0	0	0	1	0	1	1	0
coq8a	COQ8A	p.L459P	L459P	{"pvs":0,"ps":0,"pm":2,"pp":2,"bp":0,"bs":0,"ba":0}	likely_pathogenic	0.492	Benign	0.9471	pathogenic	0	0	2	2	0	0	0	6	0	0	0	0	0	1	0	1	1	1
coq8a	COQ8A	p.R301Q	R301Q	{"pvs":0,"ps":0,"pm":1,"pp":2,"bp":0,"bs":0,"ba":0}	vus	0.455	Benign	0.4394	ambiguous	0	0	1	2	0	0	0	4	0	0	0	0	0	1	0	1	1	0
coq8a	COQ8A	p.Y514C	Y514C	{"pvs":0,"ps":0,"pm":3,"pp":1,"bp":0,"bs":0,"ba":0}	likely_pathogenic	0.385	Benign	0.8427	pathogenic	0	0	3	1	0	0	0	7	0	0	0	0	0	1	0	1	1	1
coq8a	COQ8A	p.I4K	I4K	{"pvs":0,"ps":0,"pm":1,"pp":1,"bp":0,"bs":0,"ba":0}	vus	0.292	Benign	0.3056	benign	0	0	1	1	0	0	0	3	0	0	0	0	0	1	0	1	0	0	2	vus
coq8a	COQ8A	p.G244R	G244R	{"pvs":0,"ps":0,"pm":0,"pp":1,"bp":0,"bs":0,"ba":0}	vus	0.288	Benign	0.1236	benign	0	0	0	1	0	0	0	1	0	0	0	0	0	0	0	0	1	0
coq8a	COQ8A	p.R410Q	R410Q	{"pvs":0,"ps":0,"pm":2,"pp":2,"bp":0,"bs":0,"ba":0}	likely_pathogenic	0.256	Benign	0.2926	benign	0	0	2	2	0	0	0	6	0	0	0	0	0	1	0	1	1	1
coq8a	COQ8A	p.T511M	T511M	{"pvs":0,"ps":0,"pm":3,"pp":1,"bp":0,"bs":0,"ba":0}	likely_pathogenic	0.233	Benign	0.5722	pathogenic	0	0	3	1	0	0	0	7	0	0	0	0	0	1	0	2	1	1
coq8a	COQ8A	p.Y429C	Y429C	{"pvs":0,"ps":0,"pm":1,"pp":0,"bp":1,"bs":0,"ba":0}	vus	0.183	Benign	0.0857	benign	0	0	1	0	1	0	0	1	0	0	0	1	0	0	0	0	0	1
coq8a	COQ8A	p.H85Q	H85Q	{"pvs":0,"ps":0,"pm":0,"pp":0,"bp":1,"bs":0,"ba":1}	benign	0.135	Benign	0.061	benign	0	0	0	0	1	0	1	-5	1	0	0	1	0	0	0	0	0	0
coq8a	COQ8A	p.D326N	D326N	{"pvs":0,"ps":0,"pm":1,"pp":1,"bp":1,"bs":0,"ba":0}	vus	0.114	Benign	0.11	benign	0	0	1	1	1	0	0	2	0	0	0	1	0	1	0	1	0	0
coq8a	COQ8A	p.K63E	K63E	{"pvs":0,"ps":0,"pm":1,"pp":0,"bp":1,"bs":0,"ba":0}	vus	0.106	Benign	0.078	benign	0	0	1	0	1	0	0	1	0	0	0	1	0	1	0	0	0	0
coq8a	COQ8A	p.H80Y	H80Y	{"pvs":0,"ps":0,"pm":1,"pp":0,"bp":0,"bs":0,"ba":1}	benign	0.085	Benign	0.0814	benign	0	0	1	0	0	0	1	-2	1	0	0	0	0	0	0	2	0	0
coq8a	COQ8A	p.G272D	G272D	{"pvs":0,"ps":1,"pm":1,"pp":1,"bp":0,"bs":0,"ba":0}	likely_pathogenic	0.84	Likely pathogenic	0.9977	pathogenic	0	1	1	1	0	0	0	7	0	0	0	0	0	1	1	0	1	0
coq8a	COQ8A	p.L609V	L609V	{"pvs":0,"ps":0,"pm":1,"pp":2,"bp":0,"bs":0,"ba":0}	vus	0.74	Possibly pathogenic	0.5439	ambiguous	0	0	1	2	0	0	0	4	0	0	0	0	0	1	0	1	1	0
coq8a	COQ8A	p.R598H	R598H	{"pvs":0,"ps":0,"pm":1,"pp":2,"bp":0,"bs":0,"ba":0}	vus	0.71	Possibly pathogenic	0.9143	pathogenic	0	0	1	2	0	0	0	4	0	0	0	0	0	1	0	1	1	0
coq8a	COQ8A	p.R334W	R334W	{"pvs":0,"ps":0,"pm":2,"pp":3,"bp":0,"bs":0,"ba":0}	likely_pathogenic	0.29	Benign	0.2235	benign	0	0	2	3	0	0	0	7	0	0	0	0	0	1	0	2	1	1
coq8a	COQ8A	p.R265A	R265A	{"pvs":0,"ps":0,"pm":1,"pp":0,"bp":0,"bs":0,"ba":0}	vus			0.1309	benign	0	0	1	0	0	0	0	2	0	0	0	0	0	1	0	0	0	0	1	vus
coq8a	COQ8A	p.T584M	T584M	{"pvs":0,"ps":0,"pm":1,"pp":1,"bp":0,"bs":0,"ba":0}	vus			0.5016	ambiguous	0	0	1	1	0	0	0	3	0	0	0	0	0	1	0	1	0	0
coq8a	COQ8A	p.K269A	K269A	{"pvs":0,"ps":0,"pm":1,"pp":0,"bp":0,"bs":0,"ba":0}	vus			0.8045	pathogenic	0	0	1	0	0	0	0	2	0	0	0	0	0	1	0	0	0	0			3	vus
coq8a	COQ8A	p.R262A	R262A	{"pvs":0,"ps":0,"pm":1,"pp":0,"bp":0,"bs":0,"ba":0}	vus			0.8787	pathogenic	0	0	1	0	0	0	0	2	0	0	0	0	0	1	0	0	0	0			3	vus
coq8a	COQ8A	p.Q279A	Q279A	{"pvs":0,"ps":0,"pm":1,"pp":0,"bp":0,"bs":0,"ba":0}	vus			0.955	pathogenic	0	0	1	0	0	0	0	2	0	0	0	0	0	1	0	0	0	0			3	vus
coq8a	COQ8A	p.K276H	K276H	{"pvs":0,"ps":1,"pm":1,"pp":0,"bp":0,"bs":0,"ba":0}	likely_pathogenic			0.991	pathogenic	0	1	1	0	0	0	0	6	0	0	0	0	0	1	1	0	0	0
coq8a	COQ8A	p.V364C	V364C	{"pvs":0,"ps":0,"pm":2,"pp":0,"bp":0,"bs":0,"ba":0}	vus			0.9958	pathogenic	0	0	2	0	0	0	0	4	0	0	0	0	0	1	0	0	0	1			5	vus
coq8a	COQ8A	p.K276A	K276A	{"pvs":0,"ps":0,"pm":2,"pp":0,"bp":0,"bs":0,"ba":0}	vus			0.9981	pathogenic	0	0	2	0	0	0	0	4	0	0	0	0	0	1	0	0	0	1			5	vus
cradd	CRADD	p.G128R	G128R	{"pvs":0,"ps":1,"pm":2,"pp":2,"bp":0,"bs":0,"ba":0}	pathogenic	0.768	Likely pathogenic	0.8453	pathogenic	0	1	2	2	0	0	0	10	0	0	0	0	0	2	1	2	1	0
cradd	CRADD	p.F164C	F164C	{"pvs":0,"ps":1,"pm":1,"pp":2,"bp":0,"bs":0,"ba":0}	likely_pathogenic	0.756	Likely pathogenic	0.4449	ambiguous	0	1	1	2	0	0	0	8	0	0	0	0	0	1	1	1	1	0
cradd	CRADD	p.R170H	R170H	{"pvs":0,"ps":1,"pm":2,"pp":1,"bp":0,"bs":0,"ba":0}	likely_pathogenic	0.589	Possibly pathogenic	0.0823	benign	0	1	2	1	0	0	0	9	0	0	0	0	0	1	1	3	1	0
cradd	CRADD	p.E188K	E188K	{"pvs":0,"ps":0,"pm":1,"pp":1,"bp":0,"bs":0,"ba":0}	vus	0.405	Benign	0.1757	benign	0	0	1	1	0	0	0	3	0	0	0	0	0	1	0	0	1	0
cradd	CRADD	p.L27F	L27F	{"pvs":0,"ps":0,"pm":2,"pp":0,"bp":0,"bs":0,"ba":0}	vus	0.082	Benign	0.3318	benign	0	0	2	0	0	0	0	4	0	0	0	0	0	1	0	0	0	1	3	vus
cradd	CRADD	p.G65R	G65R	{"pvs":0,"ps":0,"pm":2,"pp":1,"bp":0,"bs":0,"ba":0}	vus	0.74	Possibly pathogenic	0.9843	pathogenic	0	0	2	1	0	0	0	5	0	0	0	0	0	1	0	0	1	1
cradd	CRADD	p.Q169E	Q169E	{"pvs":0,"ps":1,"pm":1,"pp":1,"bp":0,"bs":0,"ba":0}	likely_pathogenic	0.57	Possibly pathogenic	0.1504	benign	0	1	1	1	0	0	0	7	0	0	0	0	0	1	1	0	1	0
cradd	CRADD	p.R170C	R170C	{"pvs":0,"ps":1,"pm":1,"pp":2,"bp":1,"bs":0,"ba":0}	likely_pathogenic	0.44	Benign	0.104	benign	0	1	1	2	1	0	0	7	0	0	0	1	0	1	1	2	0	0
cradd	CRADD	p.R170A	R170A	{"pvs":0,"ps":1,"pm":1,"pp":0,"bp":0,"bs":0,"ba":0}	likely_pathogenic			0.3331	benign	0	1	1	0	0	0	0	6	0	0	0	0	0	1	1	0	0	0
cradd	CRADD	p.L57F	L57F	{"pvs":0,"ps":0,"pm":2,"pp":0,"bp":0,"bs":0,"ba":0}	vus			0.482	ambiguous	0	0	2	0	0	0	0	4	0	0	0	0	0	1	0	0	0	1
cradd	CRADD	p.R147A	R147A	{"pvs":0,"ps":0,"pm":2,"pp":0,"bp":0,"bs":0,"ba":0}	vus			0.5211	ambiguous	0	0	2	0	0	0	0	4	0	0	0	0	0	1	0	0	0	1
cradd	CRADD	p.R147E	R147E	{"pvs":0,"ps":1,"pm":1,"pp":0,"bp":0,"bs":0,"ba":0}	likely_pathogenic			0.5478	ambiguous	0	1	1	0	0	0	0	6	0	0	0	0	0	1	1	0	0	0
cradd	CRADD	p.Y146A	Y146A	{"pvs":0,"ps":0,"pm":1,"pp":0,"bp":0,"bs":0,"ba":0}	vus			0.8085	pathogenic	0	0	1	0	0	0	0	2	0	0	0	0	0	1	0	0	0	0			3	vus
ddhd1	DDHD1	p.S537A	S537A	{"pvs":0,"ps":1,"pm":1,"pp":1,"bp":1,"bs":0,"ba":0}	likely_pathogenic	0.615	Possibly pathogenic	0.9825	pathogenic	0	1	1	1	1	0	0	6	0	0	0	0	1	1	1	0	1	0
ddhd1	DDHD1	p.M488V	M488V	{"pvs":0,"ps":0,"pm":1,"pp":2,"bp":1,"bs":0,"ba":0}	vus	0.458	Benign	0.9734	pathogenic	0	0	1	2	1	0	0	3	0	0	0	0	1	1	0	1	1	0
ddhd1	DDHD1	p.E842G	E842G	{"pvs":0,"ps":0,"pm":2,"pp":2,"bp":1,"bs":0,"ba":0}	likely_pathogenic	0.419	Benign	0.4176	ambiguous	0	0	2	2	1	0	0	5	0	0	0	0	1	1	0	1	1	1
ddhd1	DDHD1	p.V393A	V393A	{"pvs":0,"ps":0,"pm":1,"pp":0,"bp":2,"bs":0,"ba":0}	likely_benign	0.216	Benign	0.6316	pathogenic	0	0	1	0	2	0	0	0	0	0	0	1	1	1	0	0	0	0
ddhd1	DDHD1	p.S727A	S727A	{"pvs":0,"ps":0,"pm":2,"pp":1,"bp":1,"bs":0,"ba":0}	vus	0.182	Benign	0.4322	ambiguous	0	0	2	1	1	0	0	4	0	0	0	0	1	1	0	0	1	1
ddhd1	DDHD1	p.R589Q	R589Q	{"pvs":0,"ps":0,"pm":1,"pp":2,"bp":1,"bs":0,"ba":0}	vus	0.161	Benign	0.1162	benign	0	0	1	2	1	0	0	3	0	0	0	0	1	1	0	1	1	0
ddhd1	DDHD1	p.I471V	I471V	{"pvs":0,"ps":0,"pm":1,"pp":0,"bp":1,"bs":0,"ba":0}	vus	0.153	Benign	0.5886	pathogenic	0	0	1	0	1	0	0	1	0	0	0	0	1	1	0	0	0	0			2	vus
ddhd1	DDHD1	p.T726A	T726A	{"pvs":0,"ps":0,"pm":2,"pp":1,"bp":1,"bs":0,"ba":0}	vus	0.3	Benign	0.345	ambiguous	0	0	2	1	1	0	0	4	0	0	0	0	1	1	0	0	1	1
ddhd1	DDHD1	p.S104A	S104A	{"pvs":0,"ps":0,"pm":1,"pp":0,"bp":1,"bs":0,"ba":0}	vus			0.0883	benign	0	0	1	0	1	0	0	1	0	0	0	0	1	1	0	0	0	0	0	vus
ddhd1	DDHD1	p.S723A	S723A	{"pvs":0,"ps":0,"pm":2,"pp":0,"bp":1,"bs":0,"ba":0}	vus			0.2081	benign	0	0	2	0	1	0	0	3	0	0	0	0	1	1	0	0	0	1	2	vus
ddhd1	DDHD1	p.S723E	S723E	{"pvs":0,"ps":0,"pm":2,"pp":0,"bp":1,"bs":0,"ba":0}	vus			0.9677	pathogenic	0	0	2	0	1	0	0	3	0	0	0	0	1	1	0	0	0	1			4	vus
ddhd1	DDHD1	p.S727E	S727E	{"pvs":0,"ps":0,"pm":2,"pp":0,"bp":1,"bs":0,"ba":0}	vus			0.9904	pathogenic	0	0	2	0	1	0	0	3	0	0	0	0	1	1	0	0	0	1			4	vus
dok7	DOK7	p.G172R	G172R	{"pvs":0,"ps":0,"pm":2,"pp":2,"bp":0,"bs":0,"ba":0}	likely_pathogenic	0.944	Likely pathogenic	0.9808	pathogenic	0	0	2	2	0	0	0	6	0	0	0	0	0	1	0	2	1	0
dok7	DOK7	p.G171D	G171D	{"pvs":0,"ps":1,"pm":2,"pp":1,"bp":0,"bs":0,"ba":0}	likely_pathogenic	0.896	Likely pathogenic	0.9905	pathogenic	0	1	2	1	0	0	0	9	0	0	0	0	0	1	1	1	1	0
dok7	DOK7	p.L157R	L157R	{"pvs":0,"ps":0,"pm":1,"pp":2,"bp":0,"bs":0,"ba":0}	vus	0.895	Likely pathogenic	0.9881	pathogenic	0	0	1	2	0	0	0	4	0	0	0	0	0	1	0	1	1	0
dok7	DOK7	p.G161R	G161R	{"pvs":0,"ps":1,"pm":1,"pp":2,"bp":0,"bs":0,"ba":0}	likely_pathogenic	0.864	Likely pathogenic	0.9644	pathogenic	0	1	1	2	0	0	0	8	0	0	0	0	0	1	1	1	1	0
dok7	DOK7	p.C198S	C198S	{"pvs":0,"ps":0,"pm":2,"pp":1,"bp":0,"bs":0,"ba":0}	vus	0.859	Likely pathogenic	0.77	pathogenic	0	0	2	1	0	0	0	5	0	0	0	0	0	2	0	0	1	0
dok7	DOK7	p.G171R	G171R	{"pvs":0,"ps":0,"pm":2,"pp":2,"bp":0,"bs":0,"ba":0}	likely_pathogenic	0.841	Likely pathogenic	0.9899	pathogenic	0	0	2	2	0	0	0	6	0	0	0	0	0	1	0	1	1	1
dok7	DOK7	p.V116M	V116M	{"pvs":0,"ps":0,"pm":2,"pp":1,"bp":0,"bs":0,"ba":0}	vus	0.814	Likely pathogenic	0.7797	pathogenic	0	0	2	1	0	0	0	5	0	0	0	0	0	1	0	1	1	0
dok7	DOK7	p.G127S	G127S	{"pvs":0,"ps":0,"pm":1,"pp":2,"bp":0,"bs":0,"ba":0}	vus	0.768	Likely pathogenic	0.4588	ambiguous	0	0	1	2	0	0	0	4	0	0	0	0	0	1	0	1	1	0
dok7	DOK7	p.G64R	G64R	{"pvs":0,"ps":0,"pm":2,"pp":2,"bp":0,"bs":0,"ba":0}	likely_pathogenic	0.762	Likely pathogenic	0.984	pathogenic	0	0	2	2	0	0	0	6	0	0	0	0	0	2	0	2	1	0
dok7	DOK7	p.R158W	R158W	{"pvs":0,"ps":0,"pm":3,"pp":1,"bp":0,"bs":0,"ba":0}	likely_pathogenic	0.751	Likely pathogenic	0.8023	pathogenic	0	0	3	1	0	0	0	7	0	0	0	0	0	1	0	1	1	1
dok7	DOK7	p.G180A	G180A	{"pvs":0,"ps":1,"pm":2,"pp":0,"bp":0,"bs":0,"ba":0}	likely_pathogenic	0.745	Possibly pathogenic	0.8146	pathogenic	0	1	2	0	0	0	0	8	0	0	0	0	0	1	1	1	0	0
dok7	DOK7	p.A33V	A33V	{"pvs":0,"ps":1,"pm":1,"pp":2,"bp":0,"bs":0,"ba":0}	likely_pathogenic	0.745	Possibly pathogenic	0.9684	pathogenic	0	1	1	2	0	0	0	8	0	0	0	0	0	1	1	1	1	0
dok7	DOK7	p.G180V	G180V	{"pvs":0,"ps":0,"pm":2,"pp":1,"bp":0,"bs":0,"ba":0}	vus	0.745	Possibly pathogenic	0.9773	pathogenic	0	0	2	1	0	0	0	5	0	0	0	0	0	1	0	1	0	1			6	likely_pathogenic
dok7	DOK7	p.G496V	G496V	{"pvs":0,"ps":0,"pm":1,"pp":2,"bp":0,"bs":0,"ba":0}	vus	0.741	Possibly pathogenic	0.5827	pathogenic	0	0	1	2	0	0	0	4	0	0	0	0	0	1	0	1	1	0
dok7	DOK7	p.G109C	G109C	{"pvs":0,"ps":1,"pm":2,"pp":1,"bp":0,"bs":0,"ba":0}	likely_pathogenic	0.735	Possibly pathogenic	0.9265	pathogenic	0	1	2	1	0	0	0	9	0	0	0	0	0	1	1	1	1	0
dok7	DOK7	p.T77M	T77M	{"pvs":0,"ps":0,"pm":2,"pp":1,"bp":0,"bs":0,"ba":0}	vus	0.618	Possibly pathogenic	0.2507	benign	0	0	2	1	0	0	0	5	0	0	0	0	0	1	0	1	1	0
dok7	DOK7	p.P146L	P146L	{"pvs":0,"ps":0,"pm":2,"pp":1,"bp":0,"bs":0,"ba":0}	vus	0.615	Possibly pathogenic	0.5579	ambiguous	0	0	2	1	0	0	0	5	0	0	0	0	0	1	0	1	1	0
dok7	DOK7	p.G166R	G166R	{"pvs":0,"ps":1,"pm":2,"pp":1,"bp":0,"bs":0,"ba":0}	likely_pathogenic	0.606	Possibly pathogenic	0.9591	pathogenic	0	1	2	1	0	0	0	9	0	0	0	0	0	1	1	1	1	0
dok7	DOK7	p.H132Q	H132Q	{"pvs":0,"ps":1,"pm":1,"pp":3,"bp":0,"bs":0,"ba":0}	likely_pathogenic	0.595	Possibly pathogenic	0.957	pathogenic	0	1	1	3	0	0	0	9	0	0	0	0	0	1	1	2	1	0
dok7	DOK7	p.P31T	P31T	{"pvs":0,"ps":1,"pm":1,"pp":2,"bp":0,"bs":0,"ba":0}	likely_pathogenic	0.582	Possibly pathogenic	0.906	pathogenic	0	1	1	2	0	0	0	8	0	0	0	0	0	1	1	1	1	0
dok7	DOK7	p.Y395F	Y395F	{"pvs":0,"ps":0,"pm":1,"pp":1,"bp":0,"bs":0,"ba":0}	vus	0.564	Possibly pathogenic	0.352	ambiguous	0	0	1	1	0	0	0	3	0	0	0	0	0	1	0	0	1	0
dok7	DOK7	p.Y405F	Y405F	{"pvs":0,"ps":1,"pm":1,"pp":1,"bp":0,"bs":0,"ba":0}	likely_pathogenic	0.482	Benign	0.3216	benign	0	1	1	1	0	0	0	7	0	0	0	0	0	1	1	0	1	0
dok7	DOK7	p.V139L	V139L	{"pvs":0,"ps":1,"pm":2,"pp":1,"bp":0,"bs":0,"ba":0}	likely_pathogenic	0.479	Benign	0.5003	ambiguous	0	1	2	1	0	0	0	9	0	0	0	0	0	1	1	1	1	0
dok7	DOK7	p.R47C	R47C	{"pvs":0,"ps":0,"pm":1,"pp":1,"bp":0,"bs":0,"ba":0}	vus	0.433	Benign	0.2253	benign	0	0	1	1	0	0	0	3	0	0	0	0	0	1	0	0	1	0
dok7	DOK7	p.E3K	E3K	{"pvs":0,"ps":1,"pm":1,"pp":2,"bp":0,"bs":0,"ba":0}	likely_pathogenic	0.427	Benign	0.8929	pathogenic	0	1	1	2	0	0	0	8	0	0	0	0	0	1	1	1	1	0
dok7	DOK7	p.P469H	P469H	{"pvs":0,"ps":0,"pm":1,"pp":1,"bp":0,"bs":0,"ba":0}	vus	0.367	Benign	0.0898	benign	0	0	1	1	0	0	0	3	0	0	0	0	0	0	0	1	1	0
dok7	DOK7	p.Y348F	Y348F	{"pvs":0,"ps":0,"pm":1,"pp":0,"bp":0,"bs":0,"ba":0}	vus	0.278	Benign	0.1337	benign	0	0	1	0	0	0	0	2	0	0	0	0	0	1	0	0	0	0	1	vus
dok7	DOK7	p.S45L	S45L	{"pvs":0,"ps":0,"pm":1,"pp":0,"bp":1,"bs":0,"ba":0}	vus	0.175	Benign	0.0964	benign	0	0	1	0	1	0	0	1	0	0	0	1	0	1	0	2	0	0
dok7	DOK7	p.Y355F	Y355F	{"pvs":0,"ps":0,"pm":1,"pp":0,"bp":1,"bs":0,"ba":0}	vus	0.144	Benign	0.094	benign	0	0	1	0	1	0	0	1	0	0	0	1	0	1	0	0	0	0
dok7	DOK7	p.A431P	A431P	{"pvs":0,"ps":0,"pm":1,"pp":0,"bp":1,"bs":0,"ba":0}	vus	0.096	Benign	0.0795	benign	0	0	1	0	1	0	0	1	0	0	0	1	0	1	0	0	0	0
dok7	DOK7	p.S289L	S289L	{"pvs":0,"ps":0,"pm":1,"pp":1,"bp":1,"bs":0,"ba":0}	vus	0.074	Benign	0.0631	benign	0	0	1	1	1	0	0	2	0	0	0	1	0	1	0	1	0	0
dok7	DOK7	p.Q296R	Q296R	{"pvs":0,"ps":0,"pm":0,"pp":1,"bp":1,"bs":0,"ba":1}	benign	0.071	Benign	0.0802	benign	0	0	0	1	1	0	1	-4	1	0	0	1	0	0	0	1	0	0
dok7	DOK7	p.R158Q	R158Q	{"pvs":0,"ps":1,"pm":2,"pp":2,"bp":0,"bs":0,"ba":0}	pathogenic	0.86	Likely pathogenic	0.7647	pathogenic	0	1	2	2	0	0	0	10	0	0	0	0	0	1	1	2	1	0
dok7	DOK7	p.D197N	D197N	{"pvs":0,"ps":0,"pm":0,"pp":0,"bp":0,"bs":0,"ba":1}	benign	0.49	Benign	0.7248	pathogenic	0	0	0	0	0	0	1	-4	1	0	0	0	0	0	0	0	0	0
dok7	DOK7	p.Y71F	Y71F	{"pvs":0,"ps":0,"pm":1,"pp":1,"bp":1,"bs":0,"ba":0}	vus	0.36	Benign	0.098	benign	0	0	1	1	1	0	0	2	0	0	0	1	0	1	0	1	0	0
dok7	DOK7	p.T117S	T117S	{"pvs":0,"ps":0,"pm":1,"pp":0,"bp":1,"bs":0,"ba":0}	vus	0.09	Benign	0.1188	benign	0	0	1	0	1	0	0	1	0	0	0	1	0	1	0	0	0	0
dok7	DOK7	p.R451Q	R451Q	{"pvs":0,"ps":0,"pm":0,"pp":0,"bp":1,"bs":0,"ba":0}	vus	0.06	Benign	0.0735	benign	0	0	0	0	1	0	0	-1	0	0	0	1	0	0	0	0	0	0
dok7	DOK7	p.K44A	K44A	{"pvs":0,"ps":1,"pm":1,"pp":0,"bp":0,"bs":0,"ba":0}	likely_pathogenic			0.4927	ambiguous	0	1	1	0	0	0	0	6	0	0	0	0	0	1	1	0	0	0
dok7	DOK7	p.L248A	L248A	{"pvs":0,"ps":0,"pm":1,"pp":0,"bp":0,"bs":0,"ba":0}	vus			0.5886	pathogenic	0	0	1	0	0	0	0	2	0	0	0	0	0	1	0	0	0	0			3	vus
dok7	DOK7	p.L241A	L241A	{"pvs":0,"ps":1,"pm":1,"pp":0,"bp":0,"bs":0,"ba":0}	likely_pathogenic			0.6806	pathogenic	0	1	1	0	0	0	0	6	0	0	0	0	0	1	1	0	0	0
dok7	DOK7	p.L245A	L245A	{"pvs":0,"ps":0,"pm":1,"pp":0,"bp":0,"bs":0,"ba":0}	vus			0.8456	pathogenic	0	0	1	0	0	0	0	2	0	0	0	0	0	1	0	0	0	0			3	vus
dok7	DOK7	p.G339I	G339I	{"pvs":0,"ps":0,"pm":1,"pp":0,"bp":0,"bs":0,"ba":0}	vus			0.901	pathogenic	0	0	1	0	0	0	0	2	0	0	0	0	0	1	0	0	0	0			3	vus
dok7	DOK7	p.M1E	M1E	{"pvs":0,"ps":0,"pm":1,"pp":0,"bp":0,"bs":0,"ba":0}	vus			0.9614	pathogenic	0	0	1	0	0	0	0	2	0	0	0	0	0	1	0	0	0	0			3	vus
dok7	DOK7	p.R159A	R159A	{"pvs":0,"ps":0,"pm":1,"pp":0,"bp":0,"bs":0,"ba":0}	vus			0.9729	pathogenic	0	0	1	0	0	0	0	2	0	0	0	0	0	1	0	0	0	0			3	vus
dok7	DOK7	p.R158A	R158A	{"pvs":0,"ps":0,"pm":2,"pp":0,"bp":0,"bs":0,"ba":0}	vus			0.9921	pathogenic	0	0	2	0	0	0	0	4	0	0	0	0	0	1	0	0	0	1			5	vus
dpm3	DPM3	p.I78T	I78T	{"pvs":0,"ps":0,"pm":1,"pp":2,"bp":0,"bs":0,"ba":0}	vus	0.949	Likely pathogenic	0.9518	pathogenic	0	0	1	2	0	0	0	4	0	0	0	0	0	1	0	0	1	1
dpm3	DPM3	p.P42A	P42A	{"pvs":0,"ps":0,"pm":1,"pp":2,"bp":0,"bs":0,"ba":0}	vus	0.931	Likely pathogenic	0.4311	ambiguous	0	0	1	2	0	0	0	4	0	0	0	0	0	1	0	0	1	1
dpm3	DPM3	p.Y44C	Y44C	{"pvs":0,"ps":0,"pm":2,"pp":3,"bp":0,"bs":0,"ba":0}	likely_pathogenic	0.905	Likely pathogenic	0.2601	benign	0	0	2	3	0	0	0	7	0	0	0	0	0	2	0	1	1	1
dpm3	DPM3	p.L14P	L14P	{"pvs":0,"ps":0,"pm":2,"pp":2,"bp":0,"bs":0,"ba":0}	likely_pathogenic	0.884	Likely pathogenic	0.341	ambiguous	0	0	2	2	0	0	0	6	0	0	0	0	0	2	0	1	1	1
dpm3	DPM3	p.L85S	L85S	{"pvs":0,"ps":1,"pm":2,"pp":2,"bp":0,"bs":0,"ba":0}	pathogenic	0.869	Likely pathogenic	0.9224	pathogenic	0	1	2	2	0	0	0	10	0	0	0	0	0	2	1	1	1	1
dpm3	DPM3	p.R72G	R72G	{"pvs":0,"ps":0,"pm":1,"pp":2,"bp":1,"bs":0,"ba":0}	vus	0.184	Benign	0.1086	benign	0	0	1	2	1	0	0	3	0	0	0	1	0	1	0	1	0	1
dpm3	DPM3	p.L74S	L74S	{"pvs":0,"ps":0,"pm":1,"pp":1,"bp":0,"bs":0,"ba":0}	vus			0.9786	pathogenic	0	0	1	1	0	0	0	3	0	0	0	0	0	1	0	0	0	1			4	vus
dysf	DYSF	p.W999C	W999C	{"pvs":0,"ps":1,"pm":3,"pp":1,"bp":0,"bs":0,"ba":0}	pathogenic	0.876	Likely pathogenic	0.9965	pathogenic	0	1	3	1	0	0	0	11	0	0	0	0	0	2	1	3	1	0
dysf	DYSF	p.R959W	R959W	{"pvs":0,"ps":1,"pm":3,"pp":1,"bp":0,"bs":0,"ba":0}	pathogenic	0.773	Likely pathogenic	0.8955	pathogenic	0	1	3	1	0	0	0	11	0	0	0	0	0	2	1	4	1	0
dysf	DYSF	p.V67D	V67D	{"pvs":0,"ps":1,"pm":3,"pp":1,"bp":0,"bs":0,"ba":0}	pathogenic			0.9956	pathogenic	0	1	3	1	0	0	0	11	0	0	0	0	0	1	1	2	0	1
fam126a	FAM126A	p.C57R	C57R	{"pvs":0,"ps":0,"pm":1,"pp":2,"bp":0,"bs":0,"ba":0}	vus	0.94	Likely pathogenic	0.9974	pathogenic	0	0	1	2	0	0	0	4	0	0	0	0	0	1	0	1	1	0
fam126a	FAM126A	p.L53P	L53P	{"pvs":0,"ps":1,"pm":1,"pp":2,"bp":0,"bs":0,"ba":0}	likely_pathogenic	0.9	Likely pathogenic	0.9509	pathogenic	0	1	1	2	0	0	0	8	0	0	0	0	0	1	1	1	1	0
fam126a	FAM126A	p.S485A	S485A	{"pvs":0,"ps":0,"pm":1,"pp":0,"bp":0,"bs":0,"ba":0}	vus			0.2598	benign	0	0	1	0	0	0	0	2	0	0	0	0	0	1	0	0	0	0	1	vus
fkrp	FKRP	p.D362A	D362A	{"pvs":0,"ps":0,"pm":1,"pp":2,"bp":0,"bs":0,"ba":0}	vus	0.988	Likely pathogenic	0.988	pathogenic	0	0	1	2	0	0	0	4	0	0	0	0	0	1	0	0	1	1
fkrp	FKRP	p.D360A	D360A	{"pvs":0,"ps":0,"pm":2,"pp":2,"bp":0,"bs":0,"ba":0}	likely_pathogenic	0.979	Likely pathogenic	0.9936	pathogenic	0	0	2	2	0	0	0	6	0	0	0	0	0	1	0	0	1	2
fkrp	FKRP	p.D364A	D364A	{"pvs":0,"ps":0,"pm":1,"pp":2,"bp":0,"bs":0,"ba":0}	vus	0.978	Likely pathogenic	0.9954	pathogenic	0	0	1	2	0	0	0	4	0	0	0	0	0	1	0	0	1	1
fkrp	FKRP	p.F473C	F473C	{"pvs":0,"ps":0,"pm":1,"pp":3,"bp":0,"bs":0,"ba":0}	vus	0.959	Likely pathogenic	0.992	pathogenic	0	0	1	3	0	0	0	5	0	0	0	0	0	1	0	1	1	1
fkrp	FKRP	p.I478T	I478T	{"pvs":0,"ps":0,"pm":2,"pp":2,"bp":0,"bs":0,"ba":0}	likely_pathogenic	0.948	Likely pathogenic	0.4961	ambiguous	0	0	2	2	0	0	0	6	0	0	0	0	0	2	0	1	1	1
fkrp	FKRP	p.P358L	P358L	{"pvs":0,"ps":1,"pm":2,"pp":3,"bp":0,"bs":0,"ba":0}	pathogenic	0.948	Likely pathogenic	0.7486	pathogenic	0	1	2	3	0	0	0	11	0	0	0	0	0	2	1	2	1	1
fkrp	FKRP	p.P89L	P89L	{"pvs":0,"ps":1,"pm":2,"pp":3,"bp":0,"bs":0,"ba":0}	pathogenic	0.941	Likely pathogenic	0.945	pathogenic	0	1	2	3	0	0	0	11	0	0	0	0	0	1	1	3	1	1
fkrp	FKRP	p.D360N	D360N	{"pvs":0,"ps":0,"pm":2,"pp":2,"bp":0,"bs":0,"ba":0}	likely_pathogenic	0.937	Likely pathogenic	0.9815	pathogenic	0	0	2	2	0	0	0	6	0	0	0	0	0	1	0	1	1	1
fkrp	FKRP	p.C318Y	C318Y	{"pvs":0,"ps":1,"pm":3,"pp":2,"bp":0,"bs":0,"ba":0}	pathogenic	0.937	Likely pathogenic	0.9973	pathogenic	0	1	3	2	0	0	0	12	0	0	0	0	0	1	1	1	1	2
fkrp	FKRP	p.Y309C	Y309C	{"pvs":0,"ps":1,"pm":4,"pp":2,"bp":0,"bs":0,"ba":0}	pathogenic	0.934	Likely pathogenic	0.4346	ambiguous	0	1	4	2	0	0	0	6	0	0	0	0	0	1	1	2	1	2
fkrp	FKRP	p.F454I	F454I	{"pvs":0,"ps":1,"pm":1,"pp":3,"bp":0,"bs":0,"ba":0}	likely_pathogenic	0.934	Likely pathogenic	0.9803	pathogenic	0	1	1	3	0	0	0	9	0	0	0	0	0	1	1	1	1	1
fkrp	FKRP	p.R352G	R352G	{"pvs":0,"ps":1,"pm":1,"pp":3,"bp":0,"bs":0,"ba":0}	likely_pathogenic	0.933	Likely pathogenic	0.962	pathogenic	0	1	1	3	0	0	0	9	0	0	0	0	0	1	1	1	1	1
fkrp	FKRP	p.I367T	I367T	{"pvs":0,"ps":0,"pm":2,"pp":2,"bp":0,"bs":0,"ba":0}	likely_pathogenic	0.932	Likely pathogenic	0.9762	pathogenic	0	0	2	2	0	0	0	6	0	0	0	0	0	2	0	1	1	1
fkrp	FKRP	p.P462S	P462S	{"pvs":0,"ps":1,"pm":2,"pp":2,"bp":0,"bs":0,"ba":0}	pathogenic	0.925	Likely pathogenic	0.9893	pathogenic	0	1	2	2	0	0	0	10	0	0	0	0	0	2	1	1	1	1
fkrp	FKRP	p.C318S	C318S	{"pvs":0,"ps":0,"pm":2,"pp":2,"bp":0,"bs":0,"ba":0}	likely_pathogenic	0.925	Likely pathogenic	0.9929	pathogenic	0	0	2	2	0	0	0	6	0	0	0	0	0	1	0	0	1	2
fkrp	FKRP	p.C289S	C289S	{"pvs":0,"ps":0,"pm":2,"pp":2,"bp":0,"bs":0,"ba":0}	likely_pathogenic	0.923	Likely pathogenic	0.9974	pathogenic	0	0	2	2	0	0	0	6	0	0	0	0	0	1	0	0	1	2
fkrp	FKRP	p.F441L	F441L	{"pvs":0,"ps":0,"pm":2,"pp":2,"bp":0,"bs":0,"ba":0}	likely_pathogenic	0.922	Likely pathogenic	0.9983	pathogenic	0	0	2	2	0	0	0	6	0	0	0	0	0	2	0	1	1	1
fkrp	FKRP	p.L319R	L319R	{"pvs":0,"ps":0,"pm":1,"pp":2,"bp":0,"bs":0,"ba":0}	vus	0.917	Likely pathogenic	0.441	ambiguous	0	0	1	2	0	0	0	4	0	0	0	0	0	1	0	0	1	1
fkrp	FKRP	p.P448L	P448L	{"pvs":0,"ps":1,"pm":2,"pp":2,"bp":0,"bs":0,"ba":0}	pathogenic	0.916	Likely pathogenic	0.8972	pathogenic	0	1	2	2	0	0	0	10	0	0	0	0	0	1	1	1	1	1
fkrp	FKRP	p.I356T	I356T	{"pvs":0,"ps":1,"pm":2,"pp":2,"bp":0,"bs":0,"ba":0}	pathogenic	0.916	Likely pathogenic	0.9603	pathogenic	0	1	2	2	0	0	0	10	0	0	0	0	0	1	1	1	1	1
fkrp	FKRP	p.R54W	R54W	{"pvs":0,"ps":0,"pm":3,"pp":2,"bp":0,"bs":0,"ba":0}	likely_pathogenic	0.909	Likely pathogenic	0.6084	pathogenic	0	0	3	2	0	0	0	8	0	0	0	0	0	2	0	3	1	1
fkrp	FKRP	p.P305S	P305S	{"pvs":0,"ps":0,"pm":2,"pp":3,"bp":0,"bs":0,"ba":0}	likely_pathogenic	0.907	Likely pathogenic	0.9728	pathogenic	0	0	2	3	0	0	0	7	0	0	0	0	0	1	0	1	1	2
fkrp	FKRP	p.P316S	P316S	{"pvs":0,"ps":0,"pm":4,"pp":2,"bp":0,"bs":0,"ba":0}	likely_pathogenic	0.902	Likely pathogenic	0.8966	pathogenic	0	0	4	2	0	0	0	2	0	0	0	0	0	1	0	2	1	2
fkrp	FKRP	p.P316R	P316R	{"pvs":0,"ps":0,"pm":3,"pp":2,"bp":0,"bs":0,"ba":0}	likely_pathogenic	0.899	Likely pathogenic	0.9546	pathogenic	0	0	3	2	0	0	0	8	0	0	0	0	0	1	0	1	1	2
fkrp	FKRP	p.P316T	P316T	{"pvs":0,"ps":0,"pm":2,"pp":3,"bp":0,"bs":0,"ba":0}	likely_pathogenic	0.897	Likely pathogenic	0.922	pathogenic	0	0	2	3	0	0	0	7	0	0	0	0	0	1	0	1	1	2
fkrp	FKRP	p.N463D	N463D	{"pvs":0,"ps":1,"pm":2,"pp":2,"bp":0,"bs":0,"ba":0}	pathogenic	0.894	Likely pathogenic	0.8614	pathogenic	0	1	2	2	0	0	0	10	0	0	0	0	0	1	1	2	1	1
fkrp	FKRP	p.V121E	V121E	{"pvs":0,"ps":1,"pm":1,"pp":3,"bp":0,"bs":0,"ba":0}	likely_pathogenic	0.886	Likely pathogenic	0.9693	pathogenic	0	1	1	3	0	0	0	9	0	0	0	0	0	1	1	1	1	1
fkrp	FKRP	p.L169P	L169P	{"pvs":0,"ps":1,"pm":2,"pp":2,"bp":0,"bs":0,"ba":0}	pathogenic	0.885	Likely pathogenic	0.8237	pathogenic	0	1	2	2	0	0	0	10	0	0	0	0	0	1	1	1	1	1
fkrp	FKRP	p.C191S	C191S	{"pvs":0,"ps":0,"pm":1,"pp":2,"bp":0,"bs":0,"ba":0}	vus	0.884	Likely pathogenic	0.9926	pathogenic	0	0	1	2	0	0	0	4	0	0	0	0	0	1	0	0	1	1
fkrp	FKRP	p.G288S	G288S	{"pvs":0,"ps":0,"pm":1,"pp":3,"bp":0,"bs":0,"ba":0}	vus	0.883	Likely pathogenic	0.8554	pathogenic	0	0	1	3	0	0	0	5	0	0	0	0	0	1	0	1	1	1
fkrp	FKRP	p.P217T	P217T	{"pvs":0,"ps":1,"pm":2,"pp":2,"bp":0,"bs":0,"ba":0}	pathogenic	0.881	Likely pathogenic	0.9164	pathogenic	0	1	2	2	0	0	0	10	0	0	0	0	0	1	1	2	1	1
fkrp	FKRP	p.V405L	V405L	{"pvs":0,"ps":0,"pm":1,"pp":3,"bp":0,"bs":0,"ba":0}	vus	0.878	Likely pathogenic	0.8824	pathogenic	0	0	1	3	0	0	0	5	0	0	0	0	0	1	0	1	1	1
fkrp	FKRP	p.C168S	C168S	{"pvs":0,"ps":0,"pm":2,"pp":2,"bp":0,"bs":0,"ba":0}	likely_pathogenic	0.877	Likely pathogenic	0.9908	pathogenic	0	0	2	2	0	0	0	6	0	0	0	0	0	1	0	0	1	2
fkrp	FKRP	p.V300A	V300A	{"pvs":0,"ps":1,"pm":3,"pp":2,"bp":0,"bs":0,"ba":0}	pathogenic	0.872	Likely pathogenic	0.7901	pathogenic	0	1	3	2	0	0	0	12	0	0	0	0	0	2	1	2	1	2
fkrp	FKRP	p.N464I	N464I	{"pvs":0,"ps":0,"pm":1,"pp":3,"bp":0,"bs":0,"ba":0}	vus	0.869	Likely pathogenic	0.8942	pathogenic	0	0	1	3	0	0	0	5	0	0	0	0	0	1	0	1	1	1
fkrp	FKRP	p.D416E	D416E	{"pvs":0,"ps":0,"pm":1,"pp":3,"bp":0,"bs":0,"ba":0}	vus	0.869	Likely pathogenic	0.994	pathogenic	0	0	1	3	0	0	0	5	0	0	0	0	0	1	0	1	1	1
fkrp	FKRP	p.F56I	F56I	{"pvs":0,"ps":0,"pm":1,"pp":3,"bp":0,"bs":0,"ba":0}	vus	0.868	Likely pathogenic	0.9774	pathogenic	0	0	1	3	0	0	0	5	0	0	0	0	0	1	0	1	1	1
fkrp	FKRP	p.R323H	R323H	{"pvs":0,"ps":0,"pm":2,"pp":3,"bp":0,"bs":0,"ba":0}	likely_pathogenic	0.865	Likely pathogenic	0.6861	pathogenic	0	0	2	3	0	0	0	7	0	0	0	0	0	1	0	2	1	1
fkrp	FKRP	p.W178C	W178C	{"pvs":0,"ps":0,"pm":2,"pp":2,"bp":0,"bs":0,"ba":0}	likely_pathogenic	0.865	Likely pathogenic	0.9984	pathogenic	0	0	2	2	0	0	0	6	0	0	0	0	0	1	0	1	1	1
fkrp	FKRP	p.R312C	R312C	{"pvs":0,"ps":0,"pm":2,"pp":4,"bp":0,"bs":0,"ba":0}	likely_pathogenic	0.864	Likely pathogenic	0.7345	pathogenic	0	0	2	4	0	0	0	8	0	0	0	0	0	1	0	2	1	2
fkrp	FKRP	p.C317S	C317S	{"pvs":0,"ps":0,"pm":2,"pp":2,"bp":0,"bs":0,"ba":0}	likely_pathogenic	0.864	Likely pathogenic	0.9939	pathogenic	0	0	2	2	0	0	0	6	0	0	0	0	0	1	0	0	1	2
fkrp	FKRP	p.C375S	C375S	{"pvs":0,"ps":0,"pm":1,"pp":1,"bp":0,"bs":0,"ba":0}	vus	0.863	Likely pathogenic	0.6486	pathogenic	0	0	1	1	0	0	0	3	0	0	0	0	0	1	0	0	0	1			4	vus
fkrp	FKRP	p.Y307N	Y307N	{"pvs":0,"ps":1,"pm":3,"pp":2,"bp":0,"bs":0,"ba":0}	pathogenic	0.848	Likely pathogenic	0.9788	pathogenic	0	1	3	2	0	0	0	12	0	0	0	0	0	2	1	2	1	2
fkrp	FKRP	p.Y307D	Y307D	{"pvs":0,"ps":0,"pm":2,"pp":3,"bp":0,"bs":0,"ba":0}	likely_pathogenic	0.847	Likely pathogenic	0.9867	pathogenic	0	0	2	3	0	0	0	7	0	0	0	0	0	1	0	1	1	2
fkrp	FKRP	p.Y182C	Y182C	{"pvs":0,"ps":1,"pm":2,"pp":1,"bp":0,"bs":0,"ba":0}	likely_pathogenic	0.844	Likely pathogenic	0.9184	pathogenic	0	1	2	1	0	0	0	9	0	0	0	0	0	1	1	3	0	1
fkrp	FKRP	p.R339L	R339L	{"pvs":0,"ps":0,"pm":2,"pp":3,"bp":0,"bs":0,"ba":0}	likely_pathogenic	0.843	Likely pathogenic	0.8762	pathogenic	0	0	2	3	0	0	0	7	0	0	0	0	0	1	0	1	1	2
fkrp	FKRP	p.C168R	C168R	{"pvs":0,"ps":1,"pm":2,"pp":2,"bp":0,"bs":0,"ba":0}	pathogenic	0.833	Likely pathogenic	0.9878	pathogenic	0	1	2	2	0	0	0	10	0	0	0	0	0	1	1	1	1	1
fkrp	FKRP	p.A455D	A455D	{"pvs":0,"ps":1,"pm":2,"pp":2,"bp":0,"bs":0,"ba":0}	pathogenic	0.819	Likely pathogenic	0.9634	pathogenic	0	1	2	2	0	0	0	10	0	0	0	0	0	2	1	1	1	1
fkrp	FKRP	p.F403S	F403S	{"pvs":0,"ps":0,"pm":1,"pp":3,"bp":0,"bs":0,"ba":0}	vus	0.814	Likely pathogenic	0.9827	pathogenic	0	0	1	3	0	0	0	5	0	0	0	0	0	1	0	1	1	1
fkrp	FKRP	p.T314M	T314M	{"pvs":0,"ps":0,"pm":4,"pp":2,"bp":0,"bs":0,"ba":0}	likely_pathogenic	0.813	Likely pathogenic	0.7635	pathogenic	0	0	4	2	0	0	0	2	0	0	0	0	0	2	0	3	1	2
fkrp	FKRP	p.L148P	L148P	{"pvs":0,"ps":0,"pm":1,"pp":3,"bp":0,"bs":0,"ba":0}	vus	0.813	Likely pathogenic	0.8787	pathogenic	0	0	1	3	0	0	0	5	0	0	0	0	0	1	0	1	1	1
fkrp	FKRP	p.A459E	A459E	{"pvs":0,"ps":0,"pm":1,"pp":3,"bp":0,"bs":0,"ba":0}	vus	0.813	Likely pathogenic	0.9783	pathogenic	0	0	1	3	0	0	0	5	0	0	0	0	0	1	0	1	1	1
fkrp	FKRP	p.Y328S	Y328S	{"pvs":0,"ps":0,"pm":2,"pp":2,"bp":0,"bs":0,"ba":0}	likely_pathogenic	0.801	Likely pathogenic	0.6486	pathogenic	0	0	2	2	0	0	0	6	0	0	0	0	0	1	0	1	1	1
fkrp	FKRP	p.V300M	V300M	{"pvs":0,"ps":0,"pm":2,"pp":3,"bp":0,"bs":0,"ba":0}	likely_pathogenic	0.801	Likely pathogenic	0.7219	pathogenic	0	0	2	3	0	0	0	7	0	0	0	0	0	1	0	1	1	2
fkrp	FKRP	p.R54G	R54G	{"pvs":0,"ps":0,"pm":2,"pp":3,"bp":0,"bs":0,"ba":0}	likely_pathogenic	0.797	Likely pathogenic	0.7445	pathogenic	0	0	2	3	0	0	0	7	0	0	0	0	0	1	0	1	1	2
fkrp	FKRP	p.A321E	A321E	{"pvs":0,"ps":0,"pm":3,"pp":1,"bp":0,"bs":0,"ba":0}	likely_pathogenic	0.796	Likely pathogenic	0.8902	pathogenic	0	0	3	1	0	0	0	7	0	0	0	0	0	2	0	2	0	1
fkrp	FKRP	p.V173G	V173G	{"pvs":0,"ps":0,"pm":1,"pp":3,"bp":0,"bs":0,"ba":0}	vus	0.794	Likely pathogenic	0.6675	pathogenic	0	0	1	3	0	0	0	5	0	0	0	0	0	1	0	1	1	1
fkrp	FKRP	p.R275C	R275C	{"pvs":0,"ps":1,"pm":2,"pp":2,"bp":0,"bs":0,"ba":0}	pathogenic	0.792	Likely pathogenic	0.7854	pathogenic	0	1	2	2	0	0	0	10	0	0	0	0	0	2	1	2	1	1
fkrp	FKRP	p.V393L	V393L	{"pvs":0,"ps":0,"pm":1,"pp":1,"bp":0,"bs":0,"ba":0}	vus	0.783	Likely pathogenic	0.358	ambiguous	0	0	1	1	0	0	0	3	0	0	0	0	0	1	0	0	0	1
fkrp	FKRP	p.V363L	V363L	{"pvs":0,"ps":0,"pm":2,"pp":2,"bp":0,"bs":0,"ba":0}	likely_pathogenic	0.767	Likely pathogenic	0.8566	pathogenic	0	0	2	2	0	0	0	6	0	0	0	0	0	1	0	2	1	1
fkrp	FKRP	p.T293I	T293I	{"pvs":0,"ps":0,"pm":2,"pp":3,"bp":0,"bs":0,"ba":0}	likely_pathogenic	0.765	Likely pathogenic	0.8478	pathogenic	0	0	2	3	0	0	0	7	0	0	0	0	0	1	0	1	1	2
fkrp	FKRP	p.L322V	L322V	{"pvs":0,"ps":0,"pm":1,"pp":4,"bp":0,"bs":0,"ba":0}	likely_pathogenic	0.759	Likely pathogenic	0.4447	ambiguous	0	0	1	4	0	0	0	6	0	0	0	0	0	1	0	2	1	1
fkrp	FKRP	p.E343K	E343K	{"pvs":0,"ps":0,"pm":1,"pp":3,"bp":0,"bs":0,"ba":0}	vus	0.756	Likely pathogenic	0.9887	pathogenic	0	0	1	3	0	0	0	5	0	0	0	0	0	1	0	1	1	1
fkrp	FKRP	p.R54Q	R54Q	{"pvs":0,"ps":0,"pm":2,"pp":2,"bp":0,"bs":0,"ba":0}	likely_pathogenic	0.749	Possibly pathogenic	0.518	ambiguous	0	0	2	2	0	0	0	6	0	0	0	0	0	1	0	1	0	2
fkrp	FKRP	p.Y88F	Y88F	{"pvs":0,"ps":0,"pm":2,"pp":2,"bp":0,"bs":0,"ba":0}	likely_pathogenic	0.749	Possibly pathogenic	0.5725	pathogenic	0	0	2	2	0	0	0	6	0	0	0	0	0	1	0	1	1	1
fkrp	FKRP	p.S221R	S221R	{"pvs":0,"ps":0,"pm":2,"pp":2,"bp":0,"bs":0,"ba":0}	likely_pathogenic	0.747	Possibly pathogenic	0.9877	pathogenic	0	0	2	2	0	0	0	6	0	0	0	0	0	2	0	1	1	1
fkrp	FKRP	p.D84Y	D84Y	{"pvs":0,"ps":0,"pm":1,"pp":3,"bp":0,"bs":0,"ba":0}	vus	0.729	Possibly pathogenic	0.8819	pathogenic	0	0	1	3	0	0	0	5	0	0	0	0	0	1	0	1	1	1
fkrp	FKRP	p.R275G	R275G	{"pvs":0,"ps":0,"pm":2,"pp":3,"bp":0,"bs":0,"ba":0}	likely_pathogenic	0.728	Possibly pathogenic	0.586	pathogenic	0	0	2	3	0	0	0	7	0	0	0	0	0	1	0	1	1	2
fkrp	FKRP	p.G196R	G196R	{"pvs":0,"ps":0,"pm":2,"pp":1,"bp":0,"bs":0,"ba":0}	vus	0.719	Possibly pathogenic	0.9012	pathogenic	0	0	2	1	0	0	0	5	0	0	0	0	0	2	0	1	0	1			6	likely_pathogenic
fkrp	FKRP	p.A321T	A321T	{"pvs":0,"ps":0,"pm":2,"pp":2,"bp":0,"bs":0,"ba":0}	likely_pathogenic	0.717	Possibly pathogenic	0.7556	pathogenic	0	0	2	2	0	0	0	6	0	0	0	0	0	1	0	1	0	2
fkrp	FKRP	p.P117R	P117R	{"pvs":0,"ps":1,"pm":2,"pp":2,"bp":0,"bs":0,"ba":0}	pathogenic	0.714	Possibly pathogenic	0.9768	pathogenic	0	1	2	2	0	0	0	10	0	0	0	0	0	1	1	1	1	1
fkrp	FKRP	p.Y465S	Y465S	{"pvs":0,"ps":0,"pm":2,"pp":1,"bp":1,"bs":0,"ba":0}	vus	0.707	Possibly pathogenic	0.2389	benign	0	0	2	1	1	0	0	4	0	0	0	1	0	1	0	1	0	1
fkrp	FKRP	p.K472N	K472N	{"pvs":0,"ps":1,"pm":1,"pp":3,"bp":0,"bs":0,"ba":0}	likely_pathogenic	0.693	Possibly pathogenic	0.9975	pathogenic	0	1	1	3	0	0	0	9	0	0	0	0	0	1	1	1	1	1
fkrp	FKRP	p.R143S	R143S	{"pvs":0,"ps":0,"pm":1,"pp":2,"bp":1,"bs":0,"ba":0}	vus	0.689	Possibly pathogenic	0.2212	benign	0	0	1	2	1	0	0	3	0	0	0	1	0	1	0	3	0	1
fkrp	FKRP	p.E343Q	E343Q	{"pvs":0,"ps":0,"pm":0,"pp":2,"bp":0,"bs":1,"ba":0}	likely_benign	0.671	Possibly pathogenic	0.97	pathogenic	0	0	0	2	0	1	0	-2	1	0	0	0	0	0	0	0	1	1
fkrp	FKRP	p.A157P	A157P	{"pvs":0,"ps":0,"pm":2,"pp":2,"bp":0,"bs":0,"ba":0}	likely_pathogenic	0.655	Possibly pathogenic	0.9779	pathogenic	0	0	2	2	0	0	0	6	0	0	0	0	0	1	0	1	1	1
fkrp	FKRP	p.V51F	V51F	{"pvs":0,"ps":0,"pm":2,"pp":1,"bp":0,"bs":0,"ba":0}	vus	0.639	Possibly pathogenic	0.5961	pathogenic	0	0	2	1	0	0	0	5	0	0	0	0	0	1	0	1	0	1			6	likely_pathogenic
fkrp	FKRP	p.R110W	R110W	{"pvs":0,"ps":0,"pm":1,"pp":2,"bp":0,"bs":0,"ba":0}	vus	0.632	Possibly pathogenic	0.3017	benign	0	0	1	2	0	0	0	4	0	0	0	0	0	1	0	1	1	1
fkrp	FKRP	p.S174C	S174C	{"pvs":0,"ps":0,"pm":1,"pp":1,"bp":0,"bs":1,"ba":0}	likely_benign	0.614	Possibly pathogenic	0.6752	pathogenic	0	0	1	1	0	1	0	-1	1	0	0	0	0	0	0	3	0	1
fkrp	FKRP	p.R244H	R244H	{"pvs":0,"ps":1,"pm":0,"pp":2,"bp":1,"bs":0,"ba":0}	likely_pathogenic	0.602	Possibly pathogenic	0.1337	benign	0	1	0	2	1	0	0	5	0	0	0	1	0	0	1	1	0	1
fkrp	FKRP	p.R134W	R134W	{"pvs":0,"ps":0,"pm":1,"pp":4,"bp":0,"bs":0,"ba":0}	likely_pathogenic	0.585	Possibly pathogenic	0.2256	benign	0	0	1	4	0	0	0	6	0	0	0	0	0	1	0	2	1	1
fkrp	FKRP	p.V79M	V79M	{"pvs":0,"ps":0,"pm":1,"pp":3,"bp":0,"bs":1,"ba":0}	likely_benign	0.434	Benign	0.4506	ambiguous	0	0	1	3	0	1	0	1	1	0	0	0	0	1	0	2	1	1
fkrp	FKRP	p.A114G	A114G	{"pvs":0,"ps":0,"pm":1,"pp":1,"bp":1,"bs":1,"ba":0}	likely_benign	0.382	Benign	0.1355	benign	0	0	1	1	1	1	0	-2	1	0	0	1	0	0	0	2	0	1
fkrp	FKRP	p.L489R	L489R	{"pvs":0,"ps":0,"pm":1,"pp":3,"bp":1,"bs":0,"ba":0}	vus	0.353	Benign	0.053	benign	0	0	1	3	1	0	0	4	0	0	0	1	0	1	0	2	0	1
fkrp	FKRP	p.A187G	A187G	{"pvs":0,"ps":0,"pm":1,"pp":2,"bp":1,"bs":0,"ba":0}	vus	0.311	Benign	0.0672	benign	0	0	1	2	1	0	0	3	0	0	0	1	0	1	0	1	0	1
fkrp	FKRP	p.C296S	C296S	{"pvs":0,"ps":0,"pm":2,"pp":2,"bp":0,"bs":0,"ba":0}	likely_pathogenic	0.95	Likely pathogenic	0.9964	pathogenic	0	0	2	2	0	0	0	6	0	0	0	0	0	1	0	0	1	2
fkrp	FKRP	p.H435Y	H435Y	{"pvs":0,"ps":0,"pm":1,"pp":3,"bp":0,"bs":0,"ba":0}	vus	0.81	Likely pathogenic	0.8981	pathogenic	0	0	1	3	0	0	0	5	0	0	0	0	0	1	0	1	1	1
fkrp	FKRP	p.R110P	R110P	{"pvs":0,"ps":0,"pm":2,"pp":1,"bp":1,"bs":0,"ba":0}	vus	0.75	Possibly pathogenic	0.7711	pathogenic	0	0	2	1	1	0	0	4	0	0	0	1	0	2	0	0	0	1
fkrp	FKRP	p.L276I	L276I	{"pvs":0,"ps":1,"pm":2,"pp":1,"bp":1,"bs":0,"ba":0}	likely_pathogenic	0.7	Possibly pathogenic	0.2924	benign	0	1	2	1	1	0	0	8	0	0	0	1	0	1	1	3	0	1
fkrp	FKRP	p.E146A	E146A	{"pvs":0,"ps":0,"pm":1,"pp":2,"bp":1,"bs":0,"ba":0}	vus	0.67	Possibly pathogenic	0.0703	benign	0	0	1	2	1	0	0	3	0	0	0	1	0	1	0	1	0	1
fkrp	FKRP	p.V160F	V160F	{"pvs":0,"ps":1,"pm":2,"pp":2,"bp":0,"bs":0,"ba":0}	pathogenic	0.67	Possibly pathogenic	0.5548	ambiguous	0	1	2	2	0	0	0	10	0	0	0	0	0	1	1	3	0	1
fkrp	FKRP	p.D401N	D401N	{"pvs":0,"ps":0,"pm":2,"pp":1,"bp":0,"bs":0,"ba":0}	vus	0.63	Possibly pathogenic	0.1841	benign	0	0	2	1	0	0	0	5	0	0	0	0	0	1	0	1	0	1	4	vus
fkrp	FKRP	p.H252A	H252A	{"pvs":0,"ps":0,"pm":1,"pp":1,"bp":0,"bs":0,"ba":0}	vus			0.9197	pathogenic	0	0	1	1	0	0	0	3	0	0	0	0	0	1	0	0	0	1			4	vus
fkrp	FKRP	p.R295A	R295A	{"pvs":0,"ps":0,"pm":2,"pp":1,"bp":0,"bs":0,"ba":0}	vus			0.9371	pathogenic	0	0	2	1	0	0	0	5	0	0	0	0	0	1	0	0	0	2			6	likely_pathogenic
fkrp	FKRP	p.K256A	K256A	{"pvs":0,"ps":0,"pm":1,"pp":1,"bp":0,"bs":0,"ba":0}	vus			0.9692	pathogenic	0	0	1	1	0	0	0	3	0	0	0	0	0	1	0	0	0	1			4	vus
foxp1	FOXP1	p.H515R	H515R	{"pvs":0,"ps":0,"pm":2,"pp":1,"bp":0,"bs":0,"ba":0}	vus	0.986	Likely pathogenic	1	pathogenic	0	0	2	1	0	0	0	5	0	0	0	0	0	1	0	0	1	1
foxp1	FOXP1	p.L519P	L519P	{"pvs":0,"ps":0,"pm":2,"pp":2,"bp":0,"bs":0,"ba":0}	likely_pathogenic	0.986	Likely pathogenic	1	pathogenic	0	0	2	2	0	0	0	6	0	0	0	0	0	1	0	2	1	0
foxp1	FOXP1	p.F499L	F499L	{"pvs":0,"ps":0,"pm":1,"pp":2,"bp":0,"bs":0,"ba":0}	vus	0.982	Likely pathogenic	1	pathogenic	0	0	1	2	0	0	0	4	0	0	0	0	0	1	0	1	1	0
foxp1	FOXP1	p.H520R	H520R	{"pvs":0,"ps":0,"pm":2,"pp":1,"bp":0,"bs":0,"ba":0}	vus	0.975	Likely pathogenic	0.9999	pathogenic	0	0	2	1	0	0	0	5	0	0	0	0	0	2	0	0	1	0
foxp1	FOXP1	p.Y492C	Y492C	{"pvs":0,"ps":0,"pm":1,"pp":1,"bp":0,"bs":0,"ba":0}	vus	0.969	Likely pathogenic	0.9971	pathogenic	0	0	1	1	0	0	0	3	0	0	0	0	0	1	0	0	1	0
foxp1	FOXP1	p.R514P	R514P	{"pvs":0,"ps":0,"pm":2,"pp":2,"bp":0,"bs":0,"ba":0}	likely_pathogenic	0.969	Likely pathogenic	0.9999	pathogenic	0	0	2	2	0	0	0	6	0	0	0	0	0	1	0	2	1	0
foxp1	FOXP1	p.W534R	W534R	{"pvs":0,"ps":2,"pm":1,"pp":2,"bp":0,"bs":0,"ba":0}	pathogenic	0.966	Likely pathogenic	1	pathogenic	0	2	1	2	0	0	0	12	0	0	0	0	0	1	1	2	1	0
foxp1	FOXP1	p.F502L	F502L	{"pvs":0,"ps":0,"pm":2,"pp":2,"bp":0,"bs":0,"ba":0}	likely_pathogenic	0.965	Likely pathogenic	1	pathogenic	0	0	2	2	0	0	0	6	0	0	0	0	0	1	0	2	1	0
foxp1	FOXP1	p.R514C	R514C	{"pvs":0,"ps":0,"pm":3,"pp":1,"bp":0,"bs":0,"ba":0}	likely_pathogenic	0.954	Likely pathogenic	1	pathogenic	0	0	3	1	0	0	0	7	0	0	0	0	0	1	0	3	1	0
foxp1	FOXP1	p.Y470C	Y470C	{"pvs":0,"ps":0,"pm":2,"pp":2,"bp":0,"bs":0,"ba":0}	likely_pathogenic	0.952	Likely pathogenic	0.9999	pathogenic	0	0	2	2	0	0	0	6	0	0	0	0	0	1	0	2	1	0
foxp1	FOXP1	p.V513A	V513A	{"pvs":0,"ps":0,"pm":2,"pp":2,"bp":0,"bs":0,"ba":0}	likely_pathogenic	0.944	Likely pathogenic	0.9997	pathogenic	0	0	2	2	0	0	0	6	0	0	0	0	0	1	0	2	1	0
foxp1	FOXP1	p.R514H	R514H	{"pvs":0,"ps":1,"pm":3,"pp":1,"bp":0,"bs":0,"ba":0}	pathogenic	0.943	Likely pathogenic	0.9999	pathogenic	0	1	3	1	0	0	0	11	0	0	0	0	0	2	1	3	1	0
foxp1	FOXP1	p.H520Y	H520Y	{"pvs":0,"ps":0,"pm":1,"pp":1,"bp":0,"bs":0,"ba":0}	vus	0.919	Likely pathogenic	0.9998	pathogenic	0	0	1	1	0	0	0	3	0	0	0	0	0	1	0	0	1	0
foxp1	FOXP1	p.H515D	H515D	{"pvs":0,"ps":2,"pm":3,"pp":1,"bp":0,"bs":0,"ba":0}	pathogenic	0.911	Likely pathogenic	1	pathogenic	0	2	3	1	0	0	0	15	0	0	0	0	0	1	1	3	1	0
foxp1	FOXP1	p.R465G	R465G	{"pvs":0,"ps":0,"pm":3,"pp":1,"bp":0,"bs":0,"ba":0}	likely_pathogenic	0.891	Likely pathogenic	0.9999	pathogenic	0	0	3	1	0	0	0	7	0	0	0	0	0	1	0	3	1	0
foxp1	FOXP1	p.P466L	P466L	{"pvs":0,"ps":0,"pm":1,"pp":2,"bp":0,"bs":0,"ba":0}	vus	0.885	Likely pathogenic	0.9996	pathogenic	0	0	1	2	0	0	0	4	0	0	0	0	0	1	0	1	1	0
foxp1	FOXP1	p.R525Q	R525Q	{"pvs":0,"ps":2,"pm":3,"pp":1,"bp":0,"bs":0,"ba":0}	pathogenic	0.837	Likely pathogenic	0.9995	pathogenic	0	2	3	1	0	0	0	15	0	0	0	0	0	2	1	4	1	0
foxp1	FOXP1	p.R497P	R497P	{"pvs":0,"ps":0,"pm":2,"pp":2,"bp":0,"bs":0,"ba":0}	likely_pathogenic	0.826	Likely pathogenic	0.9978	pathogenic	0	0	2	2	0	0	0	6	0	0	0	0	0	1	0	2	1	0
foxp1	FOXP1	p.A532V	A532V	{"pvs":0,"ps":1,"pm":1,"pp":2,"bp":0,"bs":0,"ba":0}	likely_pathogenic	0.819	Likely pathogenic	0.9995	pathogenic	0	1	1	2	0	0	0	8	0	0	0	0	0	1	0	2	1	0
foxp1	FOXP1	p.T469I	T469I	{"pvs":0,"ps":0,"pm":1,"pp":1,"bp":0,"bs":0,"ba":0}	vus	0.814	Likely pathogenic	0.9999	pathogenic	0	0	1	1	0	0	0	3	0	0	0	0	0	1	0	0	1	0
foxp1	FOXP1	p.S518N	S518N	{"pvs":0,"ps":0,"pm":1,"pp":2,"bp":0,"bs":0,"ba":0}	vus	0.812	Likely pathogenic	0.9999	pathogenic	0	0	1	2	0	0	0	4	0	0	0	0	0	1	0	1	1	0
foxp1	FOXP1	p.E480K	E480K	{"pvs":0,"ps":1,"pm":2,"pp":2,"bp":0,"bs":0,"ba":0}	pathogenic	0.679	Possibly pathogenic	0.9667	pathogenic	0	1	2	2	0	0	0	10	0	0	0	0	0	1	1	2	1	0
foxp1	FOXP1	p.R603W	R603W	{"pvs":0,"ps":0,"pm":1,"pp":1,"bp":0,"bs":0,"ba":0}	vus	0.669	Possibly pathogenic	0.1735	benign	0	0	1	1	0	0	0	3	0	0	0	0	0	1	0	0	1	0
foxp1	FOXP1	p.E604K	E604K	{"pvs":0,"ps":0,"pm":1,"pp":2,"bp":0,"bs":0,"ba":0}	vus	0.654	Possibly pathogenic	0.4404	ambiguous	0	0	1	2	0	0	0	4	0	0	0	0	0	1	0	1	1	0
foxp1	FOXP1	p.P225T	P225T	{"pvs":0,"ps":1,"pm":1,"pp":2,"bp":0,"bs":0,"ba":0}	likely_pathogenic	0.636	Possibly pathogenic	0.3151	benign	0	1	1	2	0	0	0	8	0	0	0	0	0	1	0	2	1	0
foxp1	FOXP1	p.D662Y	D662Y	{"pvs":0,"ps":0,"pm":1,"pp":1,"bp":0,"bs":0,"ba":0}	vus	0.617	Possibly pathogenic	0.5023	ambiguous	0	0	1	1	0	0	0	3	0	0	0	0	0	1	0	0	1	0
foxp1	FOXP1	p.I452S	I452S	{"pvs":0,"ps":0,"pm":1,"pp":0,"bp":1,"bs":0,"ba":0}	vus	0.555	Possibly pathogenic	0.9438	pathogenic	0	0	1	0	1	0	0	1	0	0	0	1	0	1	0	0	0	0
foxp1	FOXP1	p.S620N	S620N	{"pvs":0,"ps":0,"pm":1,"pp":2,"bp":0,"bs":0,"ba":0}	vus	0.516	Possibly pathogenic	0.288	benign	0	0	1	2	0	0	0	4	0	0	0	0	0	1	0	1	1	0
foxp1	FOXP1	p.A339D	A339D	{"pvs":0,"ps":0,"pm":1,"pp":1,"bp":0,"bs":0,"ba":0}	vus	0.508	Possibly pathogenic	1	pathogenic	0	0	1	1	0	0	0	3	0	0	0	0	0	1	0	0	1	0
foxp1	FOXP1	p.S5P	S5P	{"pvs":0,"ps":0,"pm":2,"pp":1,"bp":0,"bs":0,"ba":0}	vus	0.499	Benign	0.1866	benign	0	0	2	1	0	0	0	5	0	0	0	0	0	1	0	0	1	1
foxp1	FOXP1	p.G39R	G39R	{"pvs":0,"ps":0,"pm":2,"pp":2,"bp":0,"bs":0,"ba":0}	likely_pathogenic	0.467	Benign	0.2325	benign	0	0	2	2	0	0	0	6	0	0	0	0	0	1	0	1	1	1
foxp1	FOXP1	p.A52V	A52V	{"pvs":0,"ps":0,"pm":3,"pp":0,"bp":1,"bs":0,"ba":0}	likely_pathogenic	0.458	Benign	0.0673	benign	0	0	3	0	1	0	0	5	0	0	0	1	0	1	0	3	0	0
foxp1	FOXP1	p.R36P	R36P	{"pvs":0,"ps":0,"pm":2,"pp":1,"bp":0,"bs":0,"ba":0}	vus	0.457	Benign	0.198	benign	0	0	2	1	0	0	0	5	0	0	0	0	0	1	0	0	1	1
foxp1	FOXP1	p.P42L	P42L	{"pvs":0,"ps":0,"pm":3,"pp":1,"bp":0,"bs":0,"ba":0}	likely_pathogenic	0.437	Benign	0.0832	benign	0	0	3	1	0	0	0	7	0	0	0	0	0	2	0	0	1	1
foxp1	FOXP1	p.A506T	A506T	{"pvs":0,"ps":0,"pm":1,"pp":0,"bp":1,"bs":0,"ba":0}	vus	0.434	Benign	0.5708	pathogenic	0	0	1	0	1	0	0	1	0	0	0	1	0	1	0	0	0	0
foxp1	FOXP1	p.A588T	A588T	{"pvs":0,"ps":0,"pm":0,"pp":0,"bp":1,"bs":0,"ba":0}	vus	0.433	Benign	0.1319	benign	0	0	0	0	1	0	0	-1	0	0	0	1	0	0	0	0	0	0
foxp1	FOXP1	p.V445M	V445M	{"pvs":0,"ps":0,"pm":0,"pp":0,"bp":1,"bs":0,"ba":0}	vus	0.427	Benign	0.1045	benign	0	0	0	0	1	0	0	-1	0	0	0	1	0	0	0	0	0	0
foxp1	FOXP1	p.K636R	K636R	{"pvs":0,"ps":0,"pm":1,"pp":1,"bp":0,"bs":0,"ba":0}	vus	0.427	Benign	0.2424	benign	0	0	1	1	0	0	0	3	0	0	0	0	0	1	0	0	1	0
foxp1	FOXP1	p.S37C	S37C	{"pvs":0,"ps":0,"pm":2,"pp":1,"bp":0,"bs":0,"ba":0}	vus	0.417	Benign	0.0693	benign	0	0	2	1	0	0	0	5	0	0	0	0	0	1	0	1	0	1	4	vus
foxp1	FOXP1	p.D451N	D451N	{"pvs":0,"ps":0,"pm":1,"pp":0,"bp":1,"bs":0,"ba":0}	vus	0.411	Benign	0.673	pathogenic	0	0	1	0	1	0	0	1	0	0	0	1	0	1	0	0	0	0
foxp1	FOXP1	p.A15V	A15V	{"pvs":0,"ps":0,"pm":3,"pp":1,"bp":1,"bs":0,"ba":0}	likely_pathogenic	0.377	Benign	0.0885	benign	0	0	3	1	1	0	0	6	0	0	0	1	0	1	0	2	0	1
foxp1	FOXP1	p.I107T	I107T	{"pvs":0,"ps":0,"pm":1,"pp":2,"bp":0,"bs":0,"ba":0}	vus	0.354	Benign	0.9792	pathogenic	0	0	1	2	0	0	0	4	0	0	0	0	0	1	0	1	1	0
foxp1	FOXP1	p.T390I	T390I	{"pvs":0,"ps":0,"pm":2,"pp":1,"bp":0,"bs":0,"ba":0}	vus	0.348	Benign	0.4284	ambiguous	0	0	2	1	0	0	0	5	0	0	0	0	0	1	0	2	0	0
foxp1	FOXP1	p.M101V	M101V	{"pvs":0,"ps":0,"pm":1,"pp":1,"bp":1,"bs":0,"ba":0}	vus	0.346	Benign	0.2668	benign	0	0	1	1	1	0	0	2	0	0	0	1	0	1	0	1	0	0
foxp1	FOXP1	p.N570S	N570S	{"pvs":0,"ps":0,"pm":0,"pp":0,"bp":1,"bs":0,"ba":0}	vus	0.345	Benign	0.0635	benign	0	0	0	0	1	0	0	-1	0	0	0	1	0	0	0	0	0	0
foxp1	FOXP1	p.V630M	V630M	{"pvs":0,"ps":0,"pm":1,"pp":0,"bp":1,"bs":0,"ba":0}	vus	0.329	Benign	0.0661	benign	0	0	1	0	1	0	0	1	0	0	0	1	0	1	0	0	0	0
foxp1	FOXP1	p.P568S	P568S	{"pvs":0,"ps":0,"pm":1,"pp":0,"bp":1,"bs":0,"ba":0}	vus	0.329	Benign	0.1326	benign	0	0	1	0	1	0	0	1	0	0	0	1	0	1	0	0	0	0
foxp1	FOXP1	p.G222C	G222C	{"pvs":0,"ps":0,"pm":2,"pp":2,"bp":0,"bs":0,"ba":0}	likely_pathogenic	0.321	Benign	0.3438	ambiguous	0	0	2	2	0	0	0	6	0	0	0	0	0	1	0	2	1	0
foxp1	FOXP1	p.A100G	A100G	{"pvs":0,"ps":0,"pm":1,"pp":1,"bp":0,"bs":0,"ba":0}	vus	0.308	Benign	0.5091	ambiguous	0	0	1	1	0	0	0	3	0	0	0	0	0	1	0	1	0	0
foxp1	FOXP1	p.S37P	S37P	{"pvs":0,"ps":0,"pm":2,"pp":1,"bp":0,"bs":0,"ba":0}	vus	0.301	Benign	0.0721	benign	0	0	2	1	0	0	0	5	0	0	0	0	0	1	0	1	0	1	4	vus
foxp1	FOXP1	p.E318K	E318K	{"pvs":0,"ps":0,"pm":1,"pp":2,"bp":0,"bs":0,"ba":0}	vus	0.294	Benign	0.3909	ambiguous	0	0	1	2	0	0	0	4	0	0	0	0	0	1	0	1	1	0
foxp1	FOXP1	p.I107F	I107F	{"pvs":0,"ps":0,"pm":1,"pp":1,"bp":0,"bs":0,"ba":0}	vus	0.233	Benign	0.5729	pathogenic	0	0	1	1	0	0	0	3	0	0	0	0	0	1	0	0	1	0
foxp1	FOXP1	p.T390S	T390S	{"pvs":0,"ps":0,"pm":1,"pp":0,"bp":1,"bs":0,"ba":0}	vus	0.202	Benign	0.132	benign	0	0	1	0	1	0	0	1	0	0	0	1	0	1	0	0	0	0
foxp1	FOXP1	p.Q60R	Q60R	{"pvs":0,"ps":0,"pm":1,"pp":1,"bp":0,"bs":0,"ba":0}	vus	0.197	Benign	0.2066	benign	0	0	1	1	0	0	0	3	0	0	0	0	0	1	0	0	1	0
foxp1	FOXP1	p.S261P	S261P	{"pvs":0,"ps":0,"pm":1,"pp":1,"bp":1,"bs":0,"ba":0}	vus	0.196	Benign	0.0948	benign	0	0	1	1	1	0	0	2	0	0	0	1	0	1	0	1	0	0
foxp1	FOXP1	p.V371M	V371M	{"pvs":0,"ps":0,"pm":1,"pp":1,"bp":1,"bs":0,"ba":0}	vus	0.183	Benign	0.3047	benign	0	0	1	1	1	0	0	2	0	0	0	1	0	1	0	1	0	0
foxp1	FOXP1	p.Q183R	Q183R	{"pvs":0,"ps":0,"pm":1,"pp":1,"bp":0,"bs":0,"ba":0}	vus	0.182	Benign	0.7571	pathogenic	0	0	1	1	0	0	0	3	0	0	0	0	0	1	0	0	1	0
foxp1	FOXP1	p.N597T	N597T	{"pvs":0,"ps":0,"pm":1,"pp":1,"bp":1,"bs":0,"ba":0}	vus	0.144	Benign	0.0725	benign	0	0	1	1	1	0	0	2	0	0	0	1	0	1	0	1	0	0
foxp1	FOXP1	p.T176N	T176N	{"pvs":0,"ps":0,"pm":1,"pp":0,"bp":1,"bs":0,"ba":0}	vus	0.131	Benign	0.1191	benign	0	0	1	0	1	0	0	1	0	0	0	1	0	1	0	0	0	0
foxp1	FOXP1	p.T256M	T256M	{"pvs":0,"ps":0,"pm":1,"pp":1,"bp":0,"bs":0,"ba":0}	vus	0.117	Benign	0.1443	benign	0	0	1	1	0	0	0	3	0	0	0	0	0	1	0	0	1	0
foxp1	FOXP1	p.A379T	A379T	{"pvs":0,"ps":0,"pm":1,"pp":0,"bp":1,"bs":0,"ba":0}	vus	0.087	Benign	0.0592	benign	0	0	1	0	1	0	0	1	0	0	0	1	0	1	0	0	0	0
foxp1	FOXP1	p.L216V	L216V	{"pvs":0,"ps":0,"pm":1,"pp":0,"bp":1,"bs":0,"ba":0}	vus	0.044	Benign	0.0708	benign	0	0	1	0	1	0	0	1	0	0	0	1	0	1	0	0	0	0
foxp1	FOXP1	p.A532E	A532E	{"pvs":0,"ps":0,"pm":2,"pp":2,"bp":0,"bs":0,"ba":0}	likely_pathogenic	0.84	Likely pathogenic	0.9997	pathogenic	0	0	2	2	0	0	0	6	0	0	0	0	0	1	0	1	1	1
foxp1	FOXP1	p.N607K	N607K	{"pvs":0,"ps":0,"pm":1,"pp":1,"bp":0,"bs":0,"ba":0}	vus	0.51	Possibly pathogenic	0.478	ambiguous	0	0	1	1	0	0	0	3	0	0	0	0	0	1	0	0	1	0
foxp1	FOXP1	p.T613N	T613N	{"pvs":0,"ps":0,"pm":1,"pp":0,"bp":1,"bs":0,"ba":0}	vus	0.42	Benign	0.0783	benign	0	0	1	0	1	0	0	1	0	0	0	1	0	1	0	0	0	0
foxp1	FOXP1	p.P215A	P215A	{"pvs":0,"ps":0,"pm":0,"pp":1,"bp":0,"bs":0,"ba":0}	vus	0.27	Benign	0.0716	benign	0	0	0	1	0	0	0	1	0	0	0	0	0	0	0	0	1	0
foxp1	FOXP1	p.T176G	T176G	{"pvs":0,"ps":0,"pm":1,"pp":0,"bp":0,"bs":0,"ba":0}	vus			0.1149	benign	0	0	1	0	0	0	0	2	0	0	0	0	0	1	0	0	0	0	1	vus
foxp1	FOXP1	p.V78C	V78C	{"pvs":0,"ps":0,"pm":1,"pp":0,"bp":0,"bs":0,"ba":0}	vus			0.3727	ambiguous	0	0	1	0	0	0	0	2	0	0	0	0	0	1	0	0	0	0
foxp1	FOXP1	p.R544E	R544E	{"pvs":0,"ps":0,"pm":1,"pp":0,"bp":0,"bs":0,"ba":0}	vus			0.9993	pathogenic	0	0	1	0	0	0	0	2	0	0	0	0	0	1	0	0	0	0			3	vus
foxp1	FOXP1	p.R525A	R525A	{"pvs":0,"ps":0,"pm":2,"pp":0,"bp":0,"bs":0,"ba":0}	vus			0.9998	pathogenic	0	0	2	0	0	0	0	4	0	0	0	0	0	1	0	0	0	1			5	vus
gch1	GCH1	p.I135K	I135K	{"pvs":0,"ps":0,"pm":1,"pp":4,"bp":0,"bs":0,"ba":0}	likely_pathogenic	0.993	Likely pathogenic	0.9993	pathogenic	0	0	1	4	0	0	0	6	0	0	0	0	0	1	0	2	1	1
gch1	GCH1	p.D134V	D134V	{"pvs":0,"ps":1,"pm":3,"pp":2,"bp":0,"bs":0,"ba":0}	pathogenic	0.988	Likely pathogenic	0.9938	pathogenic	0	1	3	2	0	0	0	12	0	0	0	0	0	1	1	2	1	1
gch1	GCH1	p.V152D	V152D	{"pvs":0,"ps":0,"pm":1,"pp":3,"bp":0,"bs":0,"ba":0}	vus	0.988	Likely pathogenic	0.999	pathogenic	0	0	1	3	0	0	0	5	0	0	0	0	0	1	0	1	1	1
gch1	GCH1	p.H210R	H210R	{"pvs":0,"ps":0,"pm":1,"pp":3,"bp":0,"bs":0,"ba":0}	vus	0.987	Likely pathogenic	0.9988	pathogenic	0	0	1	3	0	0	0	5	0	0	0	0	0	1	0	1	1	1
gch1	GCH1	p.L91R	L91R	{"pvs":0,"ps":0,"pm":2,"pp":2,"bp":0,"bs":0,"ba":0}	likely_pathogenic	0.983	Likely pathogenic	0.9921	pathogenic	0	0	2	2	0	0	0	6	0	0	0	0	0	1	0	1	1	1
gch1	GCH1	p.G232V	G232V	{"pvs":0,"ps":0,"pm":1,"pp":4,"bp":0,"bs":0,"ba":0}	likely_pathogenic	0.981	Likely pathogenic	0.9988	pathogenic	0	0	1	4	0	0	0	6	0	0	0	0	0	1	0	2	1	1
gch1	GCH1	p.Q180P	Q180P	{"pvs":0,"ps":0,"pm":2,"pp":3,"bp":0,"bs":0,"ba":0}	likely_pathogenic	0.979	Likely pathogenic	0.9914	pathogenic	0	0	2	3	0	0	0	7	0	0	0	0	0	1	0	1	1	2
gch1	GCH1	p.L157P	L157P	{"pvs":0,"ps":0,"pm":2,"pp":3,"bp":0,"bs":0,"ba":0}	likely_pathogenic	0.979	Likely pathogenic	0.9992	pathogenic	0	0	2	3	0	0	0	7	0	0	0	0	0	2	0	1	1	1
gch1	GCH1	p.L163R	L163R	{"pvs":0,"ps":0,"pm":3,"pp":2,"bp":0,"bs":0,"ba":0}	likely_pathogenic	0.978	Likely pathogenic	0.9908	pathogenic	0	0	3	2	0	0	0	8	0	0	0	0	0	2	0	2	1	1
gch1	GCH1	p.R170S	R170S	{"pvs":0,"ps":0,"pm":1,"pp":3,"bp":0,"bs":0,"ba":0}	vus	0.978	Likely pathogenic	0.9983	pathogenic	0	0	1	3	0	0	0	5	0	0	0	0	0	1	0	1	1	1
gch1	GCH1	p.G217V	G217V	{"pvs":0,"ps":0,"pm":1,"pp":2,"bp":0,"bs":0,"ba":0}	vus	0.978	Likely pathogenic	0.9988	pathogenic	0	0	1	2	0	0	0	4	0	0	0	0	0	1	0	0	1	1
gch1	GCH1	p.M211T	M211T	{"pvs":0,"ps":0,"pm":2,"pp":3,"bp":0,"bs":0,"ba":0}	likely_pathogenic	0.977	Likely pathogenic	0.9321	pathogenic	0	0	2	3	0	0	0	7	0	0	0	0	0	1	0	1	1	2
gch1	GCH1	p.P95L	P95L	{"pvs":0,"ps":0,"pm":2,"pp":2,"bp":0,"bs":0,"ba":0}	likely_pathogenic	0.977	Likely pathogenic	0.99	pathogenic	0	0	2	2	0	0	0	6	0	0	0	0	0	1	0	1	1	1
gch1	GCH1	p.M137R	M137R	{"pvs":0,"ps":0,"pm":1,"pp":4,"bp":0,"bs":0,"ba":0}	likely_pathogenic	0.977	Likely pathogenic	0.993	pathogenic	0	0	1	4	0	0	0	6	0	0	0	0	0	1	0	2	1	1
gch1	GCH1	p.T94K	T94K	{"pvs":0,"ps":0,"pm":2,"pp":3,"bp":0,"bs":0,"ba":0}	likely_pathogenic	0.975	Likely pathogenic	0.9876	pathogenic	0	0	2	3	0	0	0	7	0	0	0	0	0	1	0	2	1	1
gch1	GCH1	p.G90V	G90V	{"pvs":0,"ps":1,"pm":2,"pp":2,"bp":0,"bs":0,"ba":0}	pathogenic	0.975	Likely pathogenic	0.9882	pathogenic	0	1	2	2	0	0	0	10	0	0	0	0	0	1	1	1	1	1
gch1	GCH1	p.L185R	L185R	{"pvs":0,"ps":0,"pm":1,"pp":3,"bp":0,"bs":0,"ba":0}	vus	0.975	Likely pathogenic	0.9966	pathogenic	0	0	1	3	0	0	0	5	0	0	0	0	0	1	0	1	1	1
gch1	GCH1	p.F234S	F234S	{"pvs":0,"ps":0,"pm":1,"pp":4,"bp":0,"bs":0,"ba":0}	likely_pathogenic	0.975	Likely pathogenic	0.9984	pathogenic	0	0	1	4	0	0	0	6	0	0	0	0	0	1	0	2	1	1
gch1	GCH1	p.T227A	T227A	{"pvs":0,"ps":0,"pm":1,"pp":3,"bp":0,"bs":0,"ba":0}	vus	0.974	Likely pathogenic	0.9805	pathogenic	0	0	1	3	0	0	0	5	0	0	0	0	0	1	0	1	1	1
gch1	GCH1	p.I135T	I135T	{"pvs":0,"ps":0,"pm":2,"pp":3,"bp":0,"bs":0,"ba":0}	likely_pathogenic	0.973	Likely pathogenic	0.9693	pathogenic	0	0	2	3	0	0	0	7	0	0	0	0	0	1	0	1	1	2
gch1	GCH1	p.P147Q	P147Q	{"pvs":0,"ps":0,"pm":1,"pp":3,"bp":0,"bs":0,"ba":0}	vus	0.973	Likely pathogenic	0.9985	pathogenic	0	0	1	3	0	0	0	5	0	0	0	0	0	1	0	1	1	1
gch1	GCH1	p.C141R	C141R	{"pvs":0,"ps":1,"pm":2,"pp":3,"bp":0,"bs":0,"ba":0}	pathogenic	0.973	Likely pathogenic	0.9998	pathogenic	0	1	2	3	0	0	0	11	0	0	0	0	0	1	1	2	1	1
gch1	GCH1	p.R241Q	R241Q	{"pvs":0,"ps":0,"pm":1,"pp":3,"bp":0,"bs":0,"ba":0}	vus	0.972	Likely pathogenic	0.9798	pathogenic	0	0	1	3	0	0	0	5	0	0	0	0	0	1	0	1	1	1
gch1	GCH1	p.G232D	G232D	{"pvs":0,"ps":0,"pm":2,"pp":2,"bp":0,"bs":0,"ba":0}	likely_pathogenic	0.972	Likely pathogenic	0.9951	pathogenic	0	0	2	2	0	0	0	6	0	0	0	0	0	1	0	0	1	2
gch1	GCH1	p.R88L	R88L	{"pvs":0,"ps":0,"pm":1,"pp":4,"bp":0,"bs":0,"ba":0}	likely_pathogenic	0.971	Likely pathogenic	0.9873	pathogenic	0	0	1	4	0	0	0	6	0	0	0	0	0	1	0	2	1	1
gch1	GCH1	p.R88P	R88P	{"pvs":0,"ps":0,"pm":2,"pp":3,"bp":0,"bs":0,"ba":0}	likely_pathogenic	0.971	Likely pathogenic	0.9964	pathogenic	0	0	2	3	0	0	0	7	0	0	0	0	0	1	0	2	1	1
gch1	GCH1	p.H153P	H153P	{"pvs":0,"ps":0,"pm":1,"pp":4,"bp":0,"bs":0,"ba":0}	likely_pathogenic	0.971	Likely pathogenic	0.9984	pathogenic	0	0	1	4	0	0	0	6	0	0	0	0	0	1	0	2	1	1
gch1	GCH1	p.L79P	L79P	{"pvs":0,"ps":0,"pm":1,"pp":3,"bp":0,"bs":0,"ba":0}	vus	0.969	Likely pathogenic	0.9977	pathogenic	0	0	1	3	0	0	0	5	0	0	0	0	0	1	0	1	1	1
gch1	GCH1	p.G232S	G232S	{"pvs":0,"ps":0,"pm":2,"pp":3,"bp":0,"bs":0,"ba":0}	likely_pathogenic	0.968	Likely pathogenic	0.9804	pathogenic	0	0	2	3	0	0	0	7	0	0	0	0	0	1	0	2	1	1
gch1	GCH1	p.V205E	V205E	{"pvs":0,"ps":1,"pm":2,"pp":3,"bp":0,"bs":0,"ba":0}	pathogenic	0.968	Likely pathogenic	0.9966	pathogenic	0	1	2	3	0	0	0	11	0	0	0	0	0	1	1	2	1	1
gch1	GCH1	p.H153Y	H153Y	{"pvs":0,"ps":0,"pm":2,"pp":3,"bp":0,"bs":0,"ba":0}	likely_pathogenic	0.967	Likely pathogenic	0.9726	pathogenic	0	0	2	3	0	0	0	7	0	0	0	0	0	1	0	1	1	2
gch1	GCH1	p.H153R	H153R	{"pvs":0,"ps":0,"pm":2,"pp":3,"bp":0,"bs":0,"ba":0}	likely_pathogenic	0.967	Likely pathogenic	0.9962	pathogenic	0	0	2	3	0	0	0	7	0	0	0	0	0	1	0	1	1	2
gch1	GCH1	p.G108D	G108D	{"pvs":0,"ps":0,"pm":2,"pp":3,"bp":0,"bs":0,"ba":0}	likely_pathogenic	0.967	Likely pathogenic	0.9992	pathogenic	0	0	2	3	0	0	0	7	0	0	0	0	0	1	0	3	1	1
gch1	GCH1	p.R178S	R178S	{"pvs":0,"ps":0,"pm":2,"pp":3,"bp":0,"bs":0,"ba":0}	likely_pathogenic	0.967	Likely pathogenic	0.9992	pathogenic	0	0	2	3	0	0	0	7	0	0	0	0	0	1	0	2	1	1
gch1	GCH1	p.H144P	H144P	{"pvs":0,"ps":0,"pm":1,"pp":3,"bp":0,"bs":0,"ba":0}	vus	0.966	Likely pathogenic	0.9987	pathogenic	0	0	1	3	0	0	0	5	0	0	0	0	0	1	0	1	1	1
gch1	GCH1	p.P95R	P95R	{"pvs":0,"ps":0,"pm":1,"pp":4,"bp":0,"bs":0,"ba":0}	likely_pathogenic	0.965	Likely pathogenic	0.9902	pathogenic	0	0	1	4	0	0	0	6	0	0	0	0	0	1	0	2	1	1
gch1	GCH1	p.Q180R	Q180R	{"pvs":0,"ps":0,"pm":1,"pp":4,"bp":0,"bs":0,"ba":0}	likely_pathogenic	0.964	Likely pathogenic	0.9915	pathogenic	0	0	1	4	0	0	0	6	0	0	0	0	0	1	0	2	1	1
gch1	GCH1	p.M213T	M213T	{"pvs":0,"ps":0,"pm":1,"pp":3,"bp":0,"bs":0,"ba":0}	vus	0.964	Likely pathogenic	0.9956	pathogenic	0	0	1	3	0	0	0	5	0	0	0	0	0	1	0	1	1	1
gch1	GCH1	p.I154S	I154S	{"pvs":0,"ps":0,"pm":2,"pp":3,"bp":0,"bs":0,"ba":0}	likely_pathogenic	0.964	Likely pathogenic	0.9971	pathogenic	0	0	2	3	0	0	0	7	0	0	0	0	0	1	0	2	1	1
gch1	GCH1	p.S223R	S223R	{"pvs":0,"ps":0,"pm":1,"pp":3,"bp":0,"bs":0,"ba":0}	vus	0.963	Likely pathogenic	0.9989	pathogenic	0	0	1	3	0	0	0	5	0	0	0	0	0	1	0	1	1	1
gch1	GCH1	p.R216Q	R216Q	{"pvs":0,"ps":0,"pm":1,"pp":2,"bp":0,"bs":0,"ba":0}	vus	0.961	Likely pathogenic	0.9947	pathogenic	0	0	1	2	0	0	0	4	0	0	0	0	0	1	0	0	1	1
gch1	GCH1	p.G201R	G201R	{"pvs":0,"ps":0,"pm":2,"pp":3,"bp":0,"bs":0,"ba":0}	likely_pathogenic	0.961	Likely pathogenic	0.9992	pathogenic	0	0	2	3	0	0	0	7	0	0	0	0	0	1	0	1	1	2
gch1	GCH1	p.M213I	M213I	{"pvs":0,"ps":0,"pm":1,"pp":2,"bp":0,"bs":0,"ba":0}	vus	0.959	Likely pathogenic	0.9979	pathogenic	0	0	1	2	0	0	0	4	0	0	0	0	0	1	0	0	1	1
gch1	GCH1	p.Y175C	Y175C	{"pvs":0,"ps":0,"pm":2,"pp":2,"bp":0,"bs":0,"ba":0}	likely_pathogenic	0.958	Likely pathogenic	0.7863	pathogenic	0	0	2	2	0	0	0	6	0	0	0	0	0	1	0	1	1	1
gch1	GCH1	p.T186I	T186I	{"pvs":0,"ps":0,"pm":3,"pp":2,"bp":0,"bs":0,"ba":0}	likely_pathogenic	0.958	Likely pathogenic	0.9986	pathogenic	0	0	3	2	0	0	0	8	0	0	0	0	0	2	0	1	1	1
gch1	GCH1	p.G108V	G108V	{"pvs":0,"ps":0,"pm":2,"pp":2,"bp":0,"bs":0,"ba":0}	likely_pathogenic	0.958	Likely pathogenic	0.999	pathogenic	0	0	2	2	0	0	0	6	0	0	0	0	0	1	0	0	1	2
gch1	GCH1	p.F104L	F104L	{"pvs":0,"ps":0,"pm":2,"pp":2,"bp":0,"bs":0,"ba":0}	likely_pathogenic	0.957	Likely pathogenic	0.998	pathogenic	0	0	2	2	0	0	0	6	0	0	0	0	0	1	0	1	1	1
gch1	GCH1	p.A99D	A99D	{"pvs":0,"ps":0,"pm":1,"pp":2,"bp":0,"bs":0,"ba":0}	vus	0.957	Likely pathogenic	0.9995	pathogenic	0	0	1	2	0	0	0	4	0	0	0	0	0	1	0	0	1	1
gch1	GCH1	p.G108S	G108S	{"pvs":0,"ps":0,"pm":2,"pp":2,"bp":0,"bs":0,"ba":0}	likely_pathogenic	0.956	Likely pathogenic	0.996	pathogenic	0	0	2	2	0	0	0	6	0	0	0	0	0	1	0	1	1	1
gch1	GCH1	p.H210Q	H210Q	{"pvs":0,"ps":0,"pm":1,"pp":3,"bp":0,"bs":0,"ba":0}	vus	0.956	Likely pathogenic	0.9988	pathogenic	0	0	1	3	0	0	0	5	0	0	0	0	0	1	0	1	1	1
gch1	GCH1	p.G108A	G108A	{"pvs":0,"ps":0,"pm":2,"pp":3,"bp":0,"bs":0,"ba":0}	likely_pathogenic	0.954	Likely pathogenic	0.9906	pathogenic	0	0	2	3	0	0	0	7	0	0	0	0	0	1	0	1	1	2
gch1	GCH1	p.T227I	T227I	{"pvs":0,"ps":0,"pm":1,"pp":3,"bp":0,"bs":0,"ba":0}	vus	0.954	Likely pathogenic	0.9987	pathogenic	0	0	1	3	0	0	0	5	0	0	0	0	0	1	0	1	1	1
gch1	GCH1	p.M102R	M102R	{"pvs":0,"ps":0,"pm":3,"pp":2,"bp":0,"bs":0,"ba":0}	likely_pathogenic	0.951	Likely pathogenic	0.994	pathogenic	0	0	3	2	0	0	0	8	0	0	0	0	0	1	0	2	1	1
gch1	GCH1	p.M213V	M213V	{"pvs":0,"ps":0,"pm":1,"pp":3,"bp":0,"bs":0,"ba":0}	vus	0.948	Likely pathogenic	0.9559	pathogenic	0	0	1	3	0	0	0	5	0	0	0	0	0	1	0	1	1	1
gch1	GCH1	p.A99P	A99P	{"pvs":0,"ps":0,"pm":1,"pp":3,"bp":0,"bs":0,"ba":0}	vus	0.947	Likely pathogenic	0.9988	pathogenic	0	0	1	3	0	0	0	5	0	0	0	0	0	1	0	1	1	1
gch1	GCH1	p.T106A	T106A	{"pvs":0,"ps":0,"pm":2,"pp":3,"bp":0,"bs":0,"ba":0}	likely_pathogenic	0.946	Likely pathogenic	0.8711	pathogenic	0	0	2	3	0	0	0	7	0	0	0	0	0	1	0	1	1	2
gch1	GCH1	p.T94M	T94M	{"pvs":0,"ps":0,"pm":2,"pp":3,"bp":0,"bs":0,"ba":0}	likely_pathogenic	0.946	Likely pathogenic	0.9826	pathogenic	0	0	2	3	0	0	0	7	0	0	0	0	0	1	0	1	1	2
gch1	GCH1	p.L117R	L117R	{"pvs":0,"ps":0,"pm":1,"pp":3,"bp":0,"bs":0,"ba":0}	vus	0.944	Likely pathogenic	0.9641	pathogenic	0	0	1	3	0	0	0	5	0	0	0	0	0	1	0	1	1	1
gch1	GCH1	p.A208E	A208E	{"pvs":0,"ps":0,"pm":1,"pp":3,"bp":0,"bs":0,"ba":0}	vus	0.944	Likely pathogenic	0.9993	pathogenic	0	0	1	3	0	0	0	5	0	0	0	0	0	1	0	1	1	1
gch1	GCH1	p.V181G	V181G	{"pvs":0,"ps":0,"pm":1,"pp":3,"bp":0,"bs":0,"ba":0}	vus	0.943	Likely pathogenic	0.9095	pathogenic	0	0	1	3	0	0	0	5	0	0	0	0	0	1	0	1	1	1
gch1	GCH1	p.A101P	A101P	{"pvs":0,"ps":0,"pm":1,"pp":2,"bp":0,"bs":0,"ba":0}	vus	0.943	Likely pathogenic	0.9988	pathogenic	0	0	1	2	0	0	0	4	0	0	0	0	0	1	0	0	1	1
gch1	GCH1	p.G155S	G155S	{"pvs":0,"ps":0,"pm":2,"pp":3,"bp":0,"bs":0,"ba":0}	likely_pathogenic	0.942	Likely pathogenic	0.9413	pathogenic	0	0	2	3	0	0	0	7	0	0	0	0	0	1	0	2	1	1
gch1	GCH1	p.M211I	M211I	{"pvs":0,"ps":1,"pm":1,"pp":3,"bp":0,"bs":0,"ba":0}	likely_pathogenic	0.942	Likely pathogenic	0.9917	pathogenic	0	1	1	3	0	0	0	9	0	0	0	0	0	1	1	1	1	1
gch1	GCH1	p.G201E	G201E	{"pvs":0,"ps":1,"pm":1,"pp":3,"bp":0,"bs":0,"ba":0}	likely_pathogenic	0.942	Likely pathogenic	0.9995	pathogenic	0	1	1	3	0	0	0	9	0	0	0	0	0	1	1	1	1	1
gch1	GCH1	p.Y75S	Y75S	{"pvs":0,"ps":0,"pm":1,"pp":4,"bp":0,"bs":0,"ba":0}	likely_pathogenic	0.941	Likely pathogenic	0.9787	pathogenic	0	0	1	4	0	0	0	6	0	0	0	0	0	1	0	2	1	1
gch1	GCH1	p.M102K	M102K	{"pvs":0,"ps":0,"pm":2,"pp":3,"bp":0,"bs":0,"ba":0}	likely_pathogenic	0.938	Likely pathogenic	0.9952	pathogenic	0	0	2	3	0	0	0	7	0	0	0	0	0	1	0	2	1	1
gch1	GCH1	p.R178G	R178G	{"pvs":0,"ps":0,"pm":2,"pp":3,"bp":0,"bs":0,"ba":0}	likely_pathogenic	0.938	Likely pathogenic	0.9969	pathogenic	0	0	2	3	0	0	0	7	0	0	0	0	0	1	0	1	1	2
gch1	GCH1	p.I171N	I171N	{"pvs":0,"ps":0,"pm":1,"pp":4,"bp":0,"bs":0,"ba":0}	likely_pathogenic	0.933	Likely pathogenic	0.997	pathogenic	0	0	1	4	0	0	0	6	0	0	0	0	0	1	0	2	1	1
gch1	GCH1	p.G201A	G201A	{"pvs":0,"ps":0,"pm":2,"pp":2,"bp":0,"bs":0,"ba":0}	likely_pathogenic	0.929	Likely pathogenic	0.9725	pathogenic	0	0	2	2	0	0	0	6	0	0	0	0	0	1	0	0	1	2
gch1	GCH1	p.D134G	D134G	{"pvs":0,"ps":0,"pm":2,"pp":2,"bp":0,"bs":0,"ba":0}	likely_pathogenic	0.925	Likely pathogenic	0.6927	pathogenic	0	0	2	2	0	0	0	6	0	0	0	0	0	1	0	0	1	2
gch1	GCH1	p.A74V	A74V	{"pvs":0,"ps":0,"pm":3,"pp":2,"bp":0,"bs":0,"ba":0}	likely_pathogenic	0.923	Likely pathogenic	0.5091	ambiguous	0	0	3	2	0	0	0	8	0	0	0	0	0	1	0	2	1	1
gch1	GCH1	p.R88W	R88W	{"pvs":0,"ps":1,"pm":2,"pp":2,"bp":0,"bs":0,"ba":0}	pathogenic	0.918	Likely pathogenic	0.9769	pathogenic	0	1	2	2	0	0	0	10	0	0	0	0	0	1	1	1	1	1
gch1	GCH1	p.R88G	R88G	{"pvs":0,"ps":0,"pm":2,"pp":3,"bp":0,"bs":0,"ba":0}	likely_pathogenic	0.918	Likely pathogenic	0.9849	pathogenic	0	0	2	3	0	0	0	7	0	0	0	0	0	1	0	1	1	2
gch1	GCH1	p.R170G	R170G	{"pvs":0,"ps":0,"pm":1,"pp":3,"bp":0,"bs":0,"ba":0}	vus	0.918	Likely pathogenic	0.9937	pathogenic	0	0	1	3	0	0	0	5	0	0	0	0	0	1	0	1	1	1
gch1	GCH1	p.Q161P	Q161P	{"pvs":0,"ps":0,"pm":1,"pp":2,"bp":0,"bs":0,"ba":0}	vus	0.916	Likely pathogenic	0.9397	pathogenic	0	0	1	2	0	0	0	4	0	0	0	0	0	1	0	0	1	1
gch1	GCH1	p.T186K	T186K	{"pvs":0,"ps":0,"pm":2,"pp":3,"bp":0,"bs":0,"ba":0}	likely_pathogenic	0.912	Likely pathogenic	0.9974	pathogenic	0	0	2	3	0	0	0	7	0	0	0	0	0	1	0	2	1	1
gch1	GCH1	p.Y75C	Y75C	{"pvs":0,"ps":0,"pm":1,"pp":4,"bp":0,"bs":0,"ba":0}	likely_pathogenic	0.911	Likely pathogenic	0.8284	pathogenic	0	0	1	4	0	0	0	6	0	0	0	0	0	1	0	2	1	1
gch1	GCH1	p.V204G	V204G	{"pvs":0,"ps":0,"pm":1,"pp":4,"bp":0,"bs":0,"ba":0}	likely_pathogenic	0.905	Likely pathogenic	0.9818	pathogenic	0	0	1	4	0	0	0	6	0	0	0	0	0	1	0	2	1	1
gch1	GCH1	p.E183K	E183K	{"pvs":0,"ps":0,"pm":1,"pp":3,"bp":0,"bs":0,"ba":0}	vus	0.905	Likely pathogenic	0.999	pathogenic	0	0	1	3	0	0	0	5	0	0	0	0	0	1	0	1	1	1
gch1	GCH1	p.G83A	G83A	{"pvs":0,"ps":0,"pm":2,"pp":2,"bp":0,"bs":0,"ba":0}	likely_pathogenic	0.904	Likely pathogenic	0.9514	pathogenic	0	0	2	2	0	0	0	6	0	0	0	0	0	1	0	1	1	1
gch1	GCH1	p.E183A	E183A	{"pvs":0,"ps":0,"pm":1,"pp":3,"bp":0,"bs":0,"ba":0}	vus	0.903	Likely pathogenic	0.9977	pathogenic	0	0	1	3	0	0	0	5	0	0	0	0	0	1	0	1	1	1
gch1	GCH1	p.R241W	R241W	{"pvs":0,"ps":0,"pm":1,"pp":3,"bp":0,"bs":0,"ba":0}	vus	0.898	Likely pathogenic	0.9967	pathogenic	0	0	1	3	0	0	0	5	0	0	0	0	0	1	0	1	1	1
gch1	GCH1	p.P199L	P199L	{"pvs":0,"ps":0,"pm":2,"pp":2,"bp":0,"bs":0,"ba":0}	likely_pathogenic	0.892	Likely pathogenic	0.9898	pathogenic	0	0	2	2	0	0	0	6	0	0	0	0	0	1	0	1	1	1
gch1	GCH1	p.C141W	C141W	{"pvs":0,"ps":0,"pm":1,"pp":4,"bp":0,"bs":0,"ba":0}	likely_pathogenic	0.892	Likely pathogenic	0.9998	pathogenic	0	0	1	4	0	0	0	6	0	0	0	0	0	1	0	2	1	1
gch1	GCH1	p.R184C	R184C	{"pvs":0,"ps":0,"pm":2,"pp":3,"bp":0,"bs":0,"ba":0}	likely_pathogenic	0.891	Likely pathogenic	0.9811	pathogenic	0	0	2	3	0	0	0	7	0	0	0	0	0	1	0	2	1	1
gch1	GCH1	p.L91V	L91V	{"pvs":0,"ps":0,"pm":2,"pp":3,"bp":0,"bs":0,"ba":0}	likely_pathogenic	0.887	Likely pathogenic	0.5894	pathogenic	0	0	2	3	0	0	0	7	0	0	0	0	0	1	0	1	1	2
gch1	GCH1	p.S176T	S176T	{"pvs":0,"ps":0,"pm":1,"pp":4,"bp":0,"bs":0,"ba":0}	likely_pathogenic	0.885	Likely pathogenic	0.8016	pathogenic	0	0	1	4	0	0	0	6	0	0	0	0	0	1	0	2	1	1
gch1	GCH1	p.V181A	V181A	{"pvs":0,"ps":0,"pm":1,"pp":3,"bp":0,"bs":0,"ba":0}	vus	0.878	Likely pathogenic	0.9917	pathogenic	0	0	1	3	0	0	0	5	0	0	0	0	0	1	0	1	1	1
gch1	GCH1	p.Q103P	Q103P	{"pvs":0,"ps":0,"pm":2,"pp":1,"bp":1,"bs":0,"ba":0}	vus	0.875	Likely pathogenic	0.9795	pathogenic	0	0	2	1	1	0	0	4	0	0	0	1	0	1	0	1	0	1
gch1	GCH1	p.P199S	P199S	{"pvs":0,"ps":0,"pm":2,"pp":3,"bp":0,"bs":0,"ba":0}	likely_pathogenic	0.871	Likely pathogenic	0.9925	pathogenic	0	0	2	3	0	0	0	7	0	0	0	0	0	1	0	2	1	1
gch1	GCH1	p.L82P	L82P	{"pvs":0,"ps":0,"pm":1,"pp":3,"bp":0,"bs":0,"ba":0}	vus	0.869	Likely pathogenic	0.9944	pathogenic	0	0	1	3	0	0	0	5	0	0	0	0	0	1	0	1	1	1
gch1	GCH1	p.H126L	H126L	{"pvs":0,"ps":0,"pm":2,"pp":2,"bp":0,"bs":0,"ba":0}	likely_pathogenic	0.868	Likely pathogenic	0.8825	pathogenic	0	0	2	2	0	0	0	6	0	0	0	0	0	2	0	0	1	1
gch1	GCH1	p.V205A	V205A	{"pvs":0,"ps":0,"pm":2,"pp":2,"bp":0,"bs":0,"ba":0}	likely_pathogenic	0.867	Likely pathogenic	0.949	pathogenic	0	0	2	2	0	0	0	6	0	0	0	0	0	1	0	2	1	1
gch1	GCH1	p.T209P	T209P	{"pvs":0,"ps":0,"pm":2,"pp":3,"bp":0,"bs":0,"ba":0}	likely_pathogenic	0.857	Likely pathogenic	0.9271	pathogenic	0	0	2	3	0	0	0	7	0	0	0	0	0	2	0	1	1	1
gch1	GCH1	p.Q182E	Q182E	{"pvs":0,"ps":0,"pm":1,"pp":3,"bp":0,"bs":0,"ba":0}	vus	0.855	Likely pathogenic	0.8781	pathogenic	0	0	1	3	0	0	0	5	0	0	0	0	0	1	0	1	1	1
gch1	GCH1	p.V226A	V226A	{"pvs":0,"ps":0,"pm":1,"pp":3,"bp":0,"bs":0,"ba":0}	vus	0.854	Likely pathogenic	0.8947	pathogenic	0	0	1	3	0	0	0	5	0	0	0	0	0	1	0	2	0	1			6	likely_pathogenic
gch1	GCH1	p.R235W	R235W	{"pvs":0,"ps":0,"pm":2,"pp":3,"bp":0,"bs":0,"ba":0}	likely_pathogenic	0.844	Likely pathogenic	0.907	pathogenic	0	0	2	3	0	0	0	7	0	0	0	0	0	1	0	1	1	2
gch1	GCH1	p.R235G	R235G	{"pvs":0,"ps":0,"pm":2,"pp":2,"bp":0,"bs":0,"ba":0}	likely_pathogenic	0.841	Likely pathogenic	0.9677	pathogenic	0	0	2	2	0	0	0	6	0	0	0	0	0	1	0	1	1	1
gch1	GCH1	p.A98V	A98V	{"pvs":0,"ps":0,"pm":3,"pp":1,"bp":1,"bs":0,"ba":0}	likely_pathogenic	0.835	Likely pathogenic	0.7803	pathogenic	0	0	3	1	1	0	0	6	0	0	0	1	0	1	0	2	0	1
gch1	GCH1	p.P69L	P69L	{"pvs":0,"ps":0,"pm":1,"pp":2,"bp":0,"bs":0,"ba":0}	vus	0.825	Likely pathogenic	0.3733	ambiguous	0	0	1	2	0	0	0	4	0	0	0	0	0	0	0	2	1	1
gch1	GCH1	p.V202I	V202I	{"pvs":0,"ps":0,"pm":2,"pp":2,"bp":0,"bs":0,"ba":0}	likely_pathogenic	0.824	Likely pathogenic	0.3179	benign	0	0	2	2	0	0	0	6	0	0	0	0	0	1	0	3	1	1
gch1	GCH1	p.L231F	L231F	{"pvs":0,"ps":0,"pm":1,"pp":3,"bp":0,"bs":0,"ba":0}	vus	0.809	Likely pathogenic	0.7603	pathogenic	0	0	1	3	0	0	0	5	0	0	0	0	0	1	0	1	1	1
gch1	GCH1	p.E2G	E2G	{"pvs":0,"ps":0,"pm":2,"pp":4,"bp":0,"bs":0,"ba":0}	likely_pathogenic	0.779	Likely pathogenic	0.1082	benign	0	0	2	4	0	0	0	8	0	0	0	0	0	1	0	2	1	2
gch1	GCH1	p.A120S	A120S	{"pvs":0,"ps":0,"pm":1,"pp":2,"bp":0,"bs":0,"ba":0}	vus	0.777	Likely pathogenic	0.8165	pathogenic	0	0	1	2	0	0	0	4	0	0	0	0	0	1	0	0	1	1
gch1	GCH1	p.V206A	V206A	{"pvs":0,"ps":0,"pm":1,"pp":4,"bp":0,"bs":0,"ba":0}	likely_pathogenic	0.772	Likely pathogenic	0.7688	pathogenic	0	0	1	4	0	0	0	6	0	0	0	0	0	1	0	2	1	1
gch1	GCH1	p.M137V	M137V	{"pvs":0,"ps":0,"pm":2,"pp":1,"bp":1,"bs":0,"ba":0}	vus	0.756	Likely pathogenic	0.1986	benign	0	0	2	1	1	0	0	4	0	0	0	1	0	1	0	0	0	2
gch1	GCH1	p.P199A	P199A	{"pvs":0,"ps":1,"pm":1,"pp":3,"bp":0,"bs":0,"ba":0}	likely_pathogenic	0.735	Possibly pathogenic	0.8759	pathogenic	0	1	1	3	0	0	0	9	0	0	0	0	0	1	1	1	1	1
gch1	GCH1	p.A190V	A190V	{"pvs":0,"ps":0,"pm":1,"pp":2,"bp":0,"bs":0,"ba":0}	vus	0.715	Possibly pathogenic	0.985	pathogenic	0	0	1	2	0	0	0	4	0	0	0	0	0	1	0	0	1	1
gch1	GCH1	p.G203E	G203E	{"pvs":0,"ps":0,"pm":2,"pp":2,"bp":0,"bs":0,"ba":0}	likely_pathogenic	0.703	Possibly pathogenic	0.9996	pathogenic	0	0	2	2	0	0	0	6	0	0	0	0	0	2	0	1	1	1
gch1	GCH1	p.R198W	R198W	{"pvs":0,"ps":0,"pm":1,"pp":3,"bp":0,"bs":0,"ba":0}	vus	0.696	Possibly pathogenic	0.198	benign	0	0	1	3	0	0	0	5	0	0	0	0	0	1	0	1	1	1
gch1	GCH1	p.R249S	R249S	{"pvs":0,"ps":0,"pm":1,"pp":2,"bp":0,"bs":0,"ba":0}	vus	0.696	Possibly pathogenic	0.6817	pathogenic	0	0	1	2	0	0	0	4	0	0	0	0	0	1	0	1	0	1			5	vus
gch1	GCH1	p.S81P	S81P	{"pvs":0,"ps":0,"pm":1,"pp":2,"bp":1,"bs":0,"ba":0}	vus	0.681	Possibly pathogenic	0.9755	pathogenic	0	0	1	2	1	0	0	3	0	0	0	1	0	1	0	1	0	1
gch1	GCH1	p.V204I	V204I	{"pvs":0,"ps":0,"pm":2,"pp":2,"bp":0,"bs":0,"ba":0}	likely_pathogenic	0.669	Possibly pathogenic	0.3552	ambiguous	0	0	2	2	0	0	0	6	0	0	0	0	0	0	0	2	1	2
gch1	GCH1	p.D134N	D134N	{"pvs":0,"ps":0,"pm":2,"pp":3,"bp":0,"bs":0,"ba":0}	likely_pathogenic	0.664	Possibly pathogenic	0.4697	ambiguous	0	0	2	3	0	0	0	7	0	0	0	0	0	1	0	1	1	2
gch1	GCH1	p.L145F	L145F	{"pvs":0,"ps":0,"pm":2,"pp":3,"bp":0,"bs":0,"ba":0}	likely_pathogenic	0.655	Possibly pathogenic	0.9173	pathogenic	0	0	2	3	0	0	0	7	0	0	0	0	0	1	0	2	1	1
gch1	GCH1	p.I131L	I131L	{"pvs":0,"ps":0,"pm":1,"pp":1,"bp":1,"bs":0,"ba":0}	vus	0.636	Possibly pathogenic	0.5018	ambiguous	0	0	1	1	1	0	0	2	0	0	0	1	0	1	0	0	0	1
gch1	GCH1	p.V181L	V181L	{"pvs":0,"ps":0,"pm":1,"pp":2,"bp":0,"bs":0,"ba":0}	vus	0.636	Possibly pathogenic	0.8705	pathogenic	0	0	1	2	0	0	0	4	0	0	0	0	0	1	0	0	1	1
gch1	GCH1	p.R59G	R59G	{"pvs":0,"ps":0,"pm":2,"pp":2,"bp":1,"bs":0,"ba":0}	likely_pathogenic	0.634	Possibly pathogenic	0.5397	ambiguous	0	0	2	2	1	0	0	5	0	0	0	1	0	1	0	1	0	2
gch1	GCH1	p.I193M	I193M	{"pvs":0,"ps":0,"pm":2,"pp":2,"bp":0,"bs":0,"ba":0}	likely_pathogenic	0.623	Possibly pathogenic	0.5273	ambiguous	0	0	2	2	0	0	0	6	0	0	0	0	0	1	0	0	1	2
gch1	GCH1	p.N85K	N85K	{"pvs":0,"ps":0,"pm":1,"pp":3,"bp":0,"bs":0,"ba":0}	vus	0.619	Possibly pathogenic	0.6837	pathogenic	0	0	1	3	0	0	0	5	0	0	0	0	0	1	0	1	1	1
gch1	GCH1	p.P23L	P23L	{"pvs":0,"ps":0,"pm":2,"pp":1,"bp":1,"bs":0,"ba":0}	vus	0.615	Possibly pathogenic	0.086	benign	0	0	2	1	1	0	0	4	0	0	0	1	0	1	0	2	0	2
gch1	GCH1	p.I154V	I154V	{"pvs":0,"ps":0,"pm":2,"pp":1,"bp":1,"bs":0,"ba":0}	vus	0.596	Possibly pathogenic	0.1932	benign	0	0	2	1	1	0	0	4	0	0	0	1	0	1	0	0	0	2
gch1	GCH1	p.E84K	E84K	{"pvs":0,"ps":0,"pm":1,"pp":3,"bp":0,"bs":0,"ba":0}	vus	0.594	Possibly pathogenic	0.982	pathogenic	0	0	1	3	0	0	0	5	0	0	0	0	0	1	0	1	1	1
gch1	GCH1	p.A73D	A73D	{"pvs":0,"ps":0,"pm":2,"pp":1,"bp":1,"bs":0,"ba":0}	vus	0.593	Possibly pathogenic	0.2358	benign	0	0	2	1	1	0	0	4	0	0	0	1	0	1	0	1	0	1
gch1	GCH1	p.V181I	V181I	{"pvs":0,"ps":0,"pm":1,"pp":3,"bp":0,"bs":0,"ba":0}	vus	0.583	Possibly pathogenic	0.403	ambiguous	0	0	1	3	0	0	0	5	0	0	0	0	0	1	0	1	1	1
gch1	GCH1	p.A196S	A196S	{"pvs":0,"ps":0,"pm":1,"pp":2,"bp":1,"bs":0,"ba":0}	vus	0.564	Possibly pathogenic	0.3324	benign	0	0	1	2	1	0	0	3	0	0	0	1	0	1	0	1	0	1
gch1	GCH1	p.R249G	R249G	{"pvs":0,"ps":0,"pm":1,"pp":2,"bp":0,"bs":0,"ba":0}	vus	0.562	Possibly pathogenic	0.4702	ambiguous	0	0	1	2	0	0	0	4	0	0	0	0	0	1	0	1	0	1
gch1	GCH1	p.S77C	S77C	{"pvs":0,"ps":0,"pm":1,"pp":1,"bp":0,"bs":0,"ba":0}	vus	0.547	Possibly pathogenic	0.0841	benign	0	0	1	1	0	0	0	3	0	0	0	0	0	1	0	0	0	1	2	vus
gch1	GCH1	p.K224R	K224R	{"pvs":0,"ps":0,"pm":2,"pp":1,"bp":1,"bs":0,"ba":0}	vus	0.542	Possibly pathogenic	0.0775	benign	0	0	2	1	1	0	0	4	0	0	0	1	0	0	0	3	0	1
gch1	GCH1	p.T112A	T112A	{"pvs":0,"ps":0,"pm":1,"pp":1,"bp":1,"bs":0,"ba":0}	vus	0.535	Possibly pathogenic	0.162	benign	0	0	1	1	1	0	0	2	0	0	0	1	0	1	0	0	0	1
gch1	GCH1	p.V191I	V191I	{"pvs":0,"ps":0,"pm":2,"pp":2,"bp":1,"bs":0,"ba":0}	likely_pathogenic	0.532	Possibly pathogenic	0.0753	benign	0	0	2	2	1	0	0	5	0	0	0	1	0	1	0	2	0	1
gch1	GCH1	p.E56K	E56K	{"pvs":0,"ps":0,"pm":2,"pp":2,"bp":1,"bs":0,"ba":0}	likely_pathogenic	0.516	Possibly pathogenic	0.2234	benign	0	0	2	2	1	0	0	5	0	0	0	1	0	1	0	1	0	2
gch1	GCH1	p.T209I	T209I	{"pvs":0,"ps":0,"pm":2,"pp":2,"bp":0,"bs":0,"ba":0}	likely_pathogenic	0.512	Possibly pathogenic	0.5445	ambiguous	0	0	2	2	0	0	0	6	0	0	0	0	0	1	0	0	1	2
gch1	GCH1	p.Q110E	Q110E	{"pvs":0,"ps":0,"pm":1,"pp":1,"bp":1,"bs":0,"ba":0}	vus	0.484	Benign	0.163	benign	0	0	1	1	1	0	0	2	0	0	0	1	0	1	0	0	0	1
gch1	GCH1	p.D115N	D115N	{"pvs":0,"ps":0,"pm":1,"pp":2,"bp":0,"bs":0,"ba":0}	vus	0.481	Benign	0.3728	ambiguous	0	0	1	2	0	0	0	4	0	0	0	0	0	1	0	0	1	1
gch1	GCH1	p.R57Q	R57Q	{"pvs":0,"ps":0,"pm":2,"pp":1,"bp":1,"bs":0,"ba":0}	vus	0.471	Benign	0.1142	benign	0	0	2	1	1	0	0	4	0	0	0	1	0	1	0	0	0	2
gch1	GCH1	p.K224E	K224E	{"pvs":0,"ps":0,"pm":1,"pp":2,"bp":1,"bs":0,"ba":0}	vus	0.457	Benign	0.7819	pathogenic	0	0	1	2	1	0	0	3	0	0	0	1	0	1	0	1	0	1
gch1	GCH1	p.E11A	E11A	{"pvs":0,"ps":0,"pm":1,"pp":1,"bp":1,"bs":0,"ba":0}	vus	0.451	Benign	0.0743	benign	0	0	1	1	1	0	0	2	0	0	0	1	0	0	0	0	0	2
gch1	GCH1	p.D51N	D51N	{"pvs":0,"ps":0,"pm":2,"pp":1,"bp":1,"bs":0,"ba":0}	vus	0.431	Benign	0.1001	benign	0	0	2	1	1	0	0	4	0	0	0	1	0	1	0	0	0	2
gch1	GCH1	p.S80N	S80N	{"pvs":0,"ps":0,"pm":0,"pp":2,"bp":1,"bs":0,"ba":0}	vus	0.386	Benign	0.1003	benign	0	0	0	2	1	0	0	1	0	0	0	1	0	0	0	1	0	1
gch1	GCH1	p.P30R	P30R	{"pvs":0,"ps":0,"pm":2,"pp":1,"bp":0,"bs":0,"ba":0}	vus	0.343	Benign	0.0651	benign	0	0	2	1	0	0	0	5	0	0	0	0	0	1	0	0	0	2	4	vus
gch1	GCH1	p.R198Q	R198Q	{"pvs":0,"ps":0,"pm":1,"pp":1,"bp":1,"bs":0,"ba":0}	vus	0.313	Benign	0.0579	benign	0	0	1	1	1	0	0	2	0	0	0	1	0	1	0	0	0	1
gch1	GCH1	p.P39L	P39L	{"pvs":0,"ps":0,"pm":2,"pp":1,"bp":0,"bs":0,"ba":0}	vus	0.287	Benign	0.075	benign	0	0	2	1	0	0	0	5	0	0	0	0	0	1	0	0	0	2	4	vus
gch1	GCH1	p.A36S	A36S	{"pvs":0,"ps":0,"pm":2,"pp":1,"bp":1,"bs":0,"ba":0}	vus	0.191	Benign	0.0751	benign	0	0	2	1	1	0	0	4	0	0	0	1	0	1	0	0	0	2
gch1	GCH1	p.T106I	T106I	{"pvs":0,"ps":0,"pm":2,"pp":2,"bp":0,"bs":0,"ba":0}	likely_pathogenic	0.97	Likely pathogenic	0.9912	pathogenic	0	0	2	2	0	0	0	6	0	0	0	0	0	2	0	1	1	1
gch1	GCH1	p.I193N	I193N	{"pvs":0,"ps":0,"pm":1,"pp":4,"bp":0,"bs":0,"ba":0}	likely_pathogenic	0.97	Likely pathogenic	0.9984	pathogenic	0	0	1	4	0	0	0	6	0	0	0	0	0	1	0	2	1	1
gch1	GCH1	p.R184H	R184H	{"pvs":0,"ps":1,"pm":2,"pp":3,"bp":0,"bs":0,"ba":0}	pathogenic	0.96	Likely pathogenic	0.9258	pathogenic	0	1	2	3	0	0	0	11	0	0	0	0	0	2	1	4	1	1
gch1	GCH1	p.R88Q	R88Q	{"pvs":0,"ps":0,"pm":2,"pp":2,"bp":0,"bs":0,"ba":0}	likely_pathogenic	0.94	Likely pathogenic	0.9519	pathogenic	0	0	2	2	0	0	0	6	0	0	0	0	0	1	0	1	1	1
gch1	GCH1	p.M230I	M230I	{"pvs":0,"ps":0,"pm":1,"pp":2,"bp":0,"bs":0,"ba":0}	vus	0.94	Likely pathogenic	0.9881	pathogenic	0	0	1	2	0	0	0	4	0	0	0	0	0	1	0	0	1	1
gch1	GCH1	p.G203R	G203R	{"pvs":0,"ps":1,"pm":4,"pp":2,"bp":0,"bs":0,"ba":0}	pathogenic	0.92	Likely pathogenic	0.999	pathogenic	0	1	4	2	0	0	0	6	0	0	0	0	0	2	1	3	1	1
gch1	GCH1	p.T186A	T186A	{"pvs":0,"ps":0,"pm":2,"pp":2,"bp":0,"bs":0,"ba":0}	likely_pathogenic	0.91	Likely pathogenic	0.8968	pathogenic	0	0	2	2	0	0	0	6	0	0	0	0	0	1	0	0	1	2
gch1	GCH1	p.L71Q	L71Q	{"pvs":0,"ps":0,"pm":1,"pp":3,"bp":0,"bs":0,"ba":0}	vus	0.9	Likely pathogenic	0.9579	pathogenic	0	0	1	3	0	0	0	5	0	0	0	0	0	1	0	1	1	1
gch1	GCH1	p.Q87P	Q87P	{"pvs":0,"ps":0,"pm":1,"pp":2,"bp":0,"bs":0,"ba":0}	vus	0.78	Likely pathogenic	0.5402	ambiguous	0	0	1	2	0	0	0	4	0	0	0	0	0	1	0	1	0	1
gch1	GCH1	p.P86S	P86S	{"pvs":0,"ps":0,"pm":1,"pp":2,"bp":0,"bs":0,"ba":0}	vus	0.77	Likely pathogenic	0.4212	ambiguous	0	0	1	2	0	0	0	4	0	0	0	0	0	1	0	0	1	1
gch1	GCH1	p.Q103H	Q103H	{"pvs":0,"ps":0,"pm":1,"pp":3,"bp":0,"bs":0,"ba":0}	vus	0.77	Likely pathogenic	0.7782	pathogenic	0	0	1	3	0	0	0	5	0	0	0	0	0	1	0	2	0	1			6	likely_pathogenic
gch1	GCH1	p.M221T	M221T	{"pvs":0,"ps":0,"pm":1,"pp":2,"bp":1,"bs":0,"ba":0}	vus	0.62	Possibly pathogenic	0.7253	pathogenic	0	0	1	2	1	0	0	3	0	0	0	1	0	1	0	1	0	1
gch1	GCH1	p.L92I	L92I	{"pvs":0,"ps":0,"pm":1,"pp":1,"bp":1,"bs":0,"ba":0}	vus	0.47	Benign	0.1066	benign	0	0	1	1	1	0	0	2	0	0	0	1	0	1	0	0	0	1
gch1	GCH1	p.S100L	S100L	{"pvs":0,"ps":0,"pm":1,"pp":2,"bp":0,"bs":0,"ba":0}	vus	0.38	Benign	0.1425	benign	0	0	1	2	0	0	0	4	0	0	0	0	0	1	0	0	1	1
gch1	GCH1	p.G55S	G55S	{"pvs":0,"ps":0,"pm":2,"pp":1,"bp":1,"bs":0,"ba":0}	vus	0.26	Benign	0.0941	benign	0	0	2	1	1	0	0	4	0	0	0	1	0	1	0	0	0	2
gch1	GCH1	p.C18A	C18A	{"pvs":0,"ps":0,"pm":2,"pp":1,"bp":0,"bs":0,"ba":0}	vus			0.1172	benign	0	0	2	1	0	0	0	5	0	0	0	0	0	1	0	0	0	2	4	vus
gch1	GCH1	p.C18T	C18T	{"pvs":0,"ps":0,"pm":2,"pp":1,"bp":0,"bs":0,"ba":0}	vus			0.1763	benign	0	0	2	1	0	0	0	5	0	0	0	0	0	1	0	0	0	2	4	vus
gch1	GCH1	p.M137A	M137A	{"pvs":0,"ps":0,"pm":2,"pp":1,"bp":0,"bs":0,"ba":0}	vus			0.9193	pathogenic	0	0	2	1	0	0	0	5	0	0	0	0	0	1	0	0	0	2			6	likely_pathogenic
gch1	GCH1	p.R235A	R235A	{"pvs":0,"ps":0,"pm":2,"pp":1,"bp":0,"bs":0,"ba":0}	vus			0.9761	pathogenic	0	0	2	1	0	0	0	5	0	0	0	0	0	1	0	0	0	2			6	likely_pathogenic
gch1	GCH1	p.I131A	I131A	{"pvs":0,"ps":0,"pm":1,"pp":1,"bp":0,"bs":0,"ba":0}	vus			0.9813	pathogenic	0	0	1	1	0	0	0	3	0	0	0	0	0	1	0	0	0	1			4	vus
gch1	GCH1	p.R241A	R241A	{"pvs":0,"ps":0,"pm":1,"pp":1,"bp":0,"bs":0,"ba":0}	vus			0.9974	pathogenic	0	0	1	1	0	0	0	3	0	0	0	0	0	1	0	0	0	1			4	vus
gch1	GCH1	p.C141A	C141A	{"pvs":0,"ps":1,"pm":1,"pp":1,"bp":0,"bs":0,"ba":0}	likely_pathogenic			0.9991	pathogenic	0	1	1	1	0	0	0	7	0	0	0	0	0	1	1	0	0	1
gch1	GCH1	p.G201D	G201D	{"pvs":0,"ps":1,"pm":1,"pp":1,"bp":0,"bs":0,"ba":0}	likely_pathogenic			0.9991	pathogenic	0	1	1	1	0	0	0	7	0	0	0	0	0	1	1	0	0	1
gch1	GCH1	p.C212A	C212A	{"pvs":0,"ps":0,"pm":1,"pp":1,"bp":0,"bs":0,"ba":0}	vus			0.9992	pathogenic	0	0	1	1	0	0	0	3	0	0	0	0	0	1	0	0	0	1			4	vus
gch1	GCH1	p.G201Q	G201Q	{"pvs":0,"ps":0,"pm":2,"pp":2,"bp":0,"bs":0,"ba":0}	likely_pathogenic			0.9996	pathogenic	0	0	2	2	0	0	0	6	0	0	0	0	0	1	0	1	0	2
gfpt1	GFPT1	p.D296V	D296V	{"pvs":0,"ps":0,"pm":2,"pp":0,"bp":0,"bs":0,"ba":0}	vus	0.916	Likely pathogenic	0.9919	pathogenic	0	0	2	0	0	0	0	4	0	0	0	0	0	1	0	0	0	1			5	vus
gfpt1	GFPT1	p.I292T	I292T	{"pvs":0,"ps":0,"pm":3,"pp":0,"bp":0,"bs":0,"ba":0}	likely_pathogenic	0.889	Likely pathogenic	0.9781	pathogenic	0	0	3	0	0	0	0	6	0	0	0	0	0	1	0	2	0	1
gfpt1	GFPT1	p.R563P	R563P	{"pvs":0,"ps":0,"pm":1,"pp":1,"bp":0,"bs":0,"ba":0}	vus	0.851	Likely pathogenic	0.999	pathogenic	0	0	1	1	0	0	0	3	0	0	0	0	0	1	0	1	0	0			4	vus
gfpt1	GFPT1	p.I121T	I121T	{"pvs":0,"ps":0,"pm":3,"pp":1,"bp":0,"bs":0,"ba":0}	likely_pathogenic	0.813	Likely pathogenic	0.8579	pathogenic	0	0	3	1	0	0	0	7	0	0	0	0	0	1	0	1	1	1
gfpt1	GFPT1	p.V199F	V199F	{"pvs":0,"ps":0,"pm":2,"pp":2,"bp":0,"bs":0,"ba":0}	likely_pathogenic	0.789	Likely pathogenic	0.9609	pathogenic	0	0	2	2	0	0	0	6	0	0	0	0	0	1	0	1	1	1
gfpt1	GFPT1	p.M510T	M510T	{"pvs":0,"ps":0,"pm":2,"pp":1,"bp":0,"bs":0,"ba":0}	vus	0.776	Likely pathogenic	0.6416	pathogenic	0	0	2	1	0	0	0	5	0	0	0	0	0	2	0	3	0	0			6	likely_pathogenic
gfpt1	GFPT1	p.E274Q	E274Q	{"pvs":0,"ps":0,"pm":2,"pp":1,"bp":0,"bs":0,"ba":0}	vus	0.773	Likely pathogenic	0.8426	pathogenic	0	0	2	1	0	0	0	5	0	0	0	0	0	1	0	1	0	1			6	likely_pathogenic
gfpt1	GFPT1	p.L89P	L89P	{"pvs":0,"ps":0,"pm":2,"pp":2,"bp":0,"bs":0,"ba":0}	likely_pathogenic	0.748	Possibly pathogenic	0.9698	pathogenic	0	0	2	2	0	0	0	6	0	0	0	0	0	1	0	1	1	1
gfpt1	GFPT1	p.T410P	T410P	{"pvs":0,"ps":0,"pm":1,"pp":1,"bp":0,"bs":0,"ba":0}	vus	0.746	Possibly pathogenic	0.9714	pathogenic	0	0	1	1	0	0	0	3	0	0	0	0	0	1	0	1	0	0			4	vus
gfpt1	GFPT1	p.D43V	D43V	{"pvs":0,"ps":0,"pm":3,"pp":1,"bp":0,"bs":0,"ba":0}	likely_pathogenic	0.731	Possibly pathogenic	0.934	pathogenic	0	0	3	1	0	0	0	7	0	0	0	0	0	1	0	2	1	1
gfpt1	GFPT1	p.R111H	R111H	{"pvs":0,"ps":0,"pm":3,"pp":1,"bp":0,"bs":0,"ba":0}	likely_pathogenic	0.703	Possibly pathogenic	0.5308	ambiguous	0	0	3	1	0	0	0	7	0	0	0	0	0	2	0	0	1	1
gfpt1	GFPT1	p.R111C	R111C	{"pvs":0,"ps":0,"pm":2,"pp":2,"bp":0,"bs":0,"ba":0}	likely_pathogenic	0.697	Possibly pathogenic	0.3778	ambiguous	0	0	2	2	0	0	0	6	0	0	0	0	0	1	0	4	1	1
gfpt1	GFPT1	p.R403H	R403H	{"pvs":0,"ps":0,"pm":2,"pp":0,"bp":0,"bs":0,"ba":0}	vus	0.695	Possibly pathogenic	0.8944	pathogenic	0	0	2	0	0	0	0	4	0	0	0	0	0	1	0	2	0	0			5	vus
gfpt1	GFPT1	p.D113G	D113G	{"pvs":0,"ps":0,"pm":2,"pp":1,"bp":1,"bs":0,"ba":0}	vus	0.664	Possibly pathogenic	0.4108	ambiguous	0	0	2	1	1	0	0	4	0	0	0	1	0	1	0	1	0	1
gfpt1	GFPT1	p.A568V	A568V	{"pvs":0,"ps":0,"pm":1,"pp":0,"bp":0,"bs":0,"ba":0}	vus	0.605	Possibly pathogenic	0.9527	pathogenic	0	0	1	0	0	0	0	2	0	0	0	0	0	1	0	0	0	0			3	vus
gfpt1	GFPT1	p.K154N	K154N	{"pvs":0,"ps":0,"pm":2,"pp":3,"bp":0,"bs":0,"ba":0}	likely_pathogenic	0.602	Possibly pathogenic	0.9784	pathogenic	0	0	2	3	0	0	0	7	0	0	0	0	0	1	0	2	1	1
gfpt1	GFPT1	p.L423R	L423R	{"pvs":0,"ps":0,"pm":1,"pp":0,"bp":0,"bs":0,"ba":0}	vus	0.575	Possibly pathogenic	0.7303	pathogenic	0	0	1	0	0	0	0	2	0	0	0	0	0	1	0	0	0	0			3	vus
gfpt1	GFPT1	p.V686I	V686I	{"pvs":0,"ps":0,"pm":2,"pp":1,"bp":0,"bs":0,"ba":0}	vus	0.574	Possibly pathogenic	0.2817	benign	0	0	2	1	0	0	0	5	0	0	0	0	0	1	0	2	1	0
gfpt1	GFPT1	p.T151K	T151K	{"pvs":0,"ps":0,"pm":2,"pp":2,"bp":0,"bs":0,"ba":0}	likely_pathogenic	0.551	Possibly pathogenic	0.9402	pathogenic	0	0	2	2	0	0	0	6	0	0	0	0	0	1	0	2	0	1
gfpt1	GFPT1	p.G479E	G479E	{"pvs":0,"ps":0,"pm":1,"pp":0,"bp":0,"bs":0,"ba":0}	vus	0.547	Possibly pathogenic	0.9987	pathogenic	0	0	1	0	0	0	0	2	0	0	0	0	0	1	0	0	0	0			3	vus
gfpt1	GFPT1	p.M517T	M517T	{"pvs":0,"ps":0,"pm":1,"pp":1,"bp":0,"bs":0,"ba":0}	vus	0.494	Benign	0.2087	benign	0	0	1	1	0	0	0	3	0	0	0	0	0	1	0	1	0	0	2	vus
gfpt1	GFPT1	p.T368I	T368I	{"pvs":0,"ps":0,"pm":1,"pp":2,"bp":0,"bs":0,"ba":0}	vus	0.484	Benign	0.1456	benign	0	0	1	2	0	0	0	4	0	0	0	0	0	1	0	1	1	0
gfpt1	GFPT1	p.M517R	M517R	{"pvs":0,"ps":0,"pm":1,"pp":1,"bp":0,"bs":0,"ba":0}	vus	0.484	Benign	0.1649	benign	0	0	1	1	0	0	0	3	0	0	0	0	0	1	0	1	0	0	2	vus
gfpt1	GFPT1	p.R474Q	R474Q	{"pvs":0,"ps":0,"pm":1,"pp":1,"bp":0,"bs":0,"ba":0}	vus	0.465	Benign	0.6454	pathogenic	0	0	1	1	0	0	0	3	0	0	0	0	0	1	0	1	0	0			4	vus
gfpt1	GFPT1	p.E330K	E330K	{"pvs":0,"ps":0,"pm":1,"pp":0,"bp":0,"bs":0,"ba":0}	vus	0.361	Benign	0.7915	pathogenic	0	0	1	0	0	0	0	2	0	0	0	0	0	1	0	0	0	0			3	vus
gfpt1	GFPT1	p.H74P	H74P	{"pvs":0,"ps":0,"pm":2,"pp":1,"bp":1,"bs":0,"ba":0}	vus	0.347	Benign	0.3642	ambiguous	0	0	2	1	1	0	0	4	0	0	0	1	0	1	0	1	0	1
gfpt1	GFPT1	p.R452H	R452H	{"pvs":0,"ps":0,"pm":2,"pp":0,"bp":0,"bs":0,"ba":0}	vus	0.336	Benign	0.1198	benign	0	0	2	0	0	0	0	4	0	0	0	0	0	1	0	1	0	0	3	vus
gfpt1	GFPT1	p.R14L	R14L	{"pvs":0,"ps":0,"pm":2,"pp":3,"bp":0,"bs":0,"ba":0}	likely_pathogenic	0.312	Benign	0.484	ambiguous	0	0	2	3	0	0	0	7	0	0	0	0	0	1	0	2	1	1
gfpt1	GFPT1	p.T15M	T15M	{"pvs":0,"ps":0,"pm":3,"pp":2,"bp":0,"bs":0,"ba":0}	likely_pathogenic	0.238	Benign	0.2789	benign	0	0	3	2	0	0	0	8	0	0	0	0	0	1	0	4	1	1
gfpt1	GFPT1	p.M335L	M335L	{"pvs":0,"ps":0,"pm":1,"pp":1,"bp":0,"bs":0,"ba":0}	vus	0.238	Benign	0.5963	pathogenic	0	0	1	1	0	0	0	3	0	0	0	0	0	1	0	1	0	0			4	vus
gfpt1	GFPT1	p.R530W	R530W	{"pvs":0,"ps":0,"pm":2,"pp":0,"bp":0,"bs":0,"ba":0}	vus	0.235	Benign	0.1362	benign	0	0	2	0	0	0	0	4	0	0	0	0	0	1	0	2	0	0	3	vus
gfpt1	GFPT1	p.N53S	N53S	{"pvs":0,"ps":0,"pm":2,"pp":1,"bp":1,"bs":0,"ba":0}	vus	0.145	Benign	0.084	benign	0	0	2	1	1	0	0	4	0	0	0	1	0	1	0	1	0	1
gfpt1	GFPT1	p.L265V	L265V	{"pvs":0,"ps":0,"pm":2,"pp":1,"bp":0,"bs":0,"ba":0}	vus	0.144	Benign	0.3387	benign	0	0	2	1	0	0	0	5	0	0	0	0	0	1	0	1	0	1	4	vus
gfpt1	GFPT1	p.R14Q	R14Q	{"pvs":0,"ps":0,"pm":3,"pp":1,"bp":0,"bs":0,"ba":0}	likely_pathogenic	0.116	Benign	0.1667	benign	0	0	3	1	0	0	0	7	0	0	0	0	0	1	0	0	1	2
gfpt1	GFPT1	p.T15A	T15A	{"pvs":0,"ps":0,"pm":3,"pp":1,"bp":1,"bs":0,"ba":0}	likely_pathogenic	0.095	Benign	0.1905	benign	0	0	3	1	1	0	0	6	0	0	0	1	0	1	0	1	0	2
gfpt1	GFPT1	p.I646V	I646V	{"pvs":0,"ps":0,"pm":1,"pp":1,"bp":0,"bs":0,"ba":0}	vus	0.061	Benign	0.0581	benign	0	0	1	1	0	0	0	3	0	0	0	0	0	1	0	1	0	0	2	vus
gfpt1	GFPT1	p.V628I	V628I	{"pvs":0,"ps":0,"pm":0,"pp":0,"bp":0,"bs":0,"ba":0}	vus	0.028	Benign	0.0644	benign	0	0	0	0	0	0	0	0	0	0	0	0	0	0	0	0	0	0	-1	likely_benign
gfpt1	GFPT1	p.R514W	R514W	{"pvs":0,"ps":0,"pm":2,"pp":0,"bp":0,"bs":0,"ba":0}	vus	0.76	Likely pathogenic	0.8153	pathogenic	0	0	2	0	0	0	0	4	0	0	0	0	0	1	0	1	0	0			5	vus
gfpt1	GFPT1	p.R212Q	R212Q	{"pvs":0,"ps":0,"pm":2,"pp":2,"bp":0,"bs":0,"ba":0}	likely_pathogenic	0.5	Possibly pathogenic	0.1769	benign	0	0	2	2	0	0	0	6	0	0	0	0	0	1	0	1	1	1
gfpt1	GFPT1	p.M509T	M509T	{"pvs":0,"ps":0,"pm":2,"pp":0,"bp":0,"bs":0,"ba":0}	vus	0.4	Benign	0.4287	ambiguous	0	0	2	0	0	0	0	4	0	0	0	0	0	2	0	2	0	0
gfpt1	GFPT1	p.D366Y	D366Y	{"pvs":0,"ps":0,"pm":2,"pp":0,"bp":0,"bs":0,"ba":0}	vus	0.33	Benign	0.1783	benign	0	0	2	0	0	0	0	4	0	0	0	0	0	2	0	1	0	0	3	vus
gfpt1	GFPT1	p.N363S	N363S	{"pvs":0,"ps":0,"pm":1,"pp":2,"bp":0,"bs":0,"ba":0}	vus	0.16	Benign	0.1226	benign	0	0	1	2	0	0	0	4	0	0	0	0	0	1	0	2	0	0	3	vus
gfpt1	GFPT1	p.S261A	S261A	{"pvs":0,"ps":0,"pm":2,"pp":0,"bp":0,"bs":0,"ba":0}	vus			0.0962	benign	0	0	2	0	0	0	0	4	0	0	0	0	0	1	0	0	0	1	3	vus
gfpt1	GFPT1	p.Q58N	Q58N	{"pvs":0,"ps":0,"pm":2,"pp":0,"bp":0,"bs":0,"ba":0}	vus			0.1785	benign	0	0	2	0	0	0	0	4	0	0	0	0	0	1	0	0	0	1	3	vus
gfpt1	GFPT1	p.W50F	W50F	{"pvs":0,"ps":0,"pm":2,"pp":0,"bp":0,"bs":0,"ba":0}	vus			0.2791	benign	0	0	2	0	0	0	0	4	0	0	0	0	0	1	0	0	0	1	3	vus
gfpt1	GFPT1	p.T262E	T262E	{"pvs":0,"ps":0,"pm":2,"pp":0,"bp":0,"bs":0,"ba":0}	vus			0.3222	benign	0	0	2	0	0	0	0	4	0	0	0	0	0	1	0	0	0	1	3	vus
gfpt1	GFPT1	p.Q555N	Q555N	{"pvs":0,"ps":0,"pm":1,"pp":0,"bp":0,"bs":0,"ba":0}	vus			0.4431	ambiguous	0	0	1	0	0	0	0	2	0	0	0	0	0	1	0	0	0	0
gfpt1	GFPT1	p.Q325A	Q325A	{"pvs":0,"ps":0,"pm":1,"pp":0,"bp":0,"bs":0,"ba":0}	vus			0.4476	ambiguous	0	0	1	0	0	0	0	2	0	0	0	0	0	1	0	0	0	0
gfpt1	GFPT1	p.Q328N	Q328N	{"pvs":0,"ps":1,"pm":1,"pp":0,"bp":0,"bs":0,"ba":0}	likely_pathogenic			0.5256	ambiguous	0	1	1	0	0	0	0	6	0	0	0	0	0	1	1	0	0	0
gfpt1	GFPT1	p.S261E	S261E	{"pvs":0,"ps":0,"pm":2,"pp":0,"bp":0,"bs":0,"ba":0}	vus			0.5532	ambiguous	0	0	2	0	0	0	0	4	0	0	0	0	0	1	0	0	0	1
gfpt1	GFPT1	p.S205A	S205A	{"pvs":0,"ps":0,"pm":2,"pp":0,"bp":0,"bs":0,"ba":0}	vus			0.579	pathogenic	0	0	2	0	0	0	0	4	0	0	0	0	0	1	0	0	0	1			5	vus
gfpt1	GFPT1	p.R203H	R203H	{"pvs":0,"ps":0,"pm":2,"pp":0,"bp":0,"bs":0,"ba":0}	vus			0.6902	pathogenic	0	0	2	0	0	0	0	4	0	0	0	0	0	1	0	0	0	1			5	vus
gfpt1	GFPT1	p.G469E	G469E	{"pvs":0,"ps":1,"pm":1,"pp":0,"bp":0,"bs":0,"ba":0}	likely_pathogenic			0.9921	pathogenic	0	1	1	0	0	0	0	6	0	0	0	0	0	1	1	0	0	0
gfpt1	GFPT1	p.S205D	S205D	{"pvs":0,"ps":0,"pm":2,"pp":0,"bp":0,"bs":0,"ba":0}	vus			0.9926	pathogenic	0	0	2	0	0	0	0	4	0	0	0	0	0	1	0	0	0	1			5	vus
glrb	GLRB	p.L307R	L307R	{"pvs":0,"ps":1,"pm":2,"pp":2,"bp":0,"bs":0,"ba":0}	pathogenic	0.978	Likely pathogenic	0.9845	pathogenic	0	1	2	2	0	0	0	10	0	0	0	0	0	1	1	2	1	0
glrb	GLRB	p.Y274S	Y274S	{"pvs":0,"ps":1,"pm":1,"pp":1,"bp":0,"bs":0,"ba":0}	likely_pathogenic	0.917	Likely pathogenic	0.966	pathogenic	0	1	1	1	0	0	0	7	0	0	0	0	0	1	1	0	1	0
glrb	GLRB	p.S343F	S343F	{"pvs":0,"ps":0,"pm":1,"pp":2,"bp":0,"bs":1,"ba":0}	likely_benign	0.894	Likely pathogenic	0.9952	pathogenic	0	0	1	2	0	1	0	0	0	1	0	0	0	1	0	1	1	0
glrb	GLRB	p.T157A	T157A	{"pvs":0,"ps":0,"pm":1,"pp":1,"bp":0,"bs":0,"ba":0}	vus	0.858	Likely pathogenic	0.927	pathogenic	0	0	1	1	0	0	0	3	0	0	0	0	0	1	0	0	1	0
glrb	GLRB	p.P191L	P191L	{"pvs":0,"ps":1,"pm":1,"pp":2,"bp":0,"bs":0,"ba":0}	likely_pathogenic	0.846	Likely pathogenic	0.9945	pathogenic	0	1	1	2	0	0	0	8	0	0	0	0	0	1	1	1	1	0
glrb	GLRB	p.G251D	G251D	{"pvs":0,"ps":1,"pm":1,"pp":2,"bp":0,"bs":0,"ba":0}	likely_pathogenic	0.826	Likely pathogenic	0.9953	pathogenic	0	1	1	2	0	0	0	8	0	0	0	0	0	1	1	1	1	0
glrb	GLRB	p.W332C	W332C	{"pvs":0,"ps":1,"pm":1,"pp":2,"bp":0,"bs":0,"ba":0}	likely_pathogenic	0.801	Likely pathogenic	0.9949	pathogenic	0	1	1	2	0	0	0	8	0	0	0	0	0	1	1	1	1	0
glrb	GLRB	p.M199R	M199R	{"pvs":0,"ps":1,"pm":1,"pp":3,"bp":0,"bs":0,"ba":0}	likely_pathogenic	0.784	Likely pathogenic	0.9983	pathogenic	0	1	1	3	0	0	0	9	0	0	0	0	0	1	1	2	1	0
glrb	GLRB	p.A477P	A477P	{"pvs":0,"ps":1,"pm":1,"pp":1,"bp":0,"bs":0,"ba":0}	likely_pathogenic	0.696	Possibly pathogenic	0.9979	pathogenic	0	1	1	1	0	0	0	7	0	0	0	0	0	1	1	0	1	0
glrb	GLRB	p.V423A	V423A	{"pvs":0,"ps":0,"pm":1,"pp":0,"bp":0,"bs":0,"ba":0}	vus	0.587	Possibly pathogenic	0.6965	pathogenic	0	0	1	0	0	0	0	2	0	0	0	0	0	1	0	0	0	0			3	vus
glrb	GLRB	p.D419A	D419A	{"pvs":0,"ps":0,"pm":1,"pp":0,"bp":0,"bs":0,"ba":0}	vus	0.542	Possibly pathogenic	0.9587	pathogenic	0	0	1	0	0	0	0	2	0	0	0	0	0	1	0	0	0	0			3	vus
glrb	GLRB	p.K198E	K198E	{"pvs":0,"ps":0,"pm":1,"pp":0,"bp":1,"bs":0,"ba":0}	vus	0.511	Possibly pathogenic	0.4225	ambiguous	0	0	1	0	1	0	0	1	0	0	0	1	0	1	0	0	0	0
glrb	GLRB	p.E431A	E431A	{"pvs":0,"ps":0,"pm":1,"pp":0,"bp":0,"bs":0,"ba":0}	vus	0.511	Possibly pathogenic	0.4797	ambiguous	0	0	1	0	0	0	0	2	0	0	0	0	0	1	0	0	0	0
glrb	GLRB	p.S178A	S178A	{"pvs":0,"ps":0,"pm":1,"pp":0,"bp":0,"bs":0,"ba":0}	vus	0.463	Benign	0.8131	pathogenic	0	0	1	0	0	0	0	2	0	0	0	0	0	1	0	0	0	0			3	vus
glrb	GLRB	p.S421N	S421N	{"pvs":0,"ps":0,"pm":1,"pp":0,"bp":0,"bs":0,"ba":0}	vus	0.436	Benign	0.8096	pathogenic	0	0	1	0	0	0	0	2	0	0	0	0	0	1	0	0	0	0			3	vus
glrb	GLRB	p.N152H	N152H	{"pvs":0,"ps":0,"pm":1,"pp":0,"bp":0,"bs":0,"ba":0}	vus	0.405	Benign	0.1369	benign	0	0	1	0	0	0	0	2	0	0	0	0	0	1	0	0	0	0	1	vus
glrb	GLRB	p.A310S	A310S	{"pvs":0,"ps":0,"pm":1,"pp":0,"bp":1,"bs":0,"ba":0}	vus	0.327	Benign	0.1248	benign	0	0	1	0	1	0	0	1	0	0	0	1	0	1	0	0	0	0
glrb	GLRB	p.S178T	S178T	{"pvs":0,"ps":0,"pm":1,"pp":0,"bp":1,"bs":0,"ba":0}	vus	0.326	Benign	0.3756	ambiguous	0	0	1	0	1	0	0	1	0	0	0	1	0	1	0	0	0	0
glrb	GLRB	p.S150G	S150G	{"pvs":0,"ps":0,"pm":1,"pp":0,"bp":1,"bs":0,"ba":0}	vus	0.315	Benign	0.1251	benign	0	0	1	0	1	0	0	1	0	0	0	1	0	1	0	0	0	0
glrb	GLRB	p.Y492C	Y492C	{"pvs":0,"ps":1,"pm":2,"pp":1,"bp":0,"bs":0,"ba":0}	likely_pathogenic	0.93	Likely pathogenic	0.9663	pathogenic	0	1	2	1	0	0	0	9	0	0	0	0	0	2	1	1	1	0
glrb	GLRB	p.S425T	S425T	{"pvs":0,"ps":0,"pm":1,"pp":0,"bp":0,"bs":0,"ba":0}	vus	0.47	Benign	0.3731	ambiguous	0	0	1	0	0	0	0	2	0	0	0	0	0	1	0	0	0	0
glrb	GLRB	p.A310T	A310T	{"pvs":0,"ps":0,"pm":1,"pp":0,"bp":1,"bs":0,"ba":0}	vus	0.29	Benign	0.3253	benign	0	0	1	0	1	0	0	1	0	0	0	1	0	1	0	0	0	0
glrb	GLRB	p.Q95A	Q95A	{"pvs":0,"ps":0,"pm":1,"pp":0,"bp":0,"bs":0,"ba":0}	vus			0.3583	ambiguous	0	0	1	0	0	0	0	2	0	0	0	0	0	1	0	0	0	0
glrb	GLRB	p.C313A	C313A	{"pvs":0,"ps":0,"pm":1,"pp":0,"bp":0,"bs":0,"ba":0}	vus			0.3735	ambiguous	0	0	1	0	0	0	0	2	0	0	0	0	0	1	0	0	0	0
glrb	GLRB	p.A318C	A318C	{"pvs":0,"ps":0,"pm":1,"pp":0,"bp":0,"bs":0,"ba":0}	vus			0.6817	pathogenic	0	0	1	0	0	0	0	2	0	0	0	0	0	1	0	0	0	0			3	vus
glrb	GLRB	p.K225C	K225C	{"pvs":0,"ps":0,"pm":1,"pp":0,"bp":0,"bs":0,"ba":0}	vus			0.7613	pathogenic	0	0	1	0	0	0	0	2	0	0	0	0	0	1	0	0	0	0			3	vus
glrb	GLRB	p.E239C	E239C	{"pvs":0,"ps":0,"pm":1,"pp":0,"bp":0,"bs":0,"ba":0}	vus			0.8109	pathogenic	0	0	1	0	0	0	0	2	0	0	0	0	0	1	0	0	0	0			3	vus
glrb	GLRB	p.A310F	A310F	{"pvs":0,"ps":0,"pm":1,"pp":0,"bp":0,"bs":0,"ba":0}	vus			0.8759	pathogenic	0	0	1	0	0	0	0	2	0	0	0	0	0	1	0	0	0	0			3	vus
glrb	GLRB	p.A317C	A317C	{"pvs":0,"ps":0,"pm":1,"pp":0,"bp":0,"bs":0,"ba":0}	vus			0.8784	pathogenic	0	0	1	0	0	0	0	2	0	0	0	0	0	1	0	0	0	0			3	vus
glrb	GLRB	p.F304T	F304T	{"pvs":0,"ps":0,"pm":1,"pp":0,"bp":0,"bs":0,"ba":0}	vus			0.8904	pathogenic	0	0	1	0	0	0	0	2	0	0	0	0	0	1	0	0	0	0			3	vus
glrb	GLRB	p.L432A	L432A	{"pvs":0,"ps":0,"pm":1,"pp":0,"bp":0,"bs":0,"ba":0}	vus			0.9241	pathogenic	0	0	1	0	0	0	0	2	0	0	0	0	0	1	0	0	0	0			3	vus
glrb	GLRB	p.P300G	P300G	{"pvs":0,"ps":0,"pm":1,"pp":0,"bp":0,"bs":0,"ba":0}	vus			0.9371	pathogenic	0	0	1	0	0	0	0	2	0	0	0	0	0	1	0	0	0	0			3	vus
glrb	GLRB	p.R416A	R416A	{"pvs":0,"ps":0,"pm":1,"pp":0,"bp":0,"bs":0,"ba":0}	vus			0.9588	pathogenic	0	0	1	0	0	0	0	2	0	0	0	0	0	1	0	0	0	0			3	vus
glrb	GLRB	p.L426A	L426A	{"pvs":0,"ps":0,"pm":1,"pp":0,"bp":0,"bs":0,"ba":0}	vus			0.9661	pathogenic	0	0	1	0	0	0	0	2	0	0	0	0	0	1	0	0	0	0			3	vus
glrb	GLRB	p.I422A	I422A	{"pvs":0,"ps":0,"pm":1,"pp":0,"bp":0,"bs":0,"ba":0}	vus			0.9691	pathogenic	0	0	1	0	0	0	0	2	0	0	0	0	0	1	0	0	0	0			3	vus
glrb	GLRB	p.L426T	L426T	{"pvs":0,"ps":0,"pm":1,"pp":0,"bp":0,"bs":0,"ba":0}	vus			0.9743	pathogenic	0	0	1	0	0	0	0	2	0	0	0	0	0	1	0	0	0	0			3	vus
glrb	GLRB	p.F420A	F420A	{"pvs":0,"ps":0,"pm":1,"pp":0,"bp":0,"bs":0,"ba":0}	vus			0.9789	pathogenic	0	0	1	0	0	0	0	2	0	0	0	0	0	1	0	0	0	0			3	vus
glrb	GLRB	p.C39A	C39A	{"pvs":0,"ps":0,"pm":1,"pp":0,"bp":0,"bs":0,"ba":0}	vus			0.9852	pathogenic	0	0	1	0	0	0	0	2	0	0	0	0	0	1	0	0	0	0			3	vus
glrb	GLRB	p.E319C	E319C	{"pvs":0,"ps":0,"pm":1,"pp":0,"bp":0,"bs":0,"ba":0}	vus			0.9858	pathogenic	0	0	1	0	0	0	0	2	0	0	0	0	0	1	0	0	0	0			3	vus
glrb	GLRB	p.C137A	C137A	{"pvs":0,"ps":0,"pm":1,"pp":0,"bp":0,"bs":0,"ba":0}	vus			0.986	pathogenic	0	0	1	0	0	0	0	2	0	0	0	0	0	1	0	0	0	0			3	vus
glrb	GLRB	p.P276G	P276G	{"pvs":0,"ps":0,"pm":1,"pp":0,"bp":0,"bs":0,"ba":0}	vus			0.9883	pathogenic	0	0	1	0	0	0	0	2	0	0	0	0	0	1	0	0	0	0			3	vus
glrb	GLRB	p.L426N	L426N	{"pvs":0,"ps":0,"pm":1,"pp":0,"bp":0,"bs":0,"ba":0}	vus			0.9891	pathogenic	0	0	1	0	0	0	0	2	0	0	0	0	0	1	0	0	0	0			3	vus
glrb	GLRB	p.K322C	K322C	{"pvs":0,"ps":0,"pm":1,"pp":0,"bp":0,"bs":0,"ba":0}	vus			0.9903	pathogenic	0	0	1	0	0	0	0	2	0	0	0	0	0	1	0	0	0	0			3	vus
glrb	GLRB	p.L320C	L320C	{"pvs":0,"ps":0,"pm":1,"pp":0,"bp":0,"bs":0,"ba":0}	vus			0.9933	pathogenic	0	0	1	0	0	0	0	2	0	0	0	0	0	1	0	0	0	0			3	vus
glrb	GLRB	p.I422K	I422K	{"pvs":0,"ps":0,"pm":1,"pp":0,"bp":0,"bs":0,"ba":0}	vus			0.9948	pathogenic	0	0	1	0	0	0	0	2	0	0	0	0	0	1	0	0	0	0			3	vus
glrb	GLRB	p.L138P	L138P	{"pvs":0,"ps":0,"pm":1,"pp":0,"bp":0,"bs":0,"ba":0}	vus			0.9966	pathogenic	0	0	1	0	0	0	0	2	0	0	0	0	0	1	0	0	0	0			3	vus
glrb	GLRB	p.H154A	H154A	{"pvs":0,"ps":0,"pm":1,"pp":0,"bp":0,"bs":0,"ba":0}	vus			0.999	pathogenic	0	0	1	0	0	0	0	2	0	0	0	0	0	1	0	0	0	0			3	vus
glrb	GLRB	p.P321C	P321C	{"pvs":0,"ps":0,"pm":1,"pp":0,"bp":0,"bs":0,"ba":0}	vus			0.9997	pathogenic	0	0	1	0	0	0	0	2	0	0	0	0	0	1	0	0	0	0			3	vus
grin2a	GRIN2A	p.C231R	C231R	{"pvs":0,"ps":0,"pm":2,"pp":2,"bp":0,"bs":0,"ba":0}	likely_pathogenic	0.919	Likely pathogenic	0.9986	pathogenic	0	0	2	2	0	0	0	6	0	0	0	0	0	1	0	1	1	1
grin2a	GRIN2A	p.I184S	I184S	{"pvs":0,"ps":1,"pm":1,"pp":2,"bp":0,"bs":0,"ba":0}	likely_pathogenic	0.914	Likely pathogenic	0.5251	ambiguous	0	1	1	2	0	0	0	8	0	0	0	0	0	1	1	1	1	0
grin2a	GRIN2A	p.C231S	C231S	{"pvs":0,"ps":0,"pm":2,"pp":0,"bp":0,"bs":0,"ba":0}	vus	0.912	Likely pathogenic	0.3738	ambiguous	0	0	2	0	0	0	0	4	0	0	0	0	0	1	0	0	0	1
grin2a	GRIN2A	p.G250R	G250R	{"pvs":0,"ps":0,"pm":1,"pp":1,"bp":0,"bs":0,"ba":0}	vus	0.906	Likely pathogenic	0.9227	pathogenic	0	0	1	1	0	0	0	3	0	0	0	0	0	1	0	0	1	0
grin2a	GRIN2A	p.Y180C	Y180C	{"pvs":0,"ps":0,"pm":1,"pp":1,"bp":0,"bs":0,"ba":0}	vus	0.889	Likely pathogenic	0.5283	ambiguous	0	0	1	1	0	0	0	3	0	0	0	0	0	1	0	0	1	0
grin2a	GRIN2A	p.P79R	P79R	{"pvs":0,"ps":1,"pm":1,"pp":3,"bp":0,"bs":0,"ba":0}	likely_pathogenic	0.877	Likely pathogenic	0.9491	pathogenic	0	1	1	3	0	0	0	9	0	0	0	0	0	1	1	2	1	0
grin2a	GRIN2A	p.L649P	L649P	{"pvs":0,"ps":0,"pm":2,"pp":2,"bp":0,"bs":0,"ba":0}	likely_pathogenic	0.876	Likely pathogenic	1	pathogenic	0	0	2	2	0	0	0	6	0	0	0	0	0	1	0	2	1	0
grin2a	GRIN2A	p.F821C	F821C	{"pvs":0,"ps":0,"pm":1,"pp":1,"bp":0,"bs":0,"ba":0}	vus	0.873	Likely pathogenic	0.9976	pathogenic	0	0	1	1	0	0	0	3	0	0	0	0	0	1	0	0	1	0
grin2a	GRIN2A	p.F115C	F115C	{"pvs":0,"ps":0,"pm":1,"pp":1,"bp":0,"bs":0,"ba":0}	vus	0.858	Likely pathogenic	0.9915	pathogenic	0	0	1	1	0	0	0	3	0	0	0	0	0	1	0	0	1	0
grin2a	GRIN2A	p.L812Q	L812Q	{"pvs":0,"ps":1,"pm":1,"pp":1,"bp":0,"bs":0,"ba":0}	likely_pathogenic	0.851	Likely pathogenic	0.9999	pathogenic	0	1	1	1	0	0	0	7	0	0	0	0	0	1	1	0	1	0
grin2a	GRIN2A	p.F459S	F459S	{"pvs":0,"ps":0,"pm":1,"pp":1,"bp":0,"bs":0,"ba":0}	vus	0.836	Likely pathogenic	0.9998	pathogenic	0	0	1	1	0	0	0	3	0	0	0	0	0	1	0	0	1	0
grin2a	GRIN2A	p.A243V	A243V	{"pvs":0,"ps":0,"pm":1,"pp":2,"bp":0,"bs":0,"ba":0}	vus	0.821	Likely pathogenic	0.9326	pathogenic	0	0	1	2	0	0	0	4	0	0	0	0	0	1	0	1	1	0
grin2a	GRIN2A	p.V713G	V713G	{"pvs":0,"ps":0,"pm":2,"pp":2,"bp":0,"bs":0,"ba":0}	likely_pathogenic	0.802	Likely pathogenic	0.965	pathogenic	0	0	2	2	0	0	0	6	0	0	0	0	0	1	0	2	1	0
grin2a	GRIN2A	p.V685G	V685G	{"pvs":0,"ps":0,"pm":2,"pp":1,"bp":0,"bs":0,"ba":0}	vus	0.797	Likely pathogenic	0.9973	pathogenic	0	0	2	1	0	0	0	5	0	0	0	0	0	1	0	0	1	1
grin2a	GRIN2A	p.V375A	V375A	{"pvs":0,"ps":0,"pm":1,"pp":1,"bp":0,"bs":0,"ba":0}	vus	0.793	Likely pathogenic	0.3728	ambiguous	0	0	1	1	0	0	0	3	0	0	0	0	0	1	0	0	1	0
grin2a	GRIN2A	p.A302T	A302T	{"pvs":0,"ps":0,"pm":1,"pp":1,"bp":0,"bs":0,"ba":0}	vus	0.793	Likely pathogenic	0.7601	pathogenic	0	0	1	1	0	0	0	3	0	0	0	0	0	1	0	0	1	0
grin2a	GRIN2A	p.T646A	T646A	{"pvs":0,"ps":0,"pm":2,"pp":2,"bp":0,"bs":0,"ba":0}	likely_pathogenic	0.786	Likely pathogenic	0.999	pathogenic	0	0	2	2	0	0	0	6	0	0	0	0	0	1	0	2	1	0
grin2a	GRIN2A	p.L812M	L812M	{"pvs":0,"ps":1,"pm":2,"pp":2,"bp":0,"bs":0,"ba":0}	pathogenic	0.779	Likely pathogenic	0.9706	pathogenic	0	1	2	2	0	0	0	10	0	0	0	0	0	1	1	2	1	0
grin2a	GRIN2A	p.R518C	R518C	{"pvs":0,"ps":0,"pm":3,"pp":1,"bp":0,"bs":0,"ba":0}	likely_pathogenic	0.765	Likely pathogenic	0.9998	pathogenic	0	0	3	1	0	0	0	7	0	0	0	0	0	2	0	1	1	0
grin2a	GRIN2A	p.F637S	F637S	{"pvs":0,"ps":0,"pm":1,"pp":1,"bp":0,"bs":0,"ba":0}	vus	0.762	Likely pathogenic	0.996	pathogenic	0	0	1	1	0	0	0	3	0	0	0	0	0	1	0	0	1	0
grin2a	GRIN2A	p.C231Y	C231Y	{"pvs":0,"ps":1,"pm":1,"pp":3,"bp":0,"bs":0,"ba":0}	likely_pathogenic	0.759	Likely pathogenic	0.9988	pathogenic	0	1	1	3	0	0	0	9	0	0	0	0	0	1	1	2	1	0
grin2a	GRIN2A	p.F183I	F183I	{"pvs":0,"ps":0,"pm":1,"pp":2,"bp":0,"bs":0,"ba":0}	vus	0.751	Likely pathogenic	0.9682	pathogenic	0	0	1	2	0	0	0	4	0	0	0	0	0	1	0	1	1	0
grin2a	GRIN2A	p.M817V	M817V	{"pvs":0,"ps":2,"pm":1,"pp":2,"bp":0,"bs":0,"ba":0}	pathogenic	0.751	Likely pathogenic	0.9693	pathogenic	0	2	1	2	0	0	0	12	0	0	0	0	0	1	1	2	1	0
grin2a	GRIN2A	p.F652V	F652V	{"pvs":0,"ps":0,"pm":2,"pp":2,"bp":0,"bs":0,"ba":0}	likely_pathogenic	0.751	Likely pathogenic	0.9992	pathogenic	0	0	2	2	0	0	0	6	0	0	0	0	0	1	0	2	1	0
grin2a	GRIN2A	p.G762E	G762E	{"pvs":0,"ps":0,"pm":1,"pp":1,"bp":0,"bs":0,"ba":0}	vus	0.743	Possibly pathogenic	0.9999	pathogenic	0	0	1	1	0	0	0	3	0	0	0	0	0	1	0	0	1	0
grin2a	GRIN2A	p.F637I	F637I	{"pvs":0,"ps":0,"pm":1,"pp":1,"bp":0,"bs":0,"ba":0}	vus	0.738	Possibly pathogenic	0.9993	pathogenic	0	0	1	1	0	0	0	3	0	0	0	0	0	1	0	0	1	0
grin2a	GRIN2A	p.F637L	F637L	{"pvs":0,"ps":0,"pm":1,"pp":1,"bp":0,"bs":0,"ba":0}	vus	0.733	Possibly pathogenic	0.9998	pathogenic	0	0	1	1	0	0	0	3	0	0	0	0	0	1	0	0	1	0
grin2a	GRIN2A	p.A643D	A643D	{"pvs":0,"ps":0,"pm":1,"pp":3,"bp":0,"bs":0,"ba":0}	vus	0.729	Possibly pathogenic	0.9999	pathogenic	0	0	1	3	0	0	0	5	0	0	0	0	0	1	0	2	1	0
grin2a	GRIN2A	p.T143I	T143I	{"pvs":0,"ps":0,"pm":1,"pp":0,"bp":0,"bs":0,"ba":0}	vus	0.725	Possibly pathogenic	0.5922	pathogenic	0	0	1	0	0	0	0	2	0	0	0	0	0	1	0	0	0	0			3	vus
grin2a	GRIN2A	p.A302S	A302S	{"pvs":0,"ps":0,"pm":1,"pp":2,"bp":0,"bs":0,"ba":0}	vus	0.724	Possibly pathogenic	0.3337	benign	0	0	1	2	0	0	0	4	0	0	0	0	0	1	0	1	1	0
grin2a	GRIN2A	p.L611Q	L611Q	{"pvs":0,"ps":1,"pm":3,"pp":2,"bp":0,"bs":0,"ba":0}	pathogenic	0.721	Possibly pathogenic	0.9988	pathogenic	0	1	3	2	0	0	0	12	0	0	0	0	0	1	1	2	1	1
grin2a	GRIN2A	p.A149V	A149V	{"pvs":0,"ps":0,"pm":1,"pp":0,"bp":0,"bs":0,"ba":0}	vus	0.717	Possibly pathogenic	0.5245	ambiguous	0	0	1	0	0	0	0	2	0	0	0	0	0	1	0	0	0	0
grin2a	GRIN2A	p.L649V	L649V	{"pvs":0,"ps":0,"pm":2,"pp":2,"bp":0,"bs":0,"ba":0}	likely_pathogenic	0.713	Possibly pathogenic	0.9967	pathogenic	0	0	2	2	0	0	0	6	0	0	0	0	0	1	0	2	1	0
grin2a	GRIN2A	p.F637V	F637V	{"pvs":0,"ps":0,"pm":1,"pp":1,"bp":0,"bs":0,"ba":0}	vus	0.706	Possibly pathogenic	0.9972	pathogenic	0	0	1	1	0	0	0	3	0	0	0	0	0	1	0	0	1	0
grin2a	GRIN2A	p.H96Y	H96Y	{"pvs":0,"ps":0,"pm":1,"pp":1,"bp":0,"bs":0,"ba":0}	vus	0.698	Possibly pathogenic	0.7649	pathogenic	0	0	1	1	0	0	0	3	0	0	0	0	0	1	0	0	1	0
grin2a	GRIN2A	p.M817R	M817R	{"pvs":0,"ps":0,"pm":2,"pp":1,"bp":0,"bs":0,"ba":0}	vus	0.698	Possibly pathogenic	0.9994	pathogenic	0	0	2	1	0	0	0	5	0	0	0	0	0	1	0	0	1	1
grin2a	GRIN2A	p.G688A	G688A	{"pvs":0,"ps":0,"pm":2,"pp":2,"bp":0,"bs":0,"ba":0}	likely_pathogenic	0.692	Possibly pathogenic	0.9964	pathogenic	0	0	2	2	0	0	0	6	0	0	0	0	0	1	0	1	1	1
grin2a	GRIN2A	p.G498S	G498S	{"pvs":0,"ps":0,"pm":2,"pp":2,"bp":0,"bs":0,"ba":0}	likely_pathogenic	0.689	Possibly pathogenic	0.9601	pathogenic	0	0	2	2	0	0	0	6	0	0	0	0	0	1	0	2	1	0
grin2a	GRIN2A	p.R518H	R518H	{"pvs":0,"ps":1,"pm":2,"pp":2,"bp":0,"bs":0,"ba":0}	pathogenic	0.689	Possibly pathogenic	0.999	pathogenic	0	1	2	2	0	0	0	10	0	0	0	0	0	1	1	3	1	0
grin2a	GRIN2A	p.N648S	N648S	{"pvs":0,"ps":0,"pm":3,"pp":1,"bp":0,"bs":0,"ba":0}	likely_pathogenic	0.688	Possibly pathogenic	0.9901	pathogenic	0	0	3	1	0	0	0	7	0	0	0	0	0	2	0	1	1	0
grin2a	GRIN2A	p.P552L	P552L	{"pvs":0,"ps":0,"pm":2,"pp":1,"bp":0,"bs":0,"ba":0}	vus	0.686	Possibly pathogenic	0.9996	pathogenic	0	0	2	1	0	0	0	5	0	0	0	0	0	1	0	0	1	1
grin2a	GRIN2A	p.F636C	F636C	{"pvs":0,"ps":0,"pm":1,"pp":1,"bp":0,"bs":0,"ba":0}	vus	0.681	Possibly pathogenic	0.9654	pathogenic	0	0	1	1	0	0	0	3	0	0	0	0	0	1	0	0	1	0
grin2a	GRIN2A	p.I694T	I694T	{"pvs":0,"ps":1,"pm":2,"pp":2,"bp":0,"bs":0,"ba":0}	pathogenic	0.679	Possibly pathogenic	0.9996	pathogenic	0	1	2	2	0	0	0	10	0	0	0	0	0	1	1	2	1	0
grin2a	GRIN2A	p.A716T	A716T	{"pvs":0,"ps":0,"pm":2,"pp":2,"bp":0,"bs":0,"ba":0}	likely_pathogenic	0.677	Possibly pathogenic	0.9966	pathogenic	0	0	2	2	0	0	0	6	0	0	0	0	0	1	0	2	1	0
grin2a	GRIN2A	p.G295S	G295S	{"pvs":0,"ps":0,"pm":1,"pp":2,"bp":0,"bs":0,"ba":0}	vus	0.669	Possibly pathogenic	0.4375	ambiguous	0	0	1	2	0	0	0	4	0	0	0	0	0	1	0	1	1	0
grin2a	GRIN2A	p.G483R	G483R	{"pvs":0,"ps":1,"pm":3,"pp":2,"bp":0,"bs":0,"ba":0}	pathogenic	0.666	Possibly pathogenic	0.9614	pathogenic	0	1	3	2	0	0	0	12	0	0	0	0	0	1	1	4	1	0
grin2a	GRIN2A	p.D776Y	D776Y	{"pvs":0,"ps":0,"pm":1,"pp":2,"bp":0,"bs":0,"ba":0}	vus	0.666	Possibly pathogenic	0.9994	pathogenic	0	0	1	2	0	0	0	4	0	0	0	0	0	1	0	1	1	0
grin2a	GRIN2A	p.P552R	P552R	{"pvs":0,"ps":1,"pm":2,"pp":2,"bp":0,"bs":0,"ba":0}	pathogenic	0.664	Possibly pathogenic	0.9997	pathogenic	0	1	2	2	0	0	0	10	0	0	0	0	0	1	1	2	1	0
grin2a	GRIN2A	p.M705V	M705V	{"pvs":0,"ps":1,"pm":1,"pp":3,"bp":0,"bs":0,"ba":0}	likely_pathogenic	0.657	Possibly pathogenic	0.9447	pathogenic	0	1	1	3	0	0	0	9	0	0	0	0	0	1	1	2	1	0
grin2a	GRIN2A	p.K772E	K772E	{"pvs":0,"ps":0,"pm":1,"pp":2,"bp":0,"bs":0,"ba":0}	vus	0.657	Possibly pathogenic	0.9983	pathogenic	0	0	1	2	0	0	0	4	0	0	0	0	0	1	0	1	1	0
grin2a	GRIN2A	p.G532V	G532V	{"pvs":0,"ps":0,"pm":2,"pp":2,"bp":0,"bs":0,"ba":0}	likely_pathogenic	0.649	Possibly pathogenic	0.9999	pathogenic	0	0	2	2	0	0	0	6	0	0	0	0	0	1	0	2	1	0
grin2a	GRIN2A	p.V820G	V820G	{"pvs":0,"ps":0,"pm":1,"pp":1,"bp":0,"bs":0,"ba":0}	vus	0.648	Possibly pathogenic	0.9885	pathogenic	0	0	1	1	0	0	0	3	0	0	0	0	0	1	0	0	1	0
grin2a	GRIN2A	p.G760S	G760S	{"pvs":0,"ps":0,"pm":1,"pp":2,"bp":0,"bs":0,"ba":0}	vus	0.642	Possibly pathogenic	0.9956	pathogenic	0	0	1	2	0	0	0	4	0	0	0	0	0	1	0	1	1	0
grin2a	GRIN2A	p.V617G	V617G	{"pvs":0,"ps":0,"pm":2,"pp":1,"bp":0,"bs":0,"ba":0}	vus	0.635	Possibly pathogenic	0.9975	pathogenic	0	0	2	1	0	0	0	5	0	0	0	0	0	1	0	0	1	1
grin2a	GRIN2A	p.L411Q	L411Q	{"pvs":0,"ps":0,"pm":2,"pp":2,"bp":0,"bs":0,"ba":0}	likely_pathogenic	0.632	Possibly pathogenic	0.9952	pathogenic	0	0	2	2	0	0	0	6	0	0	0	0	0	1	0	2	1	0
grin2a	GRIN2A	p.G819A	G819A	{"pvs":0,"ps":1,"pm":1,"pp":1,"bp":0,"bs":0,"ba":0}	likely_pathogenic	0.629	Possibly pathogenic	0.9921	pathogenic	0	1	1	1	0	0	0	7	0	0	0	0	0	1	1	0	1	0
grin2a	GRIN2A	p.C455Y	C455Y	{"pvs":0,"ps":0,"pm":1,"pp":2,"bp":0,"bs":0,"ba":0}	vus	0.629	Possibly pathogenic	0.9995	pathogenic	0	0	1	2	0	0	0	4	0	0	0	0	0	1	0	1	1	0
grin2a	GRIN2A	p.M817T	M817T	{"pvs":0,"ps":0,"pm":3,"pp":1,"bp":0,"bs":0,"ba":0}	likely_pathogenic	0.627	Possibly pathogenic	0.9944	pathogenic	0	0	3	1	0	0	0	7	0	0	0	0	0	2	0	1	1	0
grin2a	GRIN2A	p.S752R	S752R	{"pvs":0,"ps":0,"pm":1,"pp":1,"bp":0,"bs":0,"ba":0}	vus	0.626	Possibly pathogenic	0.9889	pathogenic	0	0	1	1	0	0	0	3	0	0	0	0	0	1	0	0	1	0
grin2a	GRIN2A	p.M653V	M653V	{"pvs":0,"ps":0,"pm":2,"pp":2,"bp":0,"bs":0,"ba":0}	likely_pathogenic	0.621	Possibly pathogenic	0.9985	pathogenic	0	0	2	2	0	0	0	6	0	0	0	0	0	1	0	2	1	0
grin2a	GRIN2A	p.A818E	A818E	{"pvs":0,"ps":0,"pm":2,"pp":2,"bp":0,"bs":0,"ba":0}	likely_pathogenic	0.617	Possibly pathogenic	0.9942	pathogenic	0	0	2	2	0	0	0	6	0	0	0	0	0	1	0	2	1	0
grin2a	GRIN2A	p.D731A	D731A	{"pvs":0,"ps":0,"pm":2,"pp":1,"bp":0,"bs":0,"ba":0}	vus	0.616	Possibly pathogenic	0.9999	pathogenic	0	0	2	1	0	0	0	5	0	0	0	0	0	1	0	0	1	1
grin2a	GRIN2A	p.F636I	F636I	{"pvs":0,"ps":0,"pm":1,"pp":1,"bp":0,"bs":0,"ba":0}	vus	0.614	Possibly pathogenic	0.9946	pathogenic	0	0	1	1	0	0	0	3	0	0	0	0	0	1	0	0	1	0
grin2a	GRIN2A	p.T690M	T690M	{"pvs":0,"ps":0,"pm":1,"pp":1,"bp":0,"bs":0,"ba":0}	vus	0.607	Possibly pathogenic	0.9968	pathogenic	0	0	1	1	0	0	0	3	0	0	0	0	0	1	0	0	1	0
grin2a	GRIN2A	p.P552Q	P552Q	{"pvs":0,"ps":0,"pm":2,"pp":1,"bp":0,"bs":0,"ba":0}	vus	0.607	Possibly pathogenic	0.9999	pathogenic	0	0	2	1	0	0	0	5	0	0	0	0	0	1	0	0	1	1
grin2a	GRIN2A	p.P552A	P552A	{"pvs":0,"ps":0,"pm":2,"pp":1,"bp":0,"bs":0,"ba":0}	vus	0.597	Possibly pathogenic	0.9985	pathogenic	0	0	2	1	0	0	0	5	0	0	0	0	0	1	0	0	1	1
grin2a	GRIN2A	p.S232T	S232T	{"pvs":0,"ps":0,"pm":1,"pp":0,"bp":0,"bs":0,"ba":0}	vus	0.595	Possibly pathogenic	0.2545	benign	0	0	1	0	0	0	0	2	0	0	0	0	0	1	0	0	0	0	1	vus
grin2a	GRIN2A	p.V619G	V619G	{"pvs":0,"ps":0,"pm":2,"pp":1,"bp":0,"bs":0,"ba":0}	vus	0.595	Possibly pathogenic	0.9868	pathogenic	0	0	2	1	0	0	0	5	0	0	0	0	0	1	0	0	1	1
grin2a	GRIN2A	p.T531M	T531M	{"pvs":0,"ps":1,"pm":4,"pp":1,"bp":0,"bs":0,"ba":0}	pathogenic	0.589	Possibly pathogenic	0.9955	pathogenic	0	1	4	1	0	0	0	5	0	0	0	0	0	1	1	3	1	0
grin2a	GRIN2A	p.D66G	D66G	{"pvs":0,"ps":0,"pm":1,"pp":0,"bp":1,"bs":0,"ba":0}	vus	0.585	Possibly pathogenic	0.2596	benign	0	0	1	0	1	0	0	1	0	0	0	1	0	1	0	0	0	0
grin2a	GRIN2A	p.F637Y	F637Y	{"pvs":0,"ps":0,"pm":1,"pp":1,"bp":0,"bs":0,"ba":0}	vus	0.584	Possibly pathogenic	0.9853	pathogenic	0	0	1	1	0	0	0	3	0	0	0	0	0	1	0	0	1	0
grin2a	GRIN2A	p.S278F	S278F	{"pvs":0,"ps":0,"pm":1,"pp":1,"bp":0,"bs":0,"ba":0}	vus	0.582	Possibly pathogenic	0.9675	pathogenic	0	0	1	1	0	0	0	3	0	0	0	0	0	1	0	0	1	0
grin2a	GRIN2A	p.V685A	V685A	{"pvs":0,"ps":1,"pm":1,"pp":1,"bp":0,"bs":0,"ba":0}	likely_pathogenic	0.562	Possibly pathogenic	0.9954	pathogenic	0	1	1	1	0	0	0	7	0	0	0	0	0	1	1	0	1	0
grin2a	GRIN2A	p.S598F	S598F	{"pvs":0,"ps":0,"pm":1,"pp":1,"bp":0,"bs":0,"ba":0}	vus	0.557	Possibly pathogenic	0.9749	pathogenic	0	0	1	1	0	0	0	3	0	0	0	0	0	1	0	0	1	0
grin2a	GRIN2A	p.E413G	E413G	{"pvs":0,"ps":0,"pm":2,"pp":1,"bp":0,"bs":0,"ba":0}	vus	0.546	Possibly pathogenic	0.9983	pathogenic	0	0	2	1	0	0	0	5	0	0	0	0	0	1	0	0	1	1
grin2a	GRIN2A	p.F636L	F636L	{"pvs":0,"ps":0,"pm":1,"pp":0,"bp":0,"bs":0,"ba":0}	vus	0.543	Possibly pathogenic	0.9985	pathogenic	0	0	1	0	0	0	0	2	0	0	0	0	0	1	0	0	0	0			3	vus
grin2a	GRIN2A	p.A727T	A727T	{"pvs":0,"ps":1,"pm":2,"pp":1,"bp":0,"bs":0,"ba":0}	likely_pathogenic	0.527	Possibly pathogenic	0.991	pathogenic	0	1	2	1	0	0	0	9	0	0	0	0	0	1	1	1	1	0
grin2a	GRIN2A	p.S1462C	S1462C	{"pvs":0,"ps":0,"pm":2,"pp":1,"bp":0,"bs":0,"ba":0}	vus	0.522	Possibly pathogenic	0.8729	pathogenic	0	0	2	1	0	0	0	5	0	0	0	0	0	1	0	0	1	1
grin2a	GRIN2A	p.S831R	S831R	{"pvs":0,"ps":0,"pm":2,"pp":2,"bp":0,"bs":0,"ba":0}	likely_pathogenic	0.519	Possibly pathogenic	0.9998	pathogenic	0	0	2	2	0	0	0	6	0	0	0	0	0	1	0	2	1	0
grin2a	GRIN2A	p.E551A	E551A	{"pvs":0,"ps":0,"pm":2,"pp":1,"bp":0,"bs":0,"ba":0}	vus	0.515	Possibly pathogenic	0.9763	pathogenic	0	0	2	1	0	0	0	5	0	0	0	0	0	1	0	0	1	1
grin2a	GRIN2A	p.S632F	S632F	{"pvs":0,"ps":0,"pm":1,"pp":1,"bp":0,"bs":0,"ba":0}	vus	0.513	Possibly pathogenic	0.9735	pathogenic	0	0	1	1	0	0	0	3	0	0	0	0	0	1	0	0	1	0
grin2a	GRIN2A	p.F636Y	F636Y	{"pvs":0,"ps":0,"pm":1,"pp":1,"bp":0,"bs":0,"ba":0}	vus	0.511	Possibly pathogenic	0.9767	pathogenic	0	0	1	1	0	0	0	3	0	0	0	0	0	1	0	0	1	0
grin2a	GRIN2A	p.G740R	G740R	{"pvs":0,"ps":0,"pm":1,"pp":0,"bp":0,"bs":0,"ba":0}	vus	0.501	Possibly pathogenic	0.9884	pathogenic	0	0	1	0	0	0	0	2	0	0	0	0	0	1	0	0	0	0			3	vus
grin2a	GRIN2A	p.T684A	T684A	{"pvs":0,"ps":0,"pm":2,"pp":2,"bp":0,"bs":0,"ba":0}	likely_pathogenic	0.491	Benign	0.995	pathogenic	0	0	2	2	0	0	0	6	0	0	0	0	0	1	0	2	1	0
grin2a	GRIN2A	p.S349F	S349F	{"pvs":0,"ps":0,"pm":1,"pp":1,"bp":0,"bs":0,"ba":0}	vus	0.485	Benign	0.9613	pathogenic	0	0	1	1	0	0	0	3	0	0	0	0	0	1	0	0	1	0
grin2a	GRIN2A	p.E1461K	E1461K	{"pvs":0,"ps":0,"pm":1,"pp":1,"bp":0,"bs":0,"ba":0}	vus	0.481	Benign	0.9813	pathogenic	0	0	1	1	0	0	0	3	0	0	0	0	0	1	0	0	1	0
grin2a	GRIN2A	p.Y730C	Y730C	{"pvs":0,"ps":0,"pm":1,"pp":2,"bp":0,"bs":0,"ba":0}	vus	0.476	Benign	0.9988	pathogenic	0	0	1	2	0	0	0	4	0	0	0	0	0	1	0	1	1	0
grin2a	GRIN2A	p.S1216C	S1216C	{"pvs":0,"ps":0,"pm":1,"pp":1,"bp":0,"bs":0,"ba":0}	vus	0.475	Benign	0.2842	benign	0	0	1	1	0	0	0	3	0	0	0	0	0	1	0	0	1	0
grin2a	GRIN2A	p.V617A	V617A	{"pvs":0,"ps":0,"pm":2,"pp":1,"bp":0,"bs":0,"ba":0}	vus	0.473	Benign	0.9971	pathogenic	0	0	2	1	0	0	0	5	0	0	0	0	0	1	0	0	1	1
grin2a	GRIN2A	p.D731N	D731N	{"pvs":0,"ps":1,"pm":4,"pp":1,"bp":0,"bs":0,"ba":0}	pathogenic	0.472	Benign	0.9995	pathogenic	0	1	4	1	0	0	0	5	0	0	0	0	0	1	1	4	1	0
grin2a	GRIN2A	p.V734A	V734A	{"pvs":0,"ps":0,"pm":1,"pp":1,"bp":0,"bs":0,"ba":0}	vus	0.466	Benign	0.9954	pathogenic	0	0	1	1	0	0	0	3	0	0	0	0	0	1	0	0	1	0
grin2a	GRIN2A	p.V619A	V619A	{"pvs":0,"ps":0,"pm":2,"pp":1,"bp":0,"bs":0,"ba":0}	vus	0.459	Benign	0.9818	pathogenic	0	0	2	1	0	0	0	5	0	0	0	0	0	1	0	0	1	1
grin2a	GRIN2A	p.G753A	G753A	{"pvs":0,"ps":0,"pm":1,"pp":1,"bp":0,"bs":0,"ba":0}	vus	0.454	Benign	0.9772	pathogenic	0	0	1	1	0	0	0	3	0	0	0	0	0	1	0	0	1	0
grin2a	GRIN2A	p.L307Q	L307Q	{"pvs":0,"ps":0,"pm":1,"pp":1,"bp":0,"bs":0,"ba":0}	vus	0.448	Benign	0.1828	benign	0	0	1	1	0	0	0	3	0	0	0	0	0	1	0	0	1	0
grin2a	GRIN2A	p.R1288H	R1288H	{"pvs":0,"ps":0,"pm":1,"pp":1,"bp":0,"bs":0,"ba":0}	vus	0.445	Benign	0.2557	benign	0	0	1	1	0	0	0	3	0	0	0	0	0	1	0	0	1	0
grin2a	GRIN2A	p.F210C	F210C	{"pvs":0,"ps":0,"pm":1,"pp":0,"bp":0,"bs":0,"ba":0}	vus	0.444	Benign	0.3455	ambiguous	0	0	1	0	0	0	0	2	0	0	0	0	0	1	0	0	0	0
grin2a	GRIN2A	p.R846H	R846H	{"pvs":0,"ps":0,"pm":1,"pp":2,"bp":0,"bs":0,"ba":0}	vus	0.443	Benign	0.8877	pathogenic	0	0	1	2	0	0	0	4	0	0	0	0	0	1	0	1	1	0
grin2a	GRIN2A	p.V713A	V713A	{"pvs":0,"ps":0,"pm":2,"pp":1,"bp":0,"bs":0,"ba":0}	vus	0.441	Benign	0.9285	pathogenic	0	0	2	1	0	0	0	5	0	0	0	0	0	1	0	0	1	1
grin2a	GRIN2A	p.P1366L	P1366L	{"pvs":0,"ps":0,"pm":1,"pp":1,"bp":0,"bs":0,"ba":0}	vus	0.435	Benign	0.2456	benign	0	0	1	1	0	0	0	3	0	0	0	0	0	1	0	0	1	0
grin2a	GRIN2A	p.A635T	A635T	{"pvs":0,"ps":0,"pm":2,"pp":2,"bp":0,"bs":0,"ba":0}	likely_pathogenic	0.424	Benign	0.9953	pathogenic	0	0	2	2	0	0	0	6	0	0	0	0	0	1	0	2	1	0
grin2a	GRIN2A	p.P618A	P618A	{"pvs":0,"ps":0,"pm":2,"pp":1,"bp":0,"bs":0,"ba":0}	vus	0.413	Benign	0.9743	pathogenic	0	0	2	1	0	0	0	5	0	0	0	0	0	1	0	0	1	1
grin2a	GRIN2A	p.T208S	T208S	{"pvs":0,"ps":0,"pm":1,"pp":0,"bp":1,"bs":0,"ba":0}	vus	0.407	Benign	0.1104	benign	0	0	1	0	1	0	0	1	0	0	0	1	0	1	0	0	0	0
grin2a	GRIN2A	p.S209C	S209C	{"pvs":0,"ps":0,"pm":1,"pp":1,"bp":0,"bs":0,"ba":0}	vus	0.406	Benign	0.2118	benign	0	0	1	1	0	0	0	3	0	0	0	0	0	1	0	0	1	0
grin2a	GRIN2A	p.E1426K	E1426K	{"pvs":0,"ps":0,"pm":1,"pp":0,"bp":0,"bs":0,"ba":0}	vus	0.404	Benign	0.2502	benign	0	0	1	0	0	0	0	2	0	0	0	0	0	1	0	0	0	0	1	vus
grin2a	GRIN2A	p.N614S	N614S	{"pvs":0,"ps":1,"pm":4,"pp":1,"bp":0,"bs":0,"ba":0}	pathogenic	0.397	Benign	0.8049	pathogenic	0	1	4	1	0	0	0	5	0	0	0	0	0	2	1	3	1	1
grin2a	GRIN2A	p.R846C	R846C	{"pvs":0,"ps":0,"pm":1,"pp":1,"bp":0,"bs":0,"ba":0}	vus	0.384	Benign	0.9844	pathogenic	0	0	1	1	0	0	0	3	0	0	0	0	0	1	0	0	1	0
grin2a	GRIN2A	p.A733T	A733T	{"pvs":0,"ps":0,"pm":1,"pp":1,"bp":0,"bs":0,"ba":0}	vus	0.383	Benign	0.9674	pathogenic	0	0	1	1	0	0	0	3	0	0	0	0	0	1	0	0	1	0
grin2a	GRIN2A	p.K484Q	K484Q	{"pvs":0,"ps":0,"pm":2,"pp":1,"bp":0,"bs":0,"ba":0}	vus	0.381	Benign	0.9476	pathogenic	0	0	2	1	0	0	0	5	0	0	0	0	0	1	0	0	1	1
grin2a	GRIN2A	p.L550I	L550I	{"pvs":0,"ps":0,"pm":2,"pp":1,"bp":0,"bs":0,"ba":0}	vus	0.377	Benign	0.9852	pathogenic	0	0	2	1	0	0	0	5	0	0	0	0	0	1	0	0	1	1
grin2a	GRIN2A	p.R504W	R504W	{"pvs":0,"ps":0,"pm":0,"pp":3,"bp":0,"bs":0,"ba":0}	vus	0.376	Benign	0.805	pathogenic	0	0	0	3	0	0	0	3	0	0	0	0	0	0	0	2	1	0
grin2a	GRIN2A	p.V559M	V559M	{"pvs":0,"ps":0,"pm":1,"pp":0,"bp":0,"bs":0,"ba":0}	vus	0.375	Benign	0.4821	ambiguous	0	0	1	0	0	0	0	2	0	0	0	0	0	1	0	0	0	0
grin2a	GRIN2A	p.R1452C	R1452C	{"pvs":0,"ps":0,"pm":1,"pp":1,"bp":0,"bs":0,"ba":0}	vus	0.368	Benign	0.4383	ambiguous	0	0	1	1	0	0	0	3	0	0	0	0	0	1	0	0	1	0
grin2a	GRIN2A	p.C436R	C436R	{"pvs":0,"ps":1,"pm":1,"pp":2,"bp":0,"bs":0,"ba":0}	likely_pathogenic	0.365	Benign	0.9999	pathogenic	0	1	1	2	0	0	0	8	0	0	0	0	0	1	1	1	1	0
grin2a	GRIN2A	p.S810G	S810G	{"pvs":0,"ps":0,"pm":1,"pp":1,"bp":0,"bs":0,"ba":0}	vus	0.364	Benign	0.9329	pathogenic	0	0	1	1	0	0	0	3	0	0	0	0	0	1	0	0	1	0
grin2a	GRIN2A	p.R1309Q	R1309Q	{"pvs":0,"ps":0,"pm":1,"pp":1,"bp":0,"bs":0,"ba":0}	vus	0.362	Benign	0.26	benign	0	0	1	1	0	0	0	3	0	0	0	0	0	1	0	0	1	0
grin2a	GRIN2A	p.S1462A	S1462A	{"pvs":0,"ps":1,"pm":1,"pp":1,"bp":0,"bs":0,"ba":0}	likely_pathogenic	0.356	Benign	0.599	pathogenic	0	1	1	1	0	0	0	7	0	0	0	0	0	1	1	0	1	0
grin2a	GRIN2A	p.Y281C	Y281C	{"pvs":0,"ps":0,"pm":1,"pp":1,"bp":0,"bs":0,"ba":0}	vus	0.356	Benign	0.6695	pathogenic	0	0	1	1	0	0	0	3	0	0	0	0	0	1	0	0	1	0
grin2a	GRIN2A	p.D742N	D742N	{"pvs":0,"ps":0,"pm":1,"pp":1,"bp":0,"bs":0,"ba":0}	vus	0.355	Benign	0.9857	pathogenic	0	0	1	1	0	0	0	3	0	0	0	0	0	1	0	0	1	0
grin2a	GRIN2A	p.D731E	D731E	{"pvs":0,"ps":0,"pm":2,"pp":1,"bp":0,"bs":0,"ba":0}	vus	0.347	Benign	0.9993	pathogenic	0	0	2	1	0	0	0	5	0	0	0	0	0	1	0	0	1	1
grin2a	GRIN2A	p.I867M	I867M	{"pvs":0,"ps":0,"pm":1,"pp":0,"bp":0,"bs":0,"ba":0}	vus	0.345	Benign	0.4125	ambiguous	0	0	1	0	0	0	0	2	0	0	0	0	0	1	0	0	0	0
grin2a	GRIN2A	p.E211K	E211K	{"pvs":0,"ps":0,"pm":1,"pp":0,"bp":1,"bs":0,"ba":0}	vus	0.343	Benign	0.1944	benign	0	0	1	0	1	0	0	1	0	0	0	1	0	1	0	0	0	0
grin2a	GRIN2A	p.I814T	I814T	{"pvs":0,"ps":0,"pm":1,"pp":1,"bp":0,"bs":1,"ba":0}	likely_benign	0.339	Benign	0.8133	pathogenic	0	0	1	1	0	1	0	-1	0	1	0	0	0	1	0	1	0	0
grin2a	GRIN2A	p.P594L	P594L	{"pvs":0,"ps":0,"pm":1,"pp":1,"bp":0,"bs":0,"ba":0}	vus	0.338	Benign	0.3601	ambiguous	0	0	1	1	0	0	0	3	0	0	0	0	0	1	0	0	1	0
grin2a	GRIN2A	p.R392G	R392G	{"pvs":0,"ps":0,"pm":1,"pp":0,"bp":0,"bs":0,"ba":0}	vus	0.338	Benign	0.9245	pathogenic	0	0	1	0	0	0	0	2	0	0	0	0	0	1	0	0	0	0			3	vus
grin2a	GRIN2A	p.P699S	P699S	{"pvs":0,"ps":0,"pm":1,"pp":1,"bp":0,"bs":0,"ba":0}	vus	0.334	Benign	0.4403	ambiguous	0	0	1	1	0	0	0	3	0	0	0	0	0	1	0	1	0	0
grin2a	GRIN2A	p.E551K	E551K	{"pvs":0,"ps":1,"pm":1,"pp":1,"bp":0,"bs":0,"ba":0}	likely_pathogenic	0.331	Benign	0.9948	pathogenic	0	1	1	1	0	0	0	7	0	0	0	0	0	1	1	0	1	0
grin2a	GRIN2A	p.N1085Y	N1085Y	{"pvs":0,"ps":0,"pm":1,"pp":1,"bp":0,"bs":0,"ba":0}	vus	0.325	Benign	0.1325	benign	0	0	1	1	0	0	0	3	0	0	0	0	0	1	0	0	1	0
grin2a	GRIN2A	p.A548T	A548T	{"pvs":0,"ps":0,"pm":3,"pp":1,"bp":0,"bs":0,"ba":0}	likely_pathogenic	0.323	Benign	0.996	pathogenic	0	0	3	1	0	0	0	7	0	0	0	0	0	1	0	2	1	0
grin2a	GRIN2A	p.L840F	L840F	{"pvs":0,"ps":0,"pm":1,"pp":1,"bp":0,"bs":0,"ba":0}	vus	0.321	Benign	0.1681	benign	0	0	1	1	0	0	0	3	0	0	0	0	0	1	0	0	1	0
grin2a	GRIN2A	p.D252N	D252N	{"pvs":0,"ps":0,"pm":1,"pp":0,"bp":1,"bs":0,"ba":0}	vus	0.317	Benign	0.2776	benign	0	0	1	0	1	0	0	1	0	0	0	1	0	1	0	0	0	0
grin2a	GRIN2A	p.R695Q	R695Q	{"pvs":0,"ps":0,"pm":1,"pp":1,"bp":0,"bs":0,"ba":0}	vus	0.317	Benign	0.3953	ambiguous	0	0	1	1	0	0	0	3	0	0	0	0	0	1	0	0	1	0
grin2a	GRIN2A	p.P985L	P985L	{"pvs":0,"ps":0,"pm":1,"pp":1,"bp":0,"bs":0,"ba":0}	vus	0.314	Benign	0.3521	ambiguous	0	0	1	1	0	0	0	3	0	0	0	0	0	1	0	0	1	0
grin2a	GRIN2A	p.D1385Y	D1385Y	{"pvs":0,"ps":0,"pm":1,"pp":2,"bp":0,"bs":0,"ba":0}	vus	0.313	Benign	0.1408	benign	0	0	1	2	0	0	0	4	0	0	0	0	0	1	0	1	1	0
grin2a	GRIN2A	p.N615S	N615S	{"pvs":0,"ps":0,"pm":3,"pp":1,"bp":0,"bs":0,"ba":0}	likely_pathogenic	0.307	Benign	0.8727	pathogenic	0	0	3	1	0	0	0	7	0	0	0	0	0	1	0	0	1	2
grin2a	GRIN2A	p.R1067W	R1067W	{"pvs":0,"ps":0,"pm":1,"pp":3,"bp":0,"bs":0,"ba":0}	vus	0.299	Benign	0.209	benign	0	0	1	3	0	0	0	5	0	0	0	0	0	1	0	2	1	0
grin2a	GRIN2A	p.A555P	A555P	{"pvs":0,"ps":0,"pm":1,"pp":0,"bp":0,"bs":0,"ba":0}	vus	0.297	Benign	0.4382	ambiguous	0	0	1	0	0	0	0	2	0	0	0	0	0	1	0	0	0	0
grin2a	GRIN2A	p.D1251N	D1251N	{"pvs":0,"ps":0,"pm":1,"pp":3,"bp":0,"bs":0,"ba":0}	vus	0.296	Benign	0.2837	benign	0	0	1	3	0	0	0	5	0	0	0	0	0	1	0	2	1	0
grin2a	GRIN2A	p.Y730F	Y730F	{"pvs":0,"ps":0,"pm":1,"pp":1,"bp":0,"bs":0,"ba":0}	vus	0.296	Benign	0.8455	pathogenic	0	0	1	1	0	0	0	3	0	0	0	0	0	1	0	0	1	0
grin2a	GRIN2A	p.R1088S	R1088S	{"pvs":0,"ps":0,"pm":1,"pp":1,"bp":0,"bs":0,"ba":0}	vus	0.295	Benign	0.6104	pathogenic	0	0	1	1	0	0	0	3	0	0	0	0	0	1	0	0	1	0
grin2a	GRIN2A	p.R1318W	R1318W	{"pvs":0,"ps":0,"pm":1,"pp":1,"bp":0,"bs":0,"ba":0}	vus	0.291	Benign	0.1552	benign	0	0	1	1	0	0	0	3	0	0	0	0	0	1	0	0	1	0
grin2a	GRIN2A	p.Y842F	Y842F	{"pvs":0,"ps":0,"pm":1,"pp":0,"bp":0,"bs":0,"ba":0}	vus	0.291	Benign	0.1797	benign	0	0	1	0	0	0	0	2	0	0	0	0	0	1	0	0	0	0	1	vus
grin2a	GRIN2A	p.S1291A	S1291A	{"pvs":0,"ps":0,"pm":1,"pp":1,"bp":0,"bs":0,"ba":0}	vus	0.284	Benign	0.1575	benign	0	0	1	1	0	0	0	3	0	0	0	0	0	1	0	0	1	0
grin2a	GRIN2A	p.S1459G	S1459G	{"pvs":0,"ps":1,"pm":1,"pp":1,"bp":0,"bs":0,"ba":0}	likely_pathogenic	0.284	Benign	0.4952	ambiguous	0	1	1	1	0	0	0	7	0	0	0	0	0	1	1	0	1	0
grin2a	GRIN2A	p.E413Q	E413Q	{"pvs":0,"ps":1,"pm":1,"pp":1,"bp":0,"bs":0,"ba":0}	likely_pathogenic	0.279	Benign	0.9981	pathogenic	0	1	1	1	0	0	0	7	0	0	0	0	0	1	1	0	1	0
grin2a	GRIN2A	p.R899W	R899W	{"pvs":0,"ps":0,"pm":1,"pp":1,"bp":0,"bs":0,"ba":0}	vus	0.278	Benign	0.2462	benign	0	0	1	1	0	0	0	3	0	0	0	0	0	1	0	0	1	0
grin2a	GRIN2A	p.S677Y	S677Y	{"pvs":0,"ps":0,"pm":1,"pp":0,"bp":0,"bs":0,"ba":0}	vus	0.276	Benign	0.7752	pathogenic	0	0	1	0	0	0	0	2	0	0	0	0	0	1	0	0	0	0			3	vus
grin2a	GRIN2A	p.P1458S	P1458S	{"pvs":0,"ps":0,"pm":1,"pp":0,"bp":0,"bs":0,"ba":0}	vus	0.267	Benign	0.5412	ambiguous	0	0	1	0	0	0	0	2	0	0	0	0	0	1	0	0	0	0
grin2a	GRIN2A	p.S616A	S616A	{"pvs":0,"ps":0,"pm":2,"pp":0,"bp":0,"bs":0,"ba":0}	vus	0.259	Benign	0.7063	pathogenic	0	0	2	0	0	0	0	4	0	0	0	0	0	1	0	0	0	1			5	vus
grin2a	GRIN2A	p.R1067Q	R1067Q	{"pvs":0,"ps":0,"pm":1,"pp":1,"bp":0,"bs":0,"ba":0}	vus	0.257	Benign	0.1285	benign	0	0	1	1	0	0	0	3	0	0	0	0	0	1	0	0	1	0
grin2a	GRIN2A	p.G712E	G712E	{"pvs":0,"ps":0,"pm":1,"pp":1,"bp":0,"bs":0,"ba":0}	vus	0.252	Benign	0.8643	pathogenic	0	0	1	1	0	0	0	3	0	0	0	0	0	1	0	0	1	0
grin2a	GRIN2A	p.K1455E	K1455E	{"pvs":0,"ps":0,"pm":1,"pp":0,"bp":0,"bs":0,"ba":0}	vus	0.247	Benign	0.6053	pathogenic	0	0	1	0	0	0	0	2	0	0	0	0	0	1	0	0	0	0			3	vus
grin2a	GRIN2A	p.P57L	P57L	{"pvs":0,"ps":0,"pm":1,"pp":0,"bp":1,"bs":0,"ba":0}	vus	0.246	Benign	0.1139	benign	0	0	1	0	1	0	0	1	0	0	0	1	0	1	0	0	0	0
grin2a	GRIN2A	p.T758S	T758S	{"pvs":0,"ps":0,"pm":1,"pp":0,"bp":1,"bs":0,"ba":0}	vus	0.245	Benign	0.4012	ambiguous	0	0	1	0	1	0	0	1	0	0	0	1	0	1	0	0	0	0
grin2a	GRIN2A	p.S929F	S929F	{"pvs":0,"ps":0,"pm":2,"pp":1,"bp":0,"bs":0,"ba":0}	vus	0.242	Benign	0.3573	ambiguous	0	0	2	1	0	0	0	5	0	0	0	0	0	1	0	0	1	1
grin2a	GRIN2A	p.N615K	N615K	{"pvs":0,"ps":1,"pm":3,"pp":1,"bp":0,"bs":0,"ba":0}	pathogenic	0.238	Benign	0.9997	pathogenic	0	1	3	1	0	0	0	11	0	0	0	0	0	1	1	2	1	1
grin2a	GRIN2A	p.G449E	G449E	{"pvs":0,"ps":0,"pm":1,"pp":0,"bp":0,"bs":0,"ba":0}	vus	0.231	Benign	0.9096	pathogenic	0	0	1	0	0	0	0	2	0	0	0	0	0	1	0	0	0	0			3	vus
grin2a	GRIN2A	p.S944L	S944L	{"pvs":0,"ps":0,"pm":1,"pp":0,"bp":0,"bs":0,"ba":0}	vus	0.227	Benign	0.0961	benign	0	0	1	0	0	0	0	2	0	0	0	0	0	1	0	0	0	0	1	vus
grin2a	GRIN2A	p.Y943C	Y943C	{"pvs":0,"ps":0,"pm":1,"pp":1,"bp":0,"bs":0,"ba":0}	vus	0.223	Benign	0.107	benign	0	0	1	1	0	0	0	3	0	0	0	0	0	1	0	0	1	0
grin2a	GRIN2A	p.E373K	E373K	{"pvs":0,"ps":1,"pm":1,"pp":1,"bp":0,"bs":0,"ba":0}	likely_pathogenic	0.221	Benign	0.6055	pathogenic	0	1	1	1	0	0	0	7	0	0	0	0	0	1	1	0	1	0
grin2a	GRIN2A	p.F553Y	F553Y	{"pvs":0,"ps":0,"pm":2,"pp":0,"bp":0,"bs":0,"ba":0}	vus	0.221	Benign	0.8438	pathogenic	0	0	2	0	0	0	0	4	0	0	0	0	0	1	0	0	0	1			5	vus
grin2a	GRIN2A	p.S908F	S908F	{"pvs":0,"ps":0,"pm":1,"pp":3,"bp":0,"bs":0,"ba":0}	vus	0.213	Benign	0.4204	ambiguous	0	0	1	3	0	0	0	5	0	0	0	0	0	1	0	2	1	0
grin2a	GRIN2A	p.R1376C	R1376C	{"pvs":0,"ps":0,"pm":1,"pp":1,"bp":0,"bs":0,"ba":0}	vus	0.207	Benign	0.1071	benign	0	0	1	1	0	0	0	3	0	0	0	0	0	1	0	0	1	0
grin2a	GRIN2A	p.D1421N	D1421N	{"pvs":0,"ps":0,"pm":1,"pp":0,"bp":0,"bs":0,"ba":0}	vus	0.207	Benign	0.1088	benign	0	0	1	0	0	0	0	2	0	0	0	0	0	1	0	0	0	0	1	vus
grin2a	GRIN2A	p.V734L	V734L	{"pvs":0,"ps":0,"pm":1,"pp":3,"bp":0,"bs":0,"ba":0}	vus	0.204	Benign	0.9908	pathogenic	0	0	1	3	0	0	0	5	0	0	0	0	0	1	0	2	1	0
grin2a	GRIN2A	p.R586K	R586K	{"pvs":0,"ps":0,"pm":1,"pp":2,"bp":0,"bs":1,"ba":0}	likely_benign	0.201	Benign	0.4263	ambiguous	0	0	1	2	0	1	0	0	0	1	0	0	0	1	0	1	1	0
grin2a	GRIN2A	p.H1173Q	H1173Q	{"pvs":0,"ps":0,"pm":1,"pp":0,"bp":0,"bs":0,"ba":0}	vus	0.199	Benign	0.0732	benign	0	0	1	0	0	0	0	2	0	0	0	0	0	1	0	0	0	0	1	vus
grin2a	GRIN2A	p.R1241W	R1241W	{"pvs":0,"ps":0,"pm":1,"pp":1,"bp":0,"bs":0,"ba":0}	vus	0.196	Benign	0.1891	benign	0	0	1	1	0	0	0	3	0	0	0	0	0	1	0	0	1	0
grin2a	GRIN2A	p.T888M	T888M	{"pvs":0,"ps":0,"pm":1,"pp":2,"bp":0,"bs":0,"ba":0}	vus	0.193	Benign	0.132	benign	0	0	1	2	0	0	0	4	0	0	0	0	0	1	0	1	1	0
grin2a	GRIN2A	p.T141K	T141K	{"pvs":0,"ps":0,"pm":0,"pp":0,"bp":1,"bs":0,"ba":0}	vus	0.191	Benign	0.1019	benign	0	0	0	0	1	0	0	-1	0	0	0	1	0	0	0	0	0	0
grin2a	GRIN2A	p.G1380A	G1380A	{"pvs":0,"ps":0,"pm":1,"pp":1,"bp":0,"bs":0,"ba":0}	vus	0.189	Benign	0.1552	benign	0	0	1	1	0	0	0	3	0	0	0	0	0	1	0	1	0	0	2	vus
grin2a	GRIN2A	p.R1159P	R1159P	{"pvs":0,"ps":0,"pm":1,"pp":1,"bp":0,"bs":0,"ba":0}	vus	0.187	Benign	0.1631	benign	0	0	1	1	0	0	0	3	0	0	0	0	0	1	0	0	1	0
grin2a	GRIN2A	p.T141M	T141M	{"pvs":0,"ps":0,"pm":0,"pp":1,"bp":1,"bs":0,"ba":0}	vus	0.185	Benign	0.0821	benign	0	0	0	1	1	0	0	0	0	0	0	1	0	0	0	1	0	0
grin2a	GRIN2A	p.N976S	N976S	{"pvs":0,"ps":0,"pm":2,"pp":0,"bp":1,"bs":1,"ba":0}	likely_benign	0.179	Benign	0.1098	benign	0	0	2	0	1	1	0	-1	0	1	0	1	0	2	0	0	0	0
grin2a	GRIN2A	p.S1020C	S1020C	{"pvs":0,"ps":0,"pm":1,"pp":2,"bp":0,"bs":0,"ba":0}	vus	0.179	Benign	0.137	benign	0	0	1	2	0	0	0	4	0	0	0	0	0	1	0	1	1	0
grin2a	GRIN2A	p.V506A	V506A	{"pvs":0,"ps":0,"pm":1,"pp":1,"bp":1,"bs":0,"ba":0}	vus	0.177	Benign	0.1738	benign	0	0	1	1	1	0	0	2	0	0	0	1	0	1	0	1	0	0
grin2a	GRIN2A	p.R1451S	R1451S	{"pvs":0,"ps":0,"pm":1,"pp":0,"bp":1,"bs":0,"ba":0}	vus	0.177	Benign	0.8514	pathogenic	0	0	1	0	1	0	0	1	0	0	0	1	0	1	0	0	0	0
grin2a	GRIN2A	p.P140A	P140A	{"pvs":0,"ps":0,"pm":1,"pp":0,"bp":1,"bs":0,"ba":0}	vus	0.175	Benign	0.0706	benign	0	0	1	0	1	0	0	1	0	0	0	1	0	1	0	0	0	0
grin2a	GRIN2A	p.K879R	K879R	{"pvs":0,"ps":0,"pm":0,"pp":0,"bp":0,"bs":0,"ba":0}	vus	0.175	Benign	0.1029	benign	0	0	0	0	0	0	0	0	0	0	0	0	0	0	0	0	0	0	-1	likely_benign
grin2a	GRIN2A	p.V187I	V187I	{"pvs":0,"ps":0,"pm":0,"pp":0,"bp":1,"bs":0,"ba":0}	vus	0.172	Benign	0.051	benign	0	0	0	0	1	0	0	-1	0	0	0	1	0	0	0	0	0	0
grin2a	GRIN2A	p.K746R	K746R	{"pvs":0,"ps":0,"pm":1,"pp":1,"bp":0,"bs":0,"ba":0}	vus	0.172	Benign	0.2708	benign	0	0	1	1	0	0	0	3	0	0	0	0	0	1	0	0	1	0
grin2a	GRIN2A	p.V783A	V783A	{"pvs":0,"ps":0,"pm":1,"pp":0,"bp":1,"bs":0,"ba":0}	vus	0.172	Benign	0.7431	pathogenic	0	0	1	0	1	0	0	1	0	0	0	1	0	1	0	0	0	0
grin2a	GRIN2A	p.E1256K	E1256K	{"pvs":0,"ps":0,"pm":1,"pp":1,"bp":0,"bs":0,"ba":0}	vus	0.169	Benign	0.1449	benign	0	0	1	1	0	0	0	3	0	0	0	0	0	1	0	0	1	0
grin2a	GRIN2A	p.M1457L	M1457L	{"pvs":0,"ps":0,"pm":1,"pp":0,"bp":1,"bs":0,"ba":0}	vus	0.169	Benign	0.2113	benign	0	0	1	0	1	0	0	1	0	0	0	1	0	1	0	0	0	0
grin2a	GRIN2A	p.V506L	V506L	{"pvs":0,"ps":0,"pm":1,"pp":0,"bp":1,"bs":0,"ba":0}	vus	0.168	Benign	0.2723	benign	0	0	1	0	1	0	0	1	0	0	0	1	0	1	0	0	0	0
grin2a	GRIN2A	p.H1071N	H1071N	{"pvs":0,"ps":0,"pm":1,"pp":1,"bp":0,"bs":0,"ba":0}	vus	0.167	Benign	0.0756	benign	0	0	1	1	0	0	0	3	0	0	0	0	0	1	0	0	1	0
grin2a	GRIN2A	p.E1301K	E1301K	{"pvs":0,"ps":0,"pm":1,"pp":1,"bp":0,"bs":0,"ba":0}	vus	0.167	Benign	0.1909	benign	0	0	1	1	0	0	0	3	0	0	0	0	0	1	0	0	1	0
grin2a	GRIN2A	p.N989Y	N989Y	{"pvs":0,"ps":0,"pm":1,"pp":2,"bp":0,"bs":0,"ba":0}	vus	0.164	Benign	0.2427	benign	0	0	1	2	0	0	0	4	0	0	0	0	0	1	0	1	1	0
grin2a	GRIN2A	p.V1000M	V1000M	{"pvs":0,"ps":0,"pm":1,"pp":0,"bp":0,"bs":0,"ba":0}	vus	0.156	Benign	0.1489	benign	0	0	1	0	0	0	0	2	0	0	0	0	0	1	0	0	0	0	1	vus
grin2a	GRIN2A	p.S929A	S929A	{"pvs":0,"ps":1,"pm":1,"pp":0,"bp":1,"bs":0,"ba":0}	likely_pathogenic	0.151	Benign	0.1161	benign	0	1	1	0	1	0	0	5	0	0	0	1	0	1	1	0	0	0
grin2a	GRIN2A	p.D884N	D884N	{"pvs":0,"ps":0,"pm":1,"pp":1,"bp":0,"bs":0,"ba":0}	vus	0.146	Benign	0.1003	benign	0	0	1	1	0	0	0	3	0	0	0	0	0	1	0	0	1	0
grin2a	GRIN2A	p.D933N	D933N	{"pvs":0,"ps":0,"pm":1,"pp":2,"bp":0,"bs":1,"ba":0}	likely_benign	0.146	Benign	0.3148	benign	0	0	1	2	0	1	0	0	0	1	0	0	0	1	0	1	1	0
grin2a	GRIN2A	p.A290V	A290V	{"pvs":0,"ps":0,"pm":1,"pp":1,"bp":1,"bs":0,"ba":0}	vus	0.135	Benign	0.1702	benign	0	0	1	1	1	0	0	2	0	0	0	1	0	1	0	1	0	0
grin2a	GRIN2A	p.R741K	R741K	{"pvs":0,"ps":0,"pm":1,"pp":0,"bp":1,"bs":0,"ba":0}	vus	0.132	Benign	0.3071	benign	0	0	1	0	1	0	0	1	0	0	0	1	0	1	0	0	0	0
grin2a	GRIN2A	p.E427G	E427G	{"pvs":0,"ps":0,"pm":1,"pp":0,"bp":1,"bs":0,"ba":0}	vus	0.131	Benign	0.1341	benign	0	0	1	0	1	0	0	1	0	0	0	1	0	1	0	0	0	0
grin2a	GRIN2A	p.N1076K	N1076K	{"pvs":0,"ps":0,"pm":1,"pp":1,"bp":0,"bs":0,"ba":0}	vus	0.131	Benign	0.2396	benign	0	0	1	1	0	0	0	3	0	0	0	0	0	1	0	0	1	0
grin2a	GRIN2A	p.F1329I	F1329I	{"pvs":0,"ps":0,"pm":1,"pp":1,"bp":0,"bs":0,"ba":0}	vus	0.129	Benign	0.0977	benign	0	0	1	1	0	0	0	3	0	0	0	0	0	1	0	1	0	0	2	vus
grin2a	GRIN2A	p.V452M	V452M	{"pvs":0,"ps":0,"pm":0,"pp":2,"bp":0,"bs":0,"ba":0}	vus	0.126	Benign	0.116	benign	0	0	0	2	0	0	0	2	0	0	0	0	0	0	0	1	1	0
grin2a	GRIN2A	p.G889E	G889E	{"pvs":0,"ps":1,"pm":1,"pp":0,"bp":1,"bs":0,"ba":0}	likely_pathogenic	0.125	Benign	0.2111	benign	0	1	1	0	1	0	0	5	0	0	0	1	0	1	1	0	0	0
grin2a	GRIN2A	p.R1285K	R1285K	{"pvs":0,"ps":0,"pm":1,"pp":0,"bp":0,"bs":0,"ba":0}	vus	0.123	Benign	0.0755	benign	0	0	1	0	0	0	0	2	0	0	0	0	0	1	0	0	0	0	1	vus
grin2a	GRIN2A	p.V998M	V998M	{"pvs":0,"ps":0,"pm":1,"pp":1,"bp":0,"bs":0,"ba":0}	vus	0.122	Benign	0.5543	ambiguous	0	0	1	1	0	0	0	3	0	0	0	0	0	1	0	0	1	0
grin2a	GRIN2A	p.K441N	K441N	{"pvs":0,"ps":0,"pm":1,"pp":0,"bp":1,"bs":0,"ba":0}	vus	0.122	Benign	0.6079	pathogenic	0	0	1	0	1	0	0	1	0	0	0	1	0	1	0	0	0	0
grin2a	GRIN2A	p.K590N	K590N	{"pvs":0,"ps":0,"pm":0,"pp":0,"bp":1,"bs":0,"ba":0}	vus	0.117	Benign	0.3045	benign	0	0	0	0	1	0	0	-1	0	0	0	1	0	0	0	0	0	0
grin2a	GRIN2A	p.D1153N	D1153N	{"pvs":0,"ps":0,"pm":1,"pp":1,"bp":0,"bs":0,"ba":0}	vus	0.116	Benign	0.0813	benign	0	0	1	1	0	0	0	3	0	0	0	0	0	1	0	0	1	0
grin2a	GRIN2A	p.I313V	I313V	{"pvs":0,"ps":0,"pm":1,"pp":0,"bp":1,"bs":0,"ba":0}	vus	0.116	Benign	0.2007	benign	0	0	1	0	1	0	0	1	0	0	0	1	0	1	0	0	0	0
grin2a	GRIN2A	p.R856G	R856G	{"pvs":0,"ps":0,"pm":0,"pp":1,"bp":0,"bs":0,"ba":0}	vus	0.113	Benign	0.1826	benign	0	0	0	1	0	0	0	1	0	0	0	0	0	0	0	0	1	0
grin2a	GRIN2A	p.R19C	R19C	{"pvs":0,"ps":0,"pm":1,"pp":1,"bp":0,"bs":0,"ba":0}	vus	0.113	Benign	0.2111	benign	0	0	1	1	0	0	0	3	0	0	0	0	0	1	0	0	1	0
grin2a	GRIN2A	p.T1069M	T1069M	{"pvs":0,"ps":0,"pm":1,"pp":1,"bp":0,"bs":0,"ba":0}	vus	0.106	Benign	0.0881	benign	0	0	1	1	0	0	0	3	0	0	0	0	0	1	0	0	1	0
grin2a	GRIN2A	p.R920K	R920K	{"pvs":0,"ps":1,"pm":1,"pp":0,"bp":0,"bs":0,"ba":0}	likely_pathogenic	0.106	Benign	0.0896	benign	0	1	1	0	0	0	0	6	0	0	0	0	0	1	1	0	0	0
grin2a	GRIN2A	p.S906N	S906N	{"pvs":0,"ps":0,"pm":1,"pp":0,"bp":1,"bs":0,"ba":0}	vus	0.103	Benign	0.0548	benign	0	0	1	0	1	0	0	1	0	0	0	1	0	1	0	0	0	0
grin2a	GRIN2A	p.I755V	I755V	{"pvs":0,"ps":0,"pm":1,"pp":0,"bp":1,"bs":0,"ba":0}	vus	0.103	Benign	0.084	benign	0	0	1	0	1	0	0	1	0	0	0	1	0	1	0	0	0	0
grin2a	GRIN2A	p.Q964E	Q964E	{"pvs":0,"ps":0,"pm":1,"pp":0,"bp":1,"bs":0,"ba":0}	vus	0.103	Benign	0.0975	benign	0	0	1	0	1	0	0	1	0	0	0	1	0	1	0	0	0	0
grin2a	GRIN2A	p.E1100G	E1100G	{"pvs":0,"ps":0,"pm":1,"pp":1,"bp":0,"bs":0,"ba":0}	vus	0.103	Benign	0.3365	benign	0	0	1	1	0	0	0	3	0	0	0	0	0	1	0	1	0	0	2	vus
grin2a	GRIN2A	p.H1080P	H1080P	{"pvs":0,"ps":0,"pm":1,"pp":0,"bp":0,"bs":0,"ba":0}	vus	0.101	Benign	0.075	benign	0	0	1	0	0	0	0	2	0	0	0	0	0	1	0	0	0	0	1	vus
grin2a	GRIN2A	p.S1425L	S1425L	{"pvs":0,"ps":0,"pm":1,"pp":0,"bp":1,"bs":0,"ba":0}	vus	0.101	Benign	0.1209	benign	0	0	1	0	1	0	0	1	0	0	0	1	0	1	0	0	0	0
grin2a	GRIN2A	p.E962K	E962K	{"pvs":0,"ps":0,"pm":1,"pp":1,"bp":0,"bs":0,"ba":0}	vus	0.098	Benign	0.296	benign	0	0	1	1	0	0	0	3	0	0	0	0	0	1	0	0	1	0
grin2a	GRIN2A	p.M112I	M112I	{"pvs":0,"ps":0,"pm":1,"pp":0,"bp":1,"bs":0,"ba":0}	vus	0.097	Benign	0.4248	ambiguous	0	0	1	0	1	0	0	1	0	0	0	1	0	1	0	0	0	0
grin2a	GRIN2A	p.K1005R	K1005R	{"pvs":0,"ps":0,"pm":1,"pp":1,"bp":1,"bs":0,"ba":0}	vus	0.096	Benign	0.0728	benign	0	0	1	1	1	0	0	2	0	0	0	1	0	1	0	1	0	0
grin2a	GRIN2A	p.H1129R	H1129R	{"pvs":0,"ps":0,"pm":1,"pp":0,"bp":1,"bs":0,"ba":0}	vus	0.095	Benign	0.069	benign	0	0	1	0	1	0	0	1	0	0	0	1	0	1	0	0	0	0
grin2a	GRIN2A	p.N447K	N447K	{"pvs":0,"ps":1,"pm":0,"pp":1,"bp":1,"bs":0,"ba":0}	vus	0.094	Benign	0.1979	benign	0	1	0	1	1	0	0	4	0	0	0	1	0	0	1	1	0	0
grin2a	GRIN2A	p.M960I	M960I	{"pvs":0,"ps":0,"pm":1,"pp":0,"bp":1,"bs":0,"ba":0}	vus	0.093	Benign	0.1435	benign	0	0	1	0	1	0	0	1	0	0	0	1	0	1	0	0	0	0
grin2a	GRIN2A	p.Y1267F	Y1267F	{"pvs":0,"ps":0,"pm":1,"pp":0,"bp":1,"bs":0,"ba":0}	vus	0.092	Benign	0.0737	benign	0	0	1	0	1	0	0	1	0	0	0	1	0	1	0	0	0	0
grin2a	GRIN2A	p.C399S	C399S	{"pvs":0,"ps":0,"pm":1,"pp":0,"bp":1,"bs":0,"ba":0}	vus	0.089	Benign	0.0751	benign	0	0	1	0	1	0	0	1	0	0	0	1	0	1	0	0	0	0
grin2a	GRIN2A	p.A1276G	A1276G	{"pvs":0,"ps":0,"pm":1,"pp":0,"bp":1,"bs":0,"ba":0}	vus	0.089	Benign	0.0845	benign	0	0	1	0	1	0	0	1	0	0	0	1	0	1	0	0	0	0
grin2a	GRIN2A	p.Y1292F	Y1292F	{"pvs":0,"ps":0,"pm":1,"pp":0,"bp":1,"bs":0,"ba":0}	vus	0.086	Benign	0.0623	benign	0	0	1	0	1	0	0	1	0	0	0	1	0	1	0	0	0	0
grin2a	GRIN2A	p.T1082A	T1082A	{"pvs":0,"ps":0,"pm":1,"pp":0,"bp":1,"bs":0,"ba":0}	vus	0.085	Benign	0.062	benign	0	0	1	0	1	0	0	1	0	0	0	1	0	1	0	0	0	0
grin2a	GRIN2A	p.D1035N	D1035N	{"pvs":0,"ps":0,"pm":1,"pp":0,"bp":1,"bs":0,"ba":0}	vus	0.084	Benign	0.0738	benign	0	0	1	0	1	0	0	1	0	0	0	1	0	1	0	0	0	0
grin2a	GRIN2A	p.H674Q	H674Q	{"pvs":0,"ps":0,"pm":1,"pp":0,"bp":0,"bs":0,"ba":0}	vus	0.084	Benign	0.1512	benign	0	0	1	0	0	0	0	2	0	0	0	0	0	1	0	0	0	0	1	vus
grin2a	GRIN2A	p.E1073K	E1073K	{"pvs":0,"ps":0,"pm":1,"pp":0,"bp":1,"bs":0,"ba":0}	vus	0.084	Benign	0.2534	benign	0	0	1	0	1	0	0	1	0	0	0	1	0	1	0	0	0	0
grin2a	GRIN2A	p.I1379V	I1379V	{"pvs":0,"ps":0,"pm":1,"pp":0,"bp":1,"bs":0,"ba":0}	vus	0.081	Benign	0.0743	benign	0	0	1	0	1	0	0	1	0	0	0	1	0	1	0	0	0	0
grin2a	GRIN2A	p.V852M	V852M	{"pvs":0,"ps":0,"pm":1,"pp":0,"bp":0,"bs":0,"ba":0}	vus	0.081	Benign	0.1076	benign	0	0	1	0	0	0	0	2	0	0	0	0	0	1	0	0	0	0	1	vus
grin2a	GRIN2A	p.H1044D	H1044D	{"pvs":0,"ps":0,"pm":1,"pp":0,"bp":1,"bs":0,"ba":0}	vus	0.077	Benign	0.1128	benign	0	0	1	0	1	0	0	1	0	0	0	1	0	1	0	0	0	0
grin2a	GRIN2A	p.N886S	N886S	{"pvs":0,"ps":0,"pm":1,"pp":0,"bp":1,"bs":0,"ba":0}	vus	0.074	Benign	0.0578	benign	0	0	1	0	1	0	0	1	0	0	0	1	0	1	0	0	0	0
grin2a	GRIN2A	p.P1132L	P1132L	{"pvs":0,"ps":0,"pm":1,"pp":0,"bp":1,"bs":0,"ba":0}	vus	0.074	Benign	0.0686	benign	0	0	1	0	1	0	0	1	0	0	0	1	0	1	0	0	0	0
grin2a	GRIN2A	p.Y1325F	Y1325F	{"pvs":0,"ps":0,"pm":1,"pp":0,"bp":1,"bs":0,"ba":0}	vus	0.074	Benign	0.0928	benign	0	0	1	0	1	0	0	1	0	0	0	1	0	1	0	0	0	0
grin2a	GRIN2A	p.L10M	L10M	{"pvs":0,"ps":0,"pm":2,"pp":1,"bp":0,"bs":0,"ba":0}	vus	0.074	Benign	0.1562	benign	0	0	2	1	0	0	0	5	0	0	0	0	0	2	0	0	1	0
grin2a	GRIN2A	p.V783L	V783L	{"pvs":0,"ps":0,"pm":1,"pp":0,"bp":1,"bs":0,"ba":0}	vus	0.073	Benign	0.4993	ambiguous	0	0	1	0	1	0	0	1	0	0	0	1	0	1	0	0	0	0
grin2a	GRIN2A	p.K738M	K738M	{"pvs":0,"ps":0,"pm":1,"pp":0,"bp":1,"bs":0,"ba":0}	vus	0.069	Benign	0.2924	benign	0	0	1	0	1	0	0	1	0	0	0	1	0	1	0	0	0	0
grin2a	GRIN2A	p.D675E	D675E	{"pvs":0,"ps":0,"pm":1,"pp":0,"bp":1,"bs":0,"ba":0}	vus	0.067	Benign	0.2817	benign	0	0	1	0	1	0	0	1	0	0	0	1	0	1	0	0	0	0
grin2a	GRIN2A	p.E953D	E953D	{"pvs":0,"ps":0,"pm":1,"pp":0,"bp":1,"bs":0,"ba":0}	vus	0.066	Benign	0.0545	benign	0	0	1	0	1	0	0	1	0	0	0	1	0	1	0	0	0	0
grin2a	GRIN2A	p.A922V	A922V	{"pvs":0,"ps":0,"pm":1,"pp":0,"bp":1,"bs":0,"ba":0}	vus	0.066	Benign	0.1064	benign	0	0	1	0	1	0	0	1	0	0	0	1	0	1	0	0	0	0
grin2a	GRIN2A	p.T1229S	T1229S	{"pvs":0,"ps":0,"pm":1,"pp":0,"bp":1,"bs":0,"ba":0}	vus	0.065	Benign	0.0639	benign	0	0	1	0	1	0	0	1	0	0	0	1	0	1	0	0	0	0
grin2a	GRIN2A	p.A593E	A593E	{"pvs":0,"ps":0,"pm":1,"pp":0,"bp":1,"bs":0,"ba":0}	vus	0.065	Benign	0.1685	benign	0	0	1	0	1	0	0	1	0	0	0	1	0	1	0	0	0	0
grin2a	GRIN2A	p.P1148S	P1148S	{"pvs":0,"ps":0,"pm":1,"pp":0,"bp":0,"bs":0,"ba":0}	vus	0.064	Benign	0.0768	benign	0	0	1	0	0	0	0	2	0	0	0	0	0	1	0	0	0	0	1	vus
grin2a	GRIN2A	p.T1223S	T1223S	{"pvs":0,"ps":0,"pm":1,"pp":0,"bp":1,"bs":0,"ba":0}	vus	0.062	Benign	0.062	benign	0	0	1	0	1	0	0	1	0	0	0	1	0	1	0	0	0	0
grin2a	GRIN2A	p.V1018M	V1018M	{"pvs":0,"ps":0,"pm":1,"pp":0,"bp":1,"bs":0,"ba":0}	vus	0.062	Benign	0.0625	benign	0	0	1	0	1	0	0	1	0	0	0	1	0	1	0	0	0	0
grin2a	GRIN2A	p.I904F	I904F	{"pvs":0,"ps":0,"pm":1,"pp":2,"bp":0,"bs":0,"ba":0}	vus	0.057	Benign	0.0961	benign	0	0	1	2	0	0	0	4	0	0	0	0	0	1	0	2	0	0	3	vus
grin2a	GRIN2A	p.P1133S	P1133S	{"pvs":0,"ps":0,"pm":1,"pp":0,"bp":1,"bs":0,"ba":0}	vus	0.056	Benign	0.0882	benign	0	0	1	0	1	0	0	1	0	0	0	1	0	1	0	0	0	0
grin2a	GRIN2A	p.A22V	A22V	{"pvs":0,"ps":0,"pm":1,"pp":0,"bp":1,"bs":0,"ba":0}	vus	0.055	Benign	0.0855	benign	0	0	1	0	1	0	0	1	0	0	0	1	0	1	0	0	0	0
grin2a	GRIN2A	p.S900A	S900A	{"pvs":0,"ps":1,"pm":1,"pp":0,"bp":1,"bs":0,"ba":0}	likely_pathogenic	0.055	Benign	0.1329	benign	0	1	1	0	1	0	0	5	0	0	0	1	0	1	1	0	0	0
grin2a	GRIN2A	p.M1221L	M1221L	{"pvs":0,"ps":0,"pm":1,"pp":0,"bp":1,"bs":0,"ba":0}	vus	0.052	Benign	0.0582	benign	0	0	1	0	1	0	0	1	0	0	0	1	0	1	0	0	0	0
grin2a	GRIN2A	p.V967L	V967L	{"pvs":0,"ps":0,"pm":1,"pp":0,"bp":1,"bs":0,"ba":0}	vus	0.051	Benign	0.091	benign	0	0	1	0	1	0	0	1	0	0	0	1	0	1	0	0	0	0
grin2a	GRIN2A	p.K592R	K592R	{"pvs":0,"ps":0,"pm":1,"pp":0,"bp":1,"bs":0,"ba":0}	vus	0.049	Benign	0.0881	benign	0	0	1	0	1	0	0	1	0	0	0	1	0	1	0	0	0	0
grin2a	GRIN2A	p.P31T	P31T	{"pvs":0,"ps":0,"pm":1,"pp":1,"bp":1,"bs":0,"ba":0}	vus	0.045	Benign	0.0791	benign	0	0	1	1	1	0	0	2	0	0	0	1	0	1	0	1	0	0
grin2a	GRIN2A	p.E1040D	E1040D	{"pvs":0,"ps":0,"pm":1,"pp":0,"bp":1,"bs":0,"ba":0}	vus	0.039	Benign	0.0725	benign	0	0	1	0	1	0	0	1	0	0	0	1	0	1	0	0	0	0
grin2a	GRIN2A	p.A968T	A968T	{"pvs":0,"ps":0,"pm":1,"pp":0,"bp":1,"bs":0,"ba":0}	vus	0.025	Benign	0.0791	benign	0	0	1	0	1	0	0	1	0	0	0	1	0	1	0	0	0	0
grin2a	GRIN2A	p.A1006V	A1006V	{"pvs":0,"ps":0,"pm":1,"pp":0,"bp":1,"bs":0,"ba":0}	vus	0.023	Benign	0.0638	benign	0	0	1	0	1	0	0	1	0	0	0	1	0	1	0	0	0	0
grin2a	GRIN2A	p.T1064A	T1064A	{"pvs":0,"ps":0,"pm":0,"pp":1,"bp":1,"bs":0,"ba":0}	vus	0.016	Benign	0.0621	benign	0	0	0	1	1	0	0	0	0	0	0	1	0	0	0	1	0	0
grin2a	GRIN2A	p.E714D	E714D	{"pvs":0,"ps":0,"pm":1,"pp":0,"bp":1,"bs":0,"ba":0}	vus	0.016	Benign	0.1437	benign	0	0	1	0	1	0	0	1	0	0	0	1	0	1	0	0	0	0
grin2a	GRIN2A	p.F637C	F637C	{"pvs":0,"ps":0,"pm":1,"pp":1,"bp":0,"bs":0,"ba":0}	vus	0.79	Likely pathogenic	0.9911	pathogenic	0	0	1	1	0	0	0	3	0	0	0	0	0	1	0	0	1	0
grin2a	GRIN2A	p.G751W	G751W	{"pvs":0,"ps":0,"pm":1,"pp":1,"bp":0,"bs":0,"ba":0}	vus	0.66	Possibly pathogenic	0.9999	pathogenic	0	0	1	1	0	0	0	3	0	0	0	0	0	1	0	0	1	0
grin2a	GRIN2A	p.I654T	I654T	{"pvs":0,"ps":0,"pm":2,"pp":2,"bp":0,"bs":0,"ba":0}	likely_pathogenic	0.66	Possibly pathogenic	0.9999	pathogenic	0	0	2	2	0	0	0	6	0	0	0	0	0	1	0	2	1	0
grin2a	GRIN2A	p.G740W	G740W	{"pvs":0,"ps":0,"pm":1,"pp":1,"bp":0,"bs":0,"ba":0}	vus	0.65	Possibly pathogenic	0.9973	pathogenic	0	0	1	1	0	0	0	3	0	0	0	0	0	1	0	0	1	0
grin2a	GRIN2A	p.S644G	S644G	{"pvs":0,"ps":0,"pm":2,"pp":2,"bp":0,"bs":0,"ba":0}	likely_pathogenic	0.63	Possibly pathogenic	0.9775	pathogenic	0	0	2	2	0	0	0	6	0	0	0	0	0	1	0	2	1	0
grin2a	GRIN2A	p.I876T	I876T	{"pvs":0,"ps":0,"pm":0,"pp":1,"bp":0,"bs":0,"ba":0}	vus	0.52	Possibly pathogenic	0.4055	ambiguous	0	0	0	1	0	0	0	1	0	0	0	0	0	0	0	0	1	0
grin2a	GRIN2A	p.M653I	M653I	{"pvs":0,"ps":0,"pm":2,"pp":2,"bp":0,"bs":0,"ba":0}	likely_pathogenic	0.45	Benign	0.9999	pathogenic	0	0	2	2	0	0	0	6	0	0	0	0	0	1	0	2	1	0
grin2a	GRIN2A	p.S809R	S809R	{"pvs":0,"ps":0,"pm":1,"pp":1,"bp":0,"bs":0,"ba":0}	vus	0.37	Benign	0.9987	pathogenic	0	0	1	1	0	0	0	3	0	0	0	0	0	1	0	0	1	0
grin2a	GRIN2A	p.R370W	R370W	{"pvs":0,"ps":0,"pm":1,"pp":2,"bp":0,"bs":0,"ba":0}	vus	0.33	Benign	0.6007	pathogenic	0	0	1	2	0	0	0	4	0	0	0	0	0	1	0	1	1	0
grin2a	GRIN2A	p.K669N	K669N	{"pvs":0,"ps":1,"pm":1,"pp":2,"bp":0,"bs":0,"ba":0}	likely_pathogenic	0.32	Benign	0.9979	pathogenic	0	1	1	2	0	0	0	8	0	0	0	0	0	1	1	1	1	0
grin2a	GRIN2A	p.T189N	T189N	{"pvs":0,"ps":0,"pm":1,"pp":0,"bp":0,"bs":0,"ba":0}	vus	0.31	Benign	0.0776	benign	0	0	1	0	0	0	0	2	0	0	0	0	0	1	0	0	0	0	1	vus
grin2a	GRIN2A	p.R1169W	R1169W	{"pvs":0,"ps":0,"pm":1,"pp":1,"bp":0,"bs":0,"ba":0}	vus	0.26	Benign	0.1147	benign	0	0	1	1	0	0	0	3	0	0	0	0	0	1	0	0	1	0
grin2a	GRIN2A	p.Y868F	Y868F	{"pvs":0,"ps":0,"pm":1,"pp":0,"bp":0,"bs":0,"ba":0}	vus	0.18	Benign	0.2615	benign	0	0	1	0	0	0	0	2	0	0	0	0	0	1	0	0	0	0	1	vus
grin2a	GRIN2A	p.E1202K	E1202K	{"pvs":0,"ps":0,"pm":1,"pp":0,"bp":1,"bs":0,"ba":0}	vus	0.15	Benign	0.1971	benign	0	0	1	0	1	0	0	1	0	0	0	1	0	1	0	0	0	0
grin2a	GRIN2A	p.P1171L	P1171L	{"pvs":0,"ps":0,"pm":1,"pp":0,"bp":1,"bs":0,"ba":0}	vus	0.12	Benign	0.0722	benign	0	0	1	0	1	0	0	1	0	0	0	1	0	1	0	0	0	0
grin2a	GRIN2A	p.E714K	E714K	{"pvs":0,"ps":0,"pm":1,"pp":1,"bp":1,"bs":1,"ba":0}	likely_benign	0.12	Benign	0.6233	pathogenic	0	0	1	1	1	1	0	-2	0	1	0	1	0	1	0	1	0	0
grin2a	GRIN2A	p.E1175K	E1175K	{"pvs":0,"ps":0,"pm":1,"pp":0,"bp":1,"bs":0,"ba":0}	vus	0.11	Benign	0.071	benign	0	0	1	0	1	0	0	1	0	0	0	1	0	1	0	0	0	0
grin2a	GRIN2A	p.E371K	E371K	{"pvs":0,"ps":1,"pm":1,"pp":0,"bp":1,"bs":0,"ba":0}	likely_pathogenic	0.11	Benign	0.1007	benign	0	1	1	0	1	0	0	5	0	0	0	1	0	1	1	0	0	0
grin2a	GRIN2A	p.T758A	T758A	{"pvs":0,"ps":0,"pm":1,"pp":0,"bp":1,"bs":0,"ba":0}	vus	0.11	Benign	0.6518	pathogenic	0	0	1	0	1	0	0	1	0	0	0	1	0	1	0	0	0	0
grin2a	GRIN2A	p.M1242I	M1242I	{"pvs":0,"ps":0,"pm":1,"pp":0,"bp":1,"bs":0,"ba":0}	vus	0.08	Benign	0.194	benign	0	0	1	0	1	0	0	1	0	0	0	1	0	1	0	0	0	0
grin2a	GRIN2A	p.P1074L	P1074L	{"pvs":0,"ps":0,"pm":1,"pp":0,"bp":1,"bs":0,"ba":0}	vus	0.07	Benign	0.076	benign	0	0	1	0	1	0	0	1	0	0	0	1	0	1	0	0	0	0
grin2a	GRIN2A	p.F1158L	F1158L	{"pvs":0,"ps":0,"pm":1,"pp":0,"bp":1,"bs":0,"ba":0}	vus	0.05	Benign	0.4577	ambiguous	0	0	1	0	1	0	0	1	0	0	0	1	0	1	0	0	0	0
grin2a	GRIN2A	p.S1048A	S1048A	{"pvs":0,"ps":0,"pm":1,"pp":0,"bp":0,"bs":0,"ba":0}	vus			0.0949	benign	0	0	1	0	0	0	0	2	0	0	0	0	0	1	0	0	0	0	1	vus
grin2a	GRIN2A	p.C399A	C399A	{"pvs":0,"ps":0,"pm":1,"pp":0,"bp":0,"bs":0,"ba":0}	vus			0.109	benign	0	0	1	0	0	0	0	2	0	0	0	0	0	1	0	0	0	0	1	vus
grin2a	GRIN2A	p.H44A	H44A	{"pvs":0,"ps":0,"pm":1,"pp":0,"bp":0,"bs":0,"ba":0}	vus			0.1162	benign	0	0	1	0	0	0	0	2	0	0	0	0	0	1	0	0	0	0	1	vus
grin2a	GRIN2A	p.N447A	N447A	{"pvs":0,"ps":0,"pm":1,"pp":0,"bp":0,"bs":0,"ba":0}	vus			0.1229	benign	0	0	1	0	0	0	0	2	0	0	0	0	0	1	0	0	0	0	1	vus
grin2a	GRIN2A	p.L238Y	L238Y	{"pvs":0,"ps":0,"pm":1,"pp":0,"bp":0,"bs":0,"ba":0}	vus			0.1379	benign	0	0	1	0	0	0	0	2	0	0	0	0	0	1	0	0	0	0	1	vus
grin2a	GRIN2A	p.S1312A	S1312A	{"pvs":0,"ps":0,"pm":1,"pp":0,"bp":0,"bs":0,"ba":0}	vus			0.145	benign	0	0	1	0	0	0	0	2	0	0	0	0	0	1	0	0	0	0	1	vus
grin2a	GRIN2A	p.V529I	V529I	{"pvs":0,"ps":0,"pm":1,"pp":0,"bp":0,"bs":0,"ba":0}	vus			0.1691	benign	0	0	1	0	0	0	0	2	0	0	0	0	0	1	0	0	0	0	1	vus
grin2a	GRIN2A	p.S1416F	S1416F	{"pvs":0,"ps":0,"pm":1,"pp":0,"bp":0,"bs":0,"ba":0}	vus			0.1809	benign	0	0	1	0	0	0	0	2	0	0	0	0	0	1	0	0	0	0	1	vus
grin2a	GRIN2A	p.N447E	N447E	{"pvs":0,"ps":0,"pm":1,"pp":0,"bp":0,"bs":0,"ba":0}	vus			0.2138	benign	0	0	1	0	0	0	0	2	0	0	0	0	0	1	0	0	0	0	1	vus
grin2a	GRIN2A	p.H595G	H595G	{"pvs":0,"ps":0,"pm":1,"pp":0,"bp":0,"bs":0,"ba":0}	vus			0.2325	benign	0	0	1	0	0	0	0	2	0	0	0	0	0	1	0	0	0	0	1	vus
grin2a	GRIN2A	p.S1459A	S1459A	{"pvs":0,"ps":1,"pm":1,"pp":0,"bp":0,"bs":0,"ba":0}	likely_pathogenic			0.245	benign	0	1	1	0	0	0	0	6	0	0	0	0	0	1	1	0	0	0
grin2a	GRIN2A	p.I176Y	I176Y	{"pvs":0,"ps":0,"pm":1,"pp":0,"bp":0,"bs":0,"ba":0}	vus			0.3415	ambiguous	0	0	1	0	0	0	0	2	0	0	0	0	0	1	0	0	0	0
grin2a	GRIN2A	p.N587C	N587C	{"pvs":0,"ps":0,"pm":1,"pp":0,"bp":0,"bs":0,"ba":0}	vus			0.3484	ambiguous	0	0	1	0	0	0	0	2	0	0	0	0	0	1	0	0	0	0
grin2a	GRIN2A	p.L65A	L65A	{"pvs":0,"ps":0,"pm":1,"pp":0,"bp":0,"bs":0,"ba":0}	vus			0.3554	ambiguous	0	0	1	0	0	0	0	2	0	0	0	0	0	1	0	0	0	0
grin2a	GRIN2A	p.R181E	R181E	{"pvs":0,"ps":0,"pm":1,"pp":0,"bp":0,"bs":0,"ba":0}	vus			0.3661	ambiguous	0	0	1	0	0	0	0	2	0	0	0	0	0	1	0	0	0	0
grin2a	GRIN2A	p.K590D	K590D	{"pvs":0,"ps":0,"pm":1,"pp":0,"bp":0,"bs":0,"ba":0}	vus			0.3721	ambiguous	0	0	1	0	0	0	0	2	0	0	0	0	0	1	0	0	0	0
grin2a	GRIN2A	p.Y1387E	Y1387E	{"pvs":0,"ps":0,"pm":1,"pp":0,"bp":0,"bs":0,"ba":0}	vus			0.4032	ambiguous	0	0	1	0	0	0	0	2	0	0	0	0	0	1	0	0	0	0
grin2a	GRIN2A	p.V783F	V783F	{"pvs":0,"ps":0,"pm":1,"pp":0,"bp":0,"bs":0,"ba":0}	vus			0.4142	ambiguous	0	0	1	0	0	0	0	2	0	0	0	0	0	1	0	0	0	0
grin2a	GRIN2A	p.N404C	N404C	{"pvs":0,"ps":0,"pm":1,"pp":0,"bp":0,"bs":0,"ba":0}	vus			0.4379	ambiguous	0	0	1	0	0	0	0	2	0	0	0	0	0	1	0	0	0	0
grin2a	GRIN2A	p.S1048E	S1048E	{"pvs":0,"ps":0,"pm":1,"pp":0,"bp":0,"bs":0,"ba":0}	vus			0.4388	ambiguous	0	0	1	0	0	0	0	2	0	0	0	0	0	1	0	0	0	0
grin2a	GRIN2A	p.R181C	R181C	{"pvs":0,"ps":0,"pm":1,"pp":0,"bp":0,"bs":0,"ba":0}	vus			0.4715	ambiguous	0	0	1	0	0	0	0	2	0	0	0	0	0	1	0	0	0	0
grin2a	GRIN2A	p.H128S	H128S	{"pvs":0,"ps":0,"pm":1,"pp":0,"bp":0,"bs":0,"ba":0}	vus			0.5049	ambiguous	0	0	1	0	0	0	0	2	0	0	0	0	0	1	0	0	0	0
grin2a	GRIN2A	p.T189C	T189C	{"pvs":0,"ps":0,"pm":1,"pp":0,"bp":0,"bs":0,"ba":0}	vus			0.5183	ambiguous	0	0	1	0	0	0	0	2	0	0	0	0	0	1	0	0	0	0
grin2a	GRIN2A	p.N264A	N264A	{"pvs":0,"ps":0,"pm":1,"pp":0,"bp":0,"bs":0,"ba":0}	vus			0.5483	ambiguous	0	0	1	0	0	0	0	2	0	0	0	0	0	1	0	0	0	0
grin2a	GRIN2A	p.S632L	S632L	{"pvs":0,"ps":0,"pm":1,"pp":0,"bp":0,"bs":0,"ba":0}	vus			0.5781	pathogenic	0	0	1	0	0	0	0	2	0	0	0	0	0	1	0	0	0	0			3	vus
grin2a	GRIN2A	p.A414R	A414R	{"pvs":0,"ps":0,"pm":1,"pp":0,"bp":0,"bs":0,"ba":0}	vus			0.5987	pathogenic	0	0	1	0	0	0	0	2	0	0	0	0	0	1	0	0	0	0			3	vus
grin2a	GRIN2A	p.Q620A	Q620A	{"pvs":0,"ps":0,"pm":2,"pp":0,"bp":0,"bs":0,"ba":0}	vus			0.6265	pathogenic	0	0	2	0	0	0	0	4	0	0	0	0	0	1	0	0	0	1			5	vus
grin2a	GRIN2A	p.K1083A	K1083A	{"pvs":0,"ps":0,"pm":1,"pp":0,"bp":0,"bs":0,"ba":0}	vus			0.6611	pathogenic	0	0	1	0	0	0	0	2	0	0	0	0	0	1	0	0	0	0			3	vus
grin2a	GRIN2A	p.K1081A	K1081A	{"pvs":0,"ps":0,"pm":1,"pp":0,"bp":0,"bs":0,"ba":0}	vus			0.6918	pathogenic	0	0	1	0	0	0	0	2	0	0	0	0	0	1	0	0	0	0			3	vus
grin2a	GRIN2A	p.N193C	N193C	{"pvs":0,"ps":0,"pm":1,"pp":0,"bp":0,"bs":0,"ba":0}	vus			0.6961	pathogenic	0	0	1	0	0	0	0	2	0	0	0	0	0	1	0	0	0	0			3	vus
grin2a	GRIN2A	p.G712C	G712C	{"pvs":0,"ps":0,"pm":1,"pp":0,"bp":0,"bs":0,"ba":0}	vus			0.789	pathogenic	0	0	1	0	0	0	0	2	0	0	0	0	0	1	0	0	0	0			3	vus
grin2a	GRIN2A	p.Y754K	Y754K	{"pvs":0,"ps":0,"pm":1,"pp":0,"bp":0,"bs":0,"ba":0}	vus			0.8058	pathogenic	0	0	1	0	0	0	0	2	0	0	0	0	0	1	0	0	0	0			3	vus
grin2a	GRIN2A	p.Y676Q	Y676Q	{"pvs":0,"ps":0,"pm":1,"pp":0,"bp":0,"bs":0,"ba":0}	vus			0.8343	pathogenic	0	0	1	0	0	0	0	2	0	0	0	0	0	1	0	0	0	0			3	vus
grin2a	GRIN2A	p.N687L	N687L	{"pvs":0,"ps":0,"pm":1,"pp":0,"bp":0,"bs":0,"ba":0}	vus			0.8396	pathogenic	0	0	1	0	0	0	0	2	0	0	0	0	0	1	0	0	0	0			3	vus
grin2a	GRIN2A	p.K844A	K844A	{"pvs":0,"ps":0,"pm":1,"pp":0,"bp":0,"bs":0,"ba":0}	vus			0.84	pathogenic	0	0	1	0	0	0	0	2	0	0	0	0	0	1	0	0	0	0			3	vus
grin2a	GRIN2A	p.Q620G	Q620G	{"pvs":0,"ps":0,"pm":2,"pp":0,"bp":0,"bs":0,"ba":0}	vus			0.8494	pathogenic	0	0	2	0	0	0	0	4	0	0	0	0	0	1	0	0	0	1			5	vus
grin2a	GRIN2A	p.Y822W	Y822W	{"pvs":0,"ps":0,"pm":1,"pp":0,"bp":0,"bs":0,"ba":0}	vus			0.8581	pathogenic	0	0	1	0	0	0	0	2	0	0	0	0	0	1	0	0	0	0			3	vus
grin2a	GRIN2A	p.L845A	L845A	{"pvs":0,"ps":0,"pm":1,"pp":0,"bp":0,"bs":0,"ba":0}	vus			0.8661	pathogenic	0	0	1	0	0	0	0	2	0	0	0	0	0	1	0	0	0	0			3	vus
grin2a	GRIN2A	p.D207K	D207K	{"pvs":0,"ps":0,"pm":1,"pp":0,"bp":0,"bs":0,"ba":0}	vus			0.8794	pathogenic	0	0	1	0	0	0	0	2	0	0	0	0	0	1	0	0	0	0			3	vus
grin2a	GRIN2A	p.D285K	D285K	{"pvs":0,"ps":0,"pm":1,"pp":0,"bp":0,"bs":0,"ba":0}	vus			0.8991	pathogenic	0	0	1	0	0	0	0	2	0	0	0	0	0	1	0	0	0	0			3	vus
grin2a	GRIN2A	p.N687Q	N687Q	{"pvs":0,"ps":0,"pm":1,"pp":0,"bp":0,"bs":0,"ba":0}	vus			0.9007	pathogenic	0	0	1	0	0	0	0	2	0	0	0	0	0	1	0	0	0	0			3	vus
grin2a	GRIN2A	p.V217C	V217C	{"pvs":0,"ps":0,"pm":1,"pp":0,"bp":0,"bs":0,"ba":0}	vus			0.9103	pathogenic	0	0	1	0	0	0	0	2	0	0	0	0	0	1	0	0	0	0			3	vus
grin2a	GRIN2A	p.N687C	N687C	{"pvs":0,"ps":0,"pm":1,"pp":0,"bp":0,"bs":0,"ba":0}	vus			0.935	pathogenic	0	0	1	0	0	0	0	2	0	0	0	0	0	1	0	0	0	0			3	vus
grin2a	GRIN2A	p.M560A	M560A	{"pvs":0,"ps":0,"pm":1,"pp":0,"bp":0,"bs":0,"ba":0}	vus			0.9482	pathogenic	0	0	1	0	0	0	0	2	0	0	0	0	0	1	0	0	0	0			3	vus
grin2a	GRIN2A	p.M560C	M560C	{"pvs":0,"ps":0,"pm":1,"pp":0,"bp":0,"bs":0,"ba":0}	vus			0.9504	pathogenic	0	0	1	0	0	0	0	2	0	0	0	0	0	1	0	0	0	0			3	vus
grin2a	GRIN2A	p.S1459D	S1459D	{"pvs":0,"ps":1,"pm":1,"pp":0,"bp":0,"bs":0,"ba":0}	likely_pathogenic			0.9535	pathogenic	0	1	1	0	0	0	0	6	0	0	0	0	0	1	1	0	0	0
grin2a	GRIN2A	p.A108C	A108C	{"pvs":0,"ps":0,"pm":1,"pp":0,"bp":0,"bs":0,"ba":0}	vus			0.9591	pathogenic	0	0	1	0	0	0	0	2	0	0	0	0	0	1	0	0	0	0			3	vus
grin2a	GRIN2A	p.K80C	K80C	{"pvs":0,"ps":0,"pm":1,"pp":0,"bp":0,"bs":0,"ba":0}	vus			0.9615	pathogenic	0	0	1	0	0	0	0	2	0	0	0	0	0	1	0	0	0	0			3	vus
grin2a	GRIN2A	p.V1464E	V1464E	{"pvs":0,"ps":0,"pm":1,"pp":0,"bp":0,"bs":0,"ba":0}	vus			0.9626	pathogenic	0	0	1	0	0	0	0	2	0	0	0	0	0	1	0	0	0	0			3	vus
grin2a	GRIN2A	p.I836W	I836W	{"pvs":0,"ps":0,"pm":1,"pp":0,"bp":0,"bs":0,"ba":0}	vus			0.9649	pathogenic	0	0	1	0	0	0	0	2	0	0	0	0	0	1	0	0	0	0			3	vus
grin2a	GRIN2A	p.L832W	L832W	{"pvs":0,"ps":0,"pm":1,"pp":0,"bp":0,"bs":0,"ba":0}	vus			0.966	pathogenic	0	0	1	0	0	0	0	2	0	0	0	0	0	1	0	0	0	0			3	vus
grin2a	GRIN2A	p.N614G	N614G	{"pvs":0,"ps":0,"pm":3,"pp":0,"bp":0,"bs":0,"ba":0}	likely_pathogenic			0.9673	pathogenic	0	0	3	0	0	0	0	6	0	0	0	0	0	1	0	0	0	2
grin2a	GRIN2A	p.S616G	S616G	{"pvs":0,"ps":0,"pm":2,"pp":0,"bp":0,"bs":0,"ba":0}	vus			0.9676	pathogenic	0	0	2	0	0	0	0	4	0	0	0	0	0	1	0	0	0	1			5	vus
grin2a	GRIN2A	p.S1459E	S1459E	{"pvs":0,"ps":1,"pm":1,"pp":0,"bp":0,"bs":0,"ba":0}	likely_pathogenic			0.9726	pathogenic	0	1	1	0	0	0	0	6	0	0	0	0	0	1	1	0	0	0
grin2a	GRIN2A	p.S1462E	S1462E	{"pvs":0,"ps":0,"pm":2,"pp":0,"bp":0,"bs":0,"ba":0}	vus			0.9735	pathogenic	0	0	2	0	0	0	0	4	0	0	0	0	0	1	0	0	0	1			5	vus
grin2a	GRIN2A	p.A829W	A829W	{"pvs":0,"ps":0,"pm":1,"pp":0,"bp":0,"bs":0,"ba":0}	vus			0.9791	pathogenic	0	0	1	0	0	0	0	2	0	0	0	0	0	1	0	0	0	0			3	vus
grin2a	GRIN2A	p.I814W	I814W	{"pvs":0,"ps":0,"pm":1,"pp":0,"bp":0,"bs":0,"ba":0}	vus			0.9821	pathogenic	0	0	1	0	0	0	0	2	0	0	0	0	0	1	0	0	0	0			3	vus
grin2a	GRIN2A	p.G688S	G688S	{"pvs":0,"ps":1,"pm":1,"pp":0,"bp":0,"bs":0,"ba":0}	likely_pathogenic			0.983	pathogenic	0	1	1	0	0	0	0	6	0	0	0	0	0	1	1	0	0	0
grin2a	GRIN2A	p.F835W	F835W	{"pvs":0,"ps":0,"pm":1,"pp":0,"bp":0,"bs":0,"ba":0}	vus			0.9852	pathogenic	0	0	1	0	0	0	0	2	0	0	0	0	0	1	0	0	0	0			3	vus
grin2a	GRIN2A	p.M823C	M823C	{"pvs":0,"ps":0,"pm":1,"pp":0,"bp":0,"bs":0,"ba":0}	vus			0.9863	pathogenic	0	0	1	0	0	0	0	2	0	0	0	0	0	1	0	0	0	0			3	vus
grin2a	GRIN2A	p.E657R	E657R	{"pvs":0,"ps":0,"pm":1,"pp":0,"bp":0,"bs":0,"ba":0}	vus			0.9868	pathogenic	0	0	1	0	0	0	0	2	0	0	0	0	0	1	0	0	0	0			3	vus
grin2a	GRIN2A	p.M112C	M112C	{"pvs":0,"ps":0,"pm":1,"pp":0,"bp":0,"bs":0,"ba":0}	vus			0.9883	pathogenic	0	0	1	0	0	0	0	2	0	0	0	0	0	1	0	0	0	0			3	vus
grin2a	GRIN2A	p.E516Y	E516Y	{"pvs":0,"ps":0,"pm":1,"pp":0,"bp":0,"bs":0,"ba":0}	vus			0.9899	pathogenic	0	0	1	0	0	0	0	2	0	0	0	0	0	1	0	0	0	0			3	vus
grin2a	GRIN2A	p.F636A	F636A	{"pvs":0,"ps":0,"pm":1,"pp":0,"bp":0,"bs":0,"ba":0}	vus			0.9907	pathogenic	0	0	1	0	0	0	0	2	0	0	0	0	0	1	0	0	0	0			3	vus
grin2a	GRIN2A	p.Y730L	Y730L	{"pvs":0,"ps":0,"pm":1,"pp":0,"bp":0,"bs":0,"ba":0}	vus			0.9908	pathogenic	0	0	1	0	0	0	0	2	0	0	0	0	0	1	0	0	0	0			3	vus
grin2a	GRIN2A	p.N615A	N615A	{"pvs":0,"ps":0,"pm":3,"pp":0,"bp":0,"bs":0,"ba":0}	likely_pathogenic			0.9914	pathogenic	0	0	3	0	0	0	0	6	0	0	0	0	0	1	0	0	0	2
grin2a	GRIN2A	p.S632W	S632W	{"pvs":0,"ps":0,"pm":1,"pp":0,"bp":0,"bs":0,"ba":0}	vus			0.9917	pathogenic	0	0	1	0	0	0	0	2	0	0	0	0	0	1	0	0	0	0			3	vus
grin2a	GRIN2A	p.Q111C	Q111C	{"pvs":0,"ps":0,"pm":1,"pp":0,"bp":0,"bs":0,"ba":0}	vus			0.9919	pathogenic	0	0	1	0	0	0	0	2	0	0	0	0	0	1	0	0	0	0			3	vus
grin2a	GRIN2A	p.F821W	F821W	{"pvs":0,"ps":0,"pm":1,"pp":0,"bp":0,"bs":0,"ba":0}	vus			0.993	pathogenic	0	0	1	0	0	0	0	2	0	0	0	0	0	1	0	0	0	0			3	vus
grin2a	GRIN2A	p.R692D	R692D	{"pvs":0,"ps":0,"pm":1,"pp":0,"bp":0,"bs":0,"ba":0}	vus			0.993	pathogenic	0	0	1	0	0	0	0	2	0	0	0	0	0	1	0	0	0	0			3	vus
grin2a	GRIN2A	p.I833W	I833W	{"pvs":0,"ps":0,"pm":1,"pp":0,"bp":0,"bs":0,"ba":0}	vus			0.9933	pathogenic	0	0	1	0	0	0	0	2	0	0	0	0	0	1	0	0	0	0			3	vus
grin2a	GRIN2A	p.L830W	L830W	{"pvs":0,"ps":0,"pm":1,"pp":0,"bp":0,"bs":0,"ba":0}	vus			0.9935	pathogenic	0	0	1	0	0	0	0	2	0	0	0	0	0	1	0	0	0	0			3	vus
grin2a	GRIN2A	p.A825W	A825W	{"pvs":0,"ps":0,"pm":1,"pp":0,"bp":0,"bs":0,"ba":0}	vus			0.9936	pathogenic	0	0	1	0	0	0	0	2	0	0	0	0	0	1	0	0	0	0			3	vus
grin2a	GRIN2A	p.N615G	N615G	{"pvs":0,"ps":0,"pm":3,"pp":0,"bp":0,"bs":0,"ba":0}	likely_pathogenic			0.9939	pathogenic	0	0	3	0	0	0	0	6	0	0	0	0	0	1	0	0	0	2
grin2a	GRIN2A	p.K487A	K487A	{"pvs":0,"ps":0,"pm":1,"pp":0,"bp":0,"bs":0,"ba":0}	vus			0.9943	pathogenic	0	0	1	0	0	0	0	2	0	0	0	0	0	1	0	0	0	0			3	vus
grin2a	GRIN2A	p.N621A	N621A	{"pvs":0,"ps":0,"pm":1,"pp":0,"bp":0,"bs":0,"ba":0}	vus			0.9944	pathogenic	0	0	1	0	0	0	0	2	0	0	0	0	0	1	0	0	0	0			3	vus
grin2a	GRIN2A	p.E516C	E516C	{"pvs":0,"ps":0,"pm":1,"pp":0,"bp":0,"bs":0,"ba":0}	vus			0.9948	pathogenic	0	0	1	0	0	0	0	2	0	0	0	0	0	1	0	0	0	0			3	vus
grin2a	GRIN2A	p.F637W	F637W	{"pvs":0,"ps":0,"pm":1,"pp":0,"bp":0,"bs":0,"ba":0}	vus			0.9949	pathogenic	0	0	1	0	0	0	0	2	0	0	0	0	0	1	0	0	0	0			3	vus
grin2a	GRIN2A	p.T834W	T834W	{"pvs":0,"ps":0,"pm":1,"pp":0,"bp":0,"bs":0,"ba":0}	vus			0.995	pathogenic	0	0	1	0	0	0	0	2	0	0	0	0	0	1	0	0	0	0			3	vus
grin2a	GRIN2A	p.A826W	A826W	{"pvs":0,"ps":0,"pm":1,"pp":0,"bp":0,"bs":0,"ba":0}	vus			0.9951	pathogenic	0	0	1	0	0	0	0	2	0	0	0	0	0	1	0	0	0	0			3	vus
grin2a	GRIN2A	p.N614A	N614A	{"pvs":0,"ps":0,"pm":3,"pp":0,"bp":0,"bs":0,"ba":0}	likely_pathogenic			0.9954	pathogenic	0	0	3	0	0	0	0	6	0	0	0	0	0	1	0	0	0	2
grin2a	GRIN2A	p.F636W	F636W	{"pvs":0,"ps":0,"pm":1,"pp":0,"bp":0,"bs":0,"ba":0}	vus			0.9957	pathogenic	0	0	1	0	0	0	0	2	0	0	0	0	0	1	0	0	0	0			3	vus
grin2a	GRIN2A	p.E656R	E656R	{"pvs":0,"ps":0,"pm":1,"pp":0,"bp":0,"bs":0,"ba":0}	vus			0.9961	pathogenic	0	0	1	0	0	0	0	2	0	0	0	0	0	1	0	0	0	0			3	vus
grin2a	GRIN2A	p.V713C	V713C	{"pvs":0,"ps":0,"pm":2,"pp":0,"bp":0,"bs":0,"ba":0}	vus			0.9961	pathogenic	0	0	2	0	0	0	0	4	0	0	0	0	0	1	0	0	0	1			5	vus
grin2a	GRIN2A	p.L550A	L550A	{"pvs":0,"ps":1,"pm":1,"pp":0,"bp":0,"bs":0,"ba":0}	likely_pathogenic			0.9962	pathogenic	0	1	1	0	0	0	0	6	0	0	0	0	0	1	1	0	0	0
grin2a	GRIN2A	p.A647L	A647L	{"pvs":0,"ps":0,"pm":1,"pp":0,"bp":0,"bs":0,"ba":0}	vus			0.9964	pathogenic	0	0	1	0	0	0	0	2	0	0	0	0	0	1	0	0	0	0			3	vus
grin2a	GRIN2A	p.A508I	A508I	{"pvs":0,"ps":1,"pm":1,"pp":0,"bp":0,"bs":0,"ba":0}	likely_pathogenic			0.9965	pathogenic	0	1	1	0	0	0	0	6	0	0	0	0	0	1	1	0	0	0
grin2a	GRIN2A	p.V820C	V820C	{"pvs":0,"ps":0,"pm":1,"pp":0,"bp":0,"bs":0,"ba":0}	vus			0.9967	pathogenic	0	0	1	0	0	0	0	2	0	0	0	0	0	1	0	0	0	0			3	vus
grin2a	GRIN2A	p.M817C	M817C	{"pvs":0,"ps":0,"pm":2,"pp":0,"bp":0,"bs":0,"ba":0}	vus			0.9969	pathogenic	0	0	2	0	0	0	0	4	0	0	0	0	0	1	0	0	0	1			5	vus
grin2a	GRIN2A	p.C320A	C320A	{"pvs":0,"ps":0,"pm":1,"pp":0,"bp":0,"bs":0,"ba":0}	vus			0.9971	pathogenic	0	0	1	0	0	0	0	2	0	0	0	0	0	1	0	0	0	0			3	vus
grin2a	GRIN2A	p.P618G	P618G	{"pvs":0,"ps":0,"pm":2,"pp":0,"bp":0,"bs":0,"ba":0}	vus			0.9971	pathogenic	0	0	2	0	0	0	0	4	0	0	0	0	0	1	0	0	0	1			5	vus
grin2a	GRIN2A	p.F637A	F637A	{"pvs":0,"ps":0,"pm":1,"pp":0,"bp":0,"bs":0,"ba":0}	vus			0.9973	pathogenic	0	0	1	0	0	0	0	2	0	0	0	0	0	1	0	0	0	0			3	vus
grin2a	GRIN2A	p.A818W	A818W	{"pvs":0,"ps":0,"pm":2,"pp":0,"bp":0,"bs":0,"ba":0}	vus			0.9974	pathogenic	0	0	2	0	0	0	0	4	0	0	0	0	0	1	0	0	0	1			5	vus
grin2a	GRIN2A	p.R518K	R518K	{"pvs":0,"ps":0,"pm":2,"pp":0,"bp":0,"bs":0,"ba":0}	vus			0.9974	pathogenic	0	0	2	0	0	0	0	4	0	0	0	0	0	1	0	0	0	1			5	vus
grin2a	GRIN2A	p.K487C	K487C	{"pvs":0,"ps":0,"pm":1,"pp":0,"bp":0,"bs":0,"ba":0}	vus			0.9975	pathogenic	0	0	1	0	0	0	0	2	0	0	0	0	0	1	0	0	0	0			3	vus
grin2a	GRIN2A	p.F637T	F637T	{"pvs":0,"ps":0,"pm":1,"pp":0,"bp":0,"bs":0,"ba":0}	vus			0.9977	pathogenic	0	0	1	0	0	0	0	2	0	0	0	0	0	1	0	0	0	0			3	vus
grin2a	GRIN2A	p.N693A	N693A	{"pvs":0,"ps":0,"pm":1,"pp":0,"bp":0,"bs":0,"ba":0}	vus			0.9977	pathogenic	0	0	1	0	0	0	0	2	0	0	0	0	0	1	0	0	0	0			3	vus
grin2a	GRIN2A	p.M823A	M823A	{"pvs":0,"ps":0,"pm":1,"pp":0,"bp":0,"bs":0,"ba":0}	vus			0.9978	pathogenic	0	0	1	0	0	0	0	2	0	0	0	0	0	1	0	0	0	0			3	vus
grin2a	GRIN2A	p.F637M	F637M	{"pvs":0,"ps":0,"pm":1,"pp":0,"bp":0,"bs":0,"ba":0}	vus			0.9981	pathogenic	0	0	1	0	0	0	0	2	0	0	0	0	0	1	0	0	0	0			3	vus
grin2a	GRIN2A	p.Y730M	Y730M	{"pvs":0,"ps":0,"pm":1,"pp":0,"bp":0,"bs":0,"ba":0}	vus			0.9983	pathogenic	0	0	1	0	0	0	0	2	0	0	0	0	0	1	0	0	0	0			3	vus
grin2a	GRIN2A	p.I799C	I799C	{"pvs":0,"ps":0,"pm":1,"pp":0,"bp":0,"bs":0,"ba":0}	vus			0.9984	pathogenic	0	0	1	0	0	0	0	2	0	0	0	0	0	1	0	0	0	0			3	vus
grin2a	GRIN2A	p.N494C	N494C	{"pvs":0,"ps":0,"pm":1,"pp":0,"bp":0,"bs":0,"ba":0}	vus			0.9984	pathogenic	0	0	1	0	0	0	0	2	0	0	0	0	0	1	0	0	0	0			3	vus
grin2a	GRIN2A	p.C87A	C87A	{"pvs":0,"ps":0,"pm":1,"pp":0,"bp":0,"bs":0,"ba":0}	vus			0.9987	pathogenic	0	0	1	0	0	0	0	2	0	0	0	0	0	1	0	0	0	0			3	vus
grin2a	GRIN2A	p.T690I	T690I	{"pvs":0,"ps":0,"pm":1,"pp":0,"bp":0,"bs":0,"ba":0}	vus			0.9988	pathogenic	0	0	1	0	0	0	0	2	0	0	0	0	0	1	0	0	0	0			3	vus
grin2a	GRIN2A	p.Y737A	Y737A	{"pvs":0,"ps":0,"pm":1,"pp":0,"bp":0,"bs":0,"ba":0}	vus			0.9988	pathogenic	0	0	1	0	0	0	0	2	0	0	0	0	0	1	0	0	0	0			3	vus
grin2a	GRIN2A	p.N615R	N615R	{"pvs":0,"ps":0,"pm":3,"pp":0,"bp":0,"bs":0,"ba":0}	likely_pathogenic			0.9989	pathogenic	0	0	3	0	0	0	0	6	0	0	0	0	0	1	0	0	0	2
grin2a	GRIN2A	p.A650C	A650C	{"pvs":0,"ps":0,"pm":1,"pp":0,"bp":0,"bs":0,"ba":0}	vus			0.999	pathogenic	0	0	1	0	0	0	0	2	0	0	0	0	0	1	0	0	0	0			3	vus
grin2a	GRIN2A	p.L824C	L824C	{"pvs":0,"ps":0,"pm":1,"pp":0,"bp":0,"bs":0,"ba":0}	vus			0.999	pathogenic	0	0	1	0	0	0	0	2	0	0	0	0	0	1	0	0	0	0			3	vus
grin2a	GRIN2A	p.S831W	S831W	{"pvs":0,"ps":0,"pm":2,"pp":0,"bp":0,"bs":0,"ba":0}	vus			0.999	pathogenic	0	0	2	0	0	0	0	4	0	0	0	0	0	1	0	0	0	1			5	vus
grin2a	GRIN2A	p.F637N	F637N	{"pvs":0,"ps":0,"pm":1,"pp":0,"bp":0,"bs":0,"ba":0}	vus			0.9991	pathogenic	0	0	1	0	0	0	0	2	0	0	0	0	0	1	0	0	0	0			3	vus
grin2a	GRIN2A	p.A651Y	A651Y	{"pvs":0,"ps":1,"pm":1,"pp":0,"bp":0,"bs":0,"ba":0}	likely_pathogenic			0.9992	pathogenic	0	1	1	0	0	0	0	6	0	0	0	0	0	1	1	0	0	0
grin2a	GRIN2A	p.M828W	M828W	{"pvs":0,"ps":0,"pm":1,"pp":0,"bp":0,"bs":0,"ba":0}	vus			0.9992	pathogenic	0	0	1	0	0	0	0	2	0	0	0	0	0	1	0	0	0	0			3	vus
grin2a	GRIN2A	p.P552G	P552G	{"pvs":0,"ps":0,"pm":2,"pp":0,"bp":0,"bs":0,"ba":0}	vus			0.9993	pathogenic	0	0	2	0	0	0	0	4	0	0	0	0	0	1	0	0	0	1			5	vus
grin2a	GRIN2A	p.A650R	A650R	{"pvs":0,"ps":0,"pm":1,"pp":0,"bp":0,"bs":0,"ba":0}	vus			0.9994	pathogenic	0	0	1	0	0	0	0	2	0	0	0	0	0	1	0	0	0	0			3	vus
grin2a	GRIN2A	p.D815W	D815W	{"pvs":0,"ps":0,"pm":1,"pp":0,"bp":0,"bs":0,"ba":0}	vus			0.9994	pathogenic	0	0	1	0	0	0	0	2	0	0	0	0	0	1	0	0	0	0			3	vus
grin2a	GRIN2A	p.K484D	K484D	{"pvs":0,"ps":1,"pm":1,"pp":0,"bp":0,"bs":0,"ba":0}	likely_pathogenic			0.9994	pathogenic	0	1	1	0	0	0	0	6	0	0	0	0	0	1	1	0	0	0
grin2a	GRIN2A	p.L780C	L780C	{"pvs":0,"ps":0,"pm":1,"pp":0,"bp":0,"bs":0,"ba":0}	vus			0.9994	pathogenic	0	0	1	0	0	0	0	2	0	0	0	0	0	1	0	0	0	0			3	vus
grin2a	GRIN2A	p.L812A	L812A	{"pvs":0,"ps":1,"pm":1,"pp":0,"bp":0,"bs":0,"ba":0}	likely_pathogenic			0.9994	pathogenic	0	1	1	0	0	0	0	6	0	0	0	0	0	1	1	0	0	0
grin2a	GRIN2A	p.F553A	F553A	{"pvs":0,"ps":1,"pm":1,"pp":0,"bp":0,"bs":0,"ba":0}	likely_pathogenic			0.9995	pathogenic	0	1	1	0	0	0	0	6	0	0	0	0	0	1	1	0	0	0
grin2a	GRIN2A	p.F641A	F641A	{"pvs":0,"ps":0,"pm":1,"pp":0,"bp":0,"bs":0,"ba":0}	vus			0.9995	pathogenic	0	0	1	0	0	0	0	2	0	0	0	0	0	1	0	0	0	0			3	vus
grin2a	GRIN2A	p.M823W	M823W	{"pvs":0,"ps":0,"pm":1,"pp":0,"bp":0,"bs":0,"ba":0}	vus			0.9995	pathogenic	0	0	1	0	0	0	0	2	0	0	0	0	0	1	0	0	0	0			3	vus
grin2a	GRIN2A	p.A827W	A827W	{"pvs":0,"ps":0,"pm":1,"pp":0,"bp":0,"bs":0,"ba":0}	vus			0.9996	pathogenic	0	0	1	0	0	0	0	2	0	0	0	0	0	1	0	0	0	0			3	vus
grin2a	GRIN2A	p.H485A	H485A	{"pvs":0,"ps":0,"pm":1,"pp":0,"bp":0,"bs":0,"ba":0}	vus			0.9996	pathogenic	0	0	1	0	0	0	0	2	0	0	0	0	0	1	0	0	0	0			3	vus
grin2a	GRIN2A	p.L824W	L824W	{"pvs":0,"ps":0,"pm":1,"pp":0,"bp":0,"bs":0,"ba":0}	vus			0.9996	pathogenic	0	0	1	0	0	0	0	2	0	0	0	0	0	1	0	0	0	0			3	vus
grin2a	GRIN2A	p.F416A	F416A	{"pvs":0,"ps":0,"pm":1,"pp":0,"bp":0,"bs":0,"ba":0}	vus			0.9997	pathogenic	0	0	1	0	0	0	0	2	0	0	0	0	0	1	0	0	0	0			3	vus
grin2a	GRIN2A	p.G819W	G819W	{"pvs":0,"ps":1,"pm":1,"pp":0,"bp":0,"bs":0,"ba":0}	likely_pathogenic			0.9997	pathogenic	0	1	1	0	0	0	0	6	0	0	0	0	0	1	1	0	0	0
grin2a	GRIN2A	p.L812G	L812G	{"pvs":0,"ps":1,"pm":1,"pp":0,"bp":0,"bs":0,"ba":0}	likely_pathogenic			0.9997	pathogenic	0	1	1	0	0	0	0	6	0	0	0	0	0	1	1	0	0	0
grin2a	GRIN2A	p.M817W	M817W	{"pvs":0,"ps":1,"pm":1,"pp":0,"bp":0,"bs":0,"ba":0}	likely_pathogenic			0.9997	pathogenic	0	1	1	0	0	0	0	6	0	0	0	0	0	1	1	0	0	0
grin2a	GRIN2A	p.L812E	L812E	{"pvs":0,"ps":1,"pm":1,"pp":0,"bp":0,"bs":0,"ba":0}	likely_pathogenic			0.9998	pathogenic	0	1	1	0	0	0	0	6	0	0	0	0	0	1	1	0	0	0
grin2a	GRIN2A	p.N816W	N816W	{"pvs":0,"ps":0,"pm":1,"pp":0,"bp":0,"bs":0,"ba":0}	vus			0.9998	pathogenic	0	0	1	0	0	0	0	2	0	0	0	0	0	1	0	0	0	0			3	vus
grin2a	GRIN2A	p.P552I	P552I	{"pvs":0,"ps":0,"pm":2,"pp":0,"bp":0,"bs":0,"ba":0}	vus			0.9998	pathogenic	0	0	2	0	0	0	0	4	0	0	0	0	0	1	0	0	0	1			5	vus
grin2a	GRIN2A	p.F637D	F637D	{"pvs":0,"ps":0,"pm":1,"pp":0,"bp":0,"bs":0,"ba":0}	vus			0.9999	pathogenic	0	0	1	0	0	0	0	2	0	0	0	0	0	1	0	0	0	0			3	vus
grin2a	GRIN2A	p.F652A	F652A	{"pvs":0,"ps":0,"pm":2,"pp":0,"bp":0,"bs":0,"ba":0}	vus			0.9999	pathogenic	0	0	2	0	0	0	0	4	0	0	0	0	0	1	0	0	0	1			5	vus
grin2a	GRIN2A	p.P552K	P552K	{"pvs":0,"ps":1,"pm":1,"pp":0,"bp":0,"bs":0,"ba":0}	likely_pathogenic			0.9999	pathogenic	0	1	1	0	0	0	0	6	0	0	0	0	0	1	1	0	0	0
grin2a	GRIN2A	p.V820W	V820W	{"pvs":0,"ps":0,"pm":1,"pp":0,"bp":0,"bs":0,"ba":0}	vus			0.9999	pathogenic	0	0	1	0	0	0	0	2	0	0	0	0	0	1	0	0	0	0			3	vus
grin2a	GRIN2A	p.E838W	E838W	{"pvs":0,"ps":1,"pm":1,"pp":0,"bp":0,"bs":0,"ba":0}	likely_pathogenic			1	pathogenic	0	1	1	0	0	0	0	6	0	0	0	0	0	1	1	0	0	0
grin2a	GRIN2A	p.L812C	L812C	{"pvs":0,"ps":1,"pm":1,"pp":0,"bp":0,"bs":0,"ba":0}	likely_pathogenic			1	pathogenic	0	1	1	0	0	0	0	6	0	0	0	0	0	1	1	0	0	0
grin2a	GRIN2A	p.L812S	L812S	{"pvs":0,"ps":1,"pm":1,"pp":0,"bp":0,"bs":0,"ba":0}	likely_pathogenic			1	pathogenic	0	1	1	0	0	0	0	6	0	0	0	0	0	1	1	0	0	0
kdm5c	KDM5C	p.H514Y	H514Y	{"pvs":0,"ps":1,"pm":1,"pp":1,"bp":0,"bs":0,"ba":0}	likely_pathogenic	0.969	Likely pathogenic	0.9991	pathogenic	0	1	1	1	0	0	0	7	0	0	0	0	0	1	1	0	1	0
kdm5c	KDM5C	p.A718P	A718P	{"pvs":0,"ps":0,"pm":2,"pp":2,"bp":0,"bs":0,"ba":0}	likely_pathogenic	0.949	Likely pathogenic	0.9996	pathogenic	0	0	2	2	0	0	0	6	0	0	0	0	0	1	0	2	1	0
kdm5c	KDM5C	p.S522F	S522F	{"pvs":0,"ps":0,"pm":1,"pp":1,"bp":0,"bs":0,"ba":0}	vus	0.934	Likely pathogenic	0.9994	pathogenic	0	0	1	1	0	0	0	3	0	0	0	0	0	1	0	0	1	0
kdm5c	KDM5C	p.W52C	W52C	{"pvs":0,"ps":0,"pm":1,"pp":2,"bp":0,"bs":0,"ba":0}	vus	0.928	Likely pathogenic	0.9994	pathogenic	0	0	1	2	0	0	0	4	0	0	0	0	0	1	0	1	1	0
kdm5c	KDM5C	p.L731F	L731F	{"pvs":0,"ps":1,"pm":2,"pp":2,"bp":0,"bs":0,"ba":0}	pathogenic	0.927	Likely pathogenic	0.9894	pathogenic	0	1	2	2	0	0	0	10	0	0	0	0	0	1	1	2	1	0
kdm5c	KDM5C	p.Y751C	Y751C	{"pvs":0,"ps":1,"pm":1,"pp":2,"bp":0,"bs":0,"ba":0}	likely_pathogenic	0.925	Likely pathogenic	0.9979	pathogenic	0	1	1	2	0	0	0	8	0	0	0	0	0	1	1	1	1	0
kdm5c	KDM5C	p.R766W	R766W	{"pvs":0,"ps":0,"pm":1,"pp":2,"bp":0,"bs":0,"ba":0}	vus	0.906	Likely pathogenic	0.7645	pathogenic	0	0	1	2	0	0	0	4	0	0	0	0	0	1	0	1	1	0
kdm5c	KDM5C	p.S451R	S451R	{"pvs":0,"ps":0,"pm":1,"pp":3,"bp":0,"bs":0,"ba":0}	vus	0.879	Likely pathogenic	0.9995	pathogenic	0	0	1	3	0	0	0	5	0	0	0	0	0	1	0	2	1	0
kdm5c	KDM5C	p.E698K	E698K	{"pvs":0,"ps":1,"pm":1,"pp":3,"bp":0,"bs":0,"ba":0}	likely_pathogenic	0.873	Likely pathogenic	0.9994	pathogenic	0	1	1	3	0	0	0	9	0	0	0	0	0	1	1	2	1	0
kdm5c	KDM5C	p.D402Y	D402Y	{"pvs":0,"ps":1,"pm":1,"pp":3,"bp":0,"bs":0,"ba":0}	likely_pathogenic	0.866	Likely pathogenic	0.9993	pathogenic	0	1	1	3	0	0	0	9	0	0	0	0	0	1	1	2	1	0
kdm5c	KDM5C	p.E516A	E516A	{"pvs":0,"ps":0,"pm":1,"pp":1,"bp":0,"bs":0,"ba":0}	vus	0.865	Likely pathogenic	0.9981	pathogenic	0	0	1	1	0	0	0	3	0	0	0	0	0	1	0	0	1	0
kdm5c	KDM5C	p.W622C	W622C	{"pvs":0,"ps":0,"pm":2,"pp":2,"bp":0,"bs":0,"ba":0}	likely_pathogenic	0.864	Likely pathogenic	0.9995	pathogenic	0	0	2	2	0	0	0	6	0	0	0	0	0	1	0	2	1	0
kdm5c	KDM5C	p.F642L	F642L	{"pvs":0,"ps":1,"pm":1,"pp":3,"bp":0,"bs":0,"ba":0}	likely_pathogenic	0.859	Likely pathogenic	0.9999	pathogenic	0	1	1	3	0	0	0	9	0	0	0	0	0	1	1	2	1	0
kdm5c	KDM5C	p.T713M	T713M	{"pvs":0,"ps":0,"pm":1,"pp":1,"bp":0,"bs":0,"ba":0}	vus	0.857	Likely pathogenic	0.9956	pathogenic	0	0	1	1	0	0	0	3	0	0	0	0	0	1	0	0	1	0
kdm5c	KDM5C	p.E613K	E613K	{"pvs":0,"ps":0,"pm":1,"pp":2,"bp":0,"bs":0,"ba":0}	vus	0.857	Likely pathogenic	0.9983	pathogenic	0	0	1	2	0	0	0	4	0	0	0	0	0	1	0	1	1	0
kdm5c	KDM5C	p.A388P	A388P	{"pvs":0,"ps":1,"pm":2,"pp":2,"bp":0,"bs":0,"ba":0}	pathogenic	0.839	Likely pathogenic	0.9987	pathogenic	0	1	2	2	0	0	0	10	0	0	0	0	0	1	1	2	1	0
kdm5c	KDM5C	p.Y503C	Y503C	{"pvs":0,"ps":0,"pm":1,"pp":1,"bp":0,"bs":0,"ba":0}	vus	0.837	Likely pathogenic	0.9871	pathogenic	0	0	1	1	0	0	0	3	0	0	0	0	0	1	0	0	1	0
kdm5c	KDM5C	p.P554T	P554T	{"pvs":0,"ps":1,"pm":1,"pp":3,"bp":0,"bs":0,"ba":0}	likely_pathogenic	0.814	Likely pathogenic	0.9107	pathogenic	0	1	1	3	0	0	0	9	0	0	0	0	0	1	1	2	1	0
kdm5c	KDM5C	p.K532N	K532N	{"pvs":0,"ps":0,"pm":1,"pp":1,"bp":0,"bs":0,"ba":0}	vus	0.777	Likely pathogenic	0.9999	pathogenic	0	0	1	1	0	0	0	3	0	0	0	0	0	1	0	0	1	0
kdm5c	KDM5C	p.D87G	D87G	{"pvs":0,"ps":1,"pm":2,"pp":2,"bp":0,"bs":0,"ba":0}	pathogenic	0.768	Likely pathogenic	0.9955	pathogenic	0	1	2	2	0	0	0	10	0	0	0	0	0	1	1	3	1	0
kdm5c	KDM5C	p.A77T	A77T	{"pvs":0,"ps":0,"pm":2,"pp":2,"bp":0,"bs":0,"ba":0}	likely_pathogenic	0.754	Likely pathogenic	0.98	pathogenic	0	0	2	2	0	0	0	6	0	0	0	0	0	2	0	2	1	0
kdm5c	KDM5C	p.V504M	V504M	{"pvs":0,"ps":0,"pm":2,"pp":2,"bp":0,"bs":0,"ba":0}	likely_pathogenic	0.753	Likely pathogenic	0.9831	pathogenic	0	0	2	2	0	0	0	6	0	0	0	0	0	2	0	2	1	0
kdm5c	KDM5C	p.R599C	R599C	{"pvs":0,"ps":0,"pm":1,"pp":2,"bp":0,"bs":0,"ba":0}	vus	0.693	Possibly pathogenic	0.9705	pathogenic	0	0	1	2	0	0	0	4	0	0	0	0	0	1	0	1	1	0
kdm5c	KDM5C	p.R108W	R108W	{"pvs":0,"ps":0,"pm":1,"pp":1,"bp":0,"bs":0,"ba":0}	vus	0.603	Possibly pathogenic	0.6315	pathogenic	0	0	1	1	0	0	0	3	0	0	0	0	0	1	0	0	1	0
kdm5c	KDM5C	p.R1115H	R1115H	{"pvs":0,"ps":1,"pm":2,"pp":1,"bp":0,"bs":0,"ba":0}	likely_pathogenic	0.534	Possibly pathogenic	0.2926	benign	0	1	2	1	0	0	0	9	0	0	0	0	0	1	1	1	1	0
kdm5c	KDM5C	p.A1277T	A1277T	{"pvs":0,"ps":0,"pm":1,"pp":1,"bp":0,"bs":0,"ba":0}	vus	0.431	Benign	0.9652	pathogenic	0	0	1	1	0	0	0	3	0	0	0	0	0	1	0	0	1	0
kdm5c	KDM5C	p.E1393K	E1393K	{"pvs":0,"ps":0,"pm":1,"pp":0,"bp":1,"bs":0,"ba":0}	vus	0.234	Benign	0.0792	benign	0	0	1	0	1	0	0	1	0	0	0	1	0	1	0	0	0	0
kdm5c	KDM5C	p.D1300V	D1300V	{"pvs":0,"ps":0,"pm":1,"pp":1,"bp":0,"bs":0,"ba":0}	vus	0.179	Benign	0.1879	benign	0	0	1	1	0	0	0	3	0	0	0	0	0	1	0	0	1	0
kdm5c	KDM5C	p.Y85F	Y85F	{"pvs":0,"ps":0,"pm":1,"pp":0,"bp":1,"bs":0,"ba":0}	vus	0.163	Benign	0.1204	benign	0	0	1	0	1	0	0	1	0	0	0	1	0	1	0	0	0	0
kdm5c	KDM5C	p.N142S	N142S	{"pvs":0,"ps":0,"pm":1,"pp":0,"bp":1,"bs":0,"ba":0}	vus	0.149	Benign	0.0569	benign	0	0	1	0	1	0	0	1	0	0	0	1	0	1	0	0	0	0
kdm5c	KDM5C	p.R179H	R179H	{"pvs":0,"ps":0,"pm":1,"pp":0,"bp":1,"bs":0,"ba":0}	vus	0.131	Benign	0.07	benign	0	0	1	0	1	0	0	1	0	0	0	1	0	1	0	0	0	0
kdm5c	KDM5C	p.E1024D	E1024D	{"pvs":0,"ps":0,"pm":1,"pp":0,"bp":1,"bs":0,"ba":0}	vus	0.072	Benign	0.0734	benign	0	0	1	0	1	0	0	1	0	0	0	1	0	1	0	0	0	0
kdm5c	KDM5C	p.R750W	R750W	{"pvs":0,"ps":0,"pm":1,"pp":3,"bp":0,"bs":0,"ba":0}	vus	0.94	Likely pathogenic	0.9989	pathogenic	0	0	1	3	0	0	0	5	0	0	0	0	0	1	0	2	1	0
kdm5c	KDM5C	p.P480L	P480L	{"pvs":0,"ps":1,"pm":3,"pp":2,"bp":0,"bs":0,"ba":0}	pathogenic	0.82	Likely pathogenic	0.9951	pathogenic	0	1	3	2	0	0	0	12	0	0	0	0	0	1	1	3	1	0
kdm5c	KDM5C	p.C640Y	C640Y	{"pvs":0,"ps":0,"pm":1,"pp":1,"bp":0,"bs":0,"ba":0}	vus	0.75	Possibly pathogenic	0.999	pathogenic	0	0	1	1	0	0	0	3	0	0	0	0	0	1	0	0	1	0
kdm5c	KDM5C	p.Y164N	Y164N	{"pvs":0,"ps":0,"pm":1,"pp":1,"bp":0,"bs":0,"ba":0}	vus	0.66	Possibly pathogenic	0.9629	pathogenic	0	0	1	1	0	0	0	3	0	0	0	0	0	1	0	0	1	0
kdm5c	KDM5C	p.H514A	H514A	{"pvs":0,"ps":1,"pm":1,"pp":0,"bp":0,"bs":0,"ba":0}	likely_pathogenic			0.9999	pathogenic	0	1	1	0	0	0	0	6	0	0	0	0	0	1	1	0	0	0
lrp4	LRP4	p.C1017R	C1017R	{"pvs":0,"ps":1,"pm":1,"pp":3,"bp":0,"bs":0,"ba":0}	likely_pathogenic	0.989	Likely pathogenic	0.9985	pathogenic	0	1	1	3	0	0	0	9	0	0	0	0	0	1	1	2	1	0
lrp4	LRP4	p.G629E	G629E	{"pvs":0,"ps":0,"pm":1,"pp":2,"bp":0,"bs":0,"ba":0}	vus	0.969	Likely pathogenic	0.9996	pathogenic	0	0	1	2	0	0	0	4	0	0	0	0	0	1	0	1	1	0
lrp4	LRP4	p.C160Y	C160Y	{"pvs":0,"ps":1,"pm":1,"pp":2,"bp":0,"bs":0,"ba":0}	likely_pathogenic	0.966	Likely pathogenic	0.9992	pathogenic	0	1	1	2	0	0	0	8	0	0	0	0	0	1	1	1	1	0
lrp4	LRP4	p.L953P	L953P	{"pvs":0,"ps":0,"pm":1,"pp":3,"bp":0,"bs":0,"ba":0}	vus	0.963	Likely pathogenic	0.9316	pathogenic	0	0	1	3	0	0	0	5	0	0	0	0	0	1	0	2	1	0
lrp4	LRP4	p.D1403H	D1403H	{"pvs":0,"ps":1,"pm":1,"pp":2,"bp":0,"bs":0,"ba":0}	likely_pathogenic	0.954	Likely pathogenic	0.9987	pathogenic	0	1	1	2	0	0	0	8	0	0	0	0	0	1	1	1	1	0
lrp4	LRP4	p.R1277H	R1277H	{"pvs":0,"ps":0,"pm":1,"pp":2,"bp":0,"bs":0,"ba":0}	vus	0.937	Likely pathogenic	0.4629	ambiguous	0	0	1	2	0	0	0	4	0	0	0	0	0	1	0	1	1	0
lrp4	LRP4	p.W1186S	W1186S	{"pvs":0,"ps":0,"pm":1,"pp":2,"bp":0,"bs":0,"ba":0}	vus	0.934	Likely pathogenic	0.9733	pathogenic	0	0	1	2	0	0	0	4	0	0	0	0	0	1	0	1	1	0
lrp4	LRP4	p.Y384C	Y384C	{"pvs":0,"ps":0,"pm":1,"pp":2,"bp":0,"bs":0,"ba":0}	vus	0.916	Likely pathogenic	0.9552	pathogenic	0	0	1	2	0	0	0	4	0	0	0	0	0	1	0	1	1	0
lrp4	LRP4	p.C1637Y	C1637Y	{"pvs":0,"ps":0,"pm":1,"pp":3,"bp":0,"bs":0,"ba":0}	vus	0.915	Likely pathogenic	0.9972	pathogenic	0	0	1	3	0	0	0	5	0	0	0	0	0	1	0	2	1	0
lrp4	LRP4	p.R545W	R545W	{"pvs":0,"ps":0,"pm":1,"pp":3,"bp":0,"bs":0,"ba":0}	vus	0.914	Likely pathogenic	0.9659	pathogenic	0	0	1	3	0	0	0	5	0	0	0	0	0	1	0	2	1	0
lrp4	LRP4	p.D529N	D529N	{"pvs":0,"ps":1,"pm":2,"pp":1,"bp":0,"bs":0,"ba":0}	likely_pathogenic	0.913	Likely pathogenic	0.991	pathogenic	0	1	2	1	0	0	0	9	0	0	0	0	0	2	1	0	1	0
lrp4	LRP4	p.R1170W	R1170W	{"pvs":0,"ps":1,"pm":2,"pp":1,"bp":0,"bs":0,"ba":0}	likely_pathogenic	0.898	Likely pathogenic	0.9775	pathogenic	0	1	2	1	0	0	0	9	0	0	0	0	0	1	1	1	1	0
lrp4	LRP4	p.D606N	D606N	{"pvs":0,"ps":0,"pm":1,"pp":2,"bp":0,"bs":0,"ba":0}	vus	0.895	Likely pathogenic	0.989	pathogenic	0	0	1	2	0	0	0	4	0	0	0	0	0	1	0	1	1	0
lrp4	LRP4	p.T461P	T461P	{"pvs":0,"ps":0,"pm":1,"pp":2,"bp":0,"bs":0,"ba":0}	vus	0.884	Likely pathogenic	0.8746	pathogenic	0	0	1	2	0	0	0	4	0	0	0	0	0	1	0	1	1	0
lrp4	LRP4	p.E1233K	E1233K	{"pvs":0,"ps":0,"pm":1,"pp":2,"bp":0,"bs":0,"ba":0}	vus	0.823	Likely pathogenic	0.7748	pathogenic	0	0	1	2	0	0	0	4	0	0	0	0	0	1	0	1	1	0
lrp4	LRP4	p.D137N	D137N	{"pvs":0,"ps":0,"pm":2,"pp":1,"bp":0,"bs":0,"ba":0}	vus	0.818	Likely pathogenic	0.9359	pathogenic	0	0	2	1	0	0	0	5	0	0	0	0	0	2	0	0	1	0
lrp4	LRP4	p.R457C	R457C	{"pvs":0,"ps":0,"pm":1,"pp":1,"bp":0,"bs":0,"ba":0}	vus	0.815	Likely pathogenic	0.7966	pathogenic	0	0	1	1	0	0	0	3	0	0	0	0	0	1	0	0	1	0
lrp4	LRP4	p.L473F	L473F	{"pvs":0,"ps":1,"pm":1,"pp":3,"bp":0,"bs":0,"ba":0}	likely_pathogenic	0.777	Likely pathogenic	0.9791	pathogenic	0	1	1	3	0	0	0	9	0	0	0	0	0	1	1	2	1	0
lrp4	LRP4	p.A1130V	A1130V	{"pvs":0,"ps":0,"pm":1,"pp":0,"bp":0,"bs":0,"ba":0}	vus	0.672	Possibly pathogenic	0.2862	benign	0	0	1	0	0	0	0	2	0	0	0	0	0	1	0	0	0	0	1	vus
lrp4	LRP4	p.L1600F	L1600F	{"pvs":0,"ps":0,"pm":1,"pp":1,"bp":0,"bs":0,"ba":0}	vus	0.648	Possibly pathogenic	0.9437	pathogenic	0	0	1	1	0	0	0	3	0	0	0	0	0	1	0	0	1	0
lrp4	LRP4	p.Q1564K	Q1564K	{"pvs":0,"ps":1,"pm":1,"pp":2,"bp":0,"bs":0,"ba":0}	likely_pathogenic	0.629	Possibly pathogenic	0.7104	pathogenic	0	1	1	2	0	0	0	8	0	0	0	0	0	1	1	1	1	0
lrp4	LRP4	p.S1554G	S1554G	{"pvs":0,"ps":0,"pm":0,"pp":0,"bp":1,"bs":0,"ba":1}	benign	0.622	Possibly pathogenic	0.0871	benign	0	0	0	0	1	0	1	-5	1	0	0	1	0	0	0	0	0	0
lrp4	LRP4	p.D449N	D449N	{"pvs":0,"ps":1,"pm":1,"pp":3,"bp":0,"bs":0,"ba":0}	likely_pathogenic	0.595	Possibly pathogenic	0.9597	pathogenic	0	1	1	3	0	0	0	9	0	0	0	0	0	1	1	2	1	0
lrp4	LRP4	p.D99H	D99H	{"pvs":0,"ps":0,"pm":3,"pp":0,"bp":0,"bs":0,"ba":0}	likely_pathogenic	0.584	Possibly pathogenic	0.4337	ambiguous	0	0	3	0	0	0	0	6	0	0	0	0	0	2	0	1	0	0
lrp4	LRP4	p.E1691K	E1691K	{"pvs":0,"ps":0,"pm":0,"pp":0,"bp":0,"bs":0,"ba":0}	vus	0.537	Possibly pathogenic	0.0801	benign	0	0	0	0	0	0	0	0	0	0	0	0	0	0	0	0	0	0	-1	likely_benign
lrp4	LRP4	p.L1722H	L1722H	{"pvs":0,"ps":0,"pm":0,"pp":1,"bp":0,"bs":1,"ba":0}	likely_benign	0.537	Possibly pathogenic	0.1493	benign	0	0	0	1	0	1	0	-3	1	0	0	0	0	0	0	0	1	0
lrp4	LRP4	p.T851R	T851R	{"pvs":0,"ps":0,"pm":1,"pp":0,"bp":1,"bs":0,"ba":0}	vus	0.528	Possibly pathogenic	0.5267	ambiguous	0	0	1	0	1	0	0	1	0	0	0	1	0	1	0	0	0	0
lrp4	LRP4	p.V1252A	V1252A	{"pvs":0,"ps":0,"pm":1,"pp":0,"bp":1,"bs":0,"ba":0}	vus	0.507	Possibly pathogenic	0.5589	ambiguous	0	0	1	0	1	0	0	1	0	0	0	1	0	1	0	0	0	0
lrp4	LRP4	p.R1838Q	R1838Q	{"pvs":0,"ps":0,"pm":0,"pp":1,"bp":0,"bs":0,"ba":0}	vus	0.495	Benign	0.0901	benign	0	0	0	1	0	0	0	1	0	0	0	0	0	0	0	0	1	0
lrp4	LRP4	p.I450V	I450V	{"pvs":0,"ps":0,"pm":1,"pp":1,"bp":1,"bs":0,"ba":0}	vus	0.477	Benign	0.6207	pathogenic	0	0	1	1	1	0	0	2	0	0	0	1	0	1	0	1	0	0
lrp4	LRP4	p.N138S	N138S	{"pvs":0,"ps":0,"pm":1,"pp":0,"bp":0,"bs":0,"ba":0}	vus	0.456	Benign	0.1406	benign	0	0	1	0	0	0	0	2	0	0	0	0	0	1	0	0	0	0	1	vus
lrp4	LRP4	p.N501H	N501H	{"pvs":0,"ps":0,"pm":0,"pp":0,"bp":1,"bs":1,"ba":0}	likely_benign	0.418	Benign	0.1065	benign	0	0	0	0	1	1	0	-5	1	0	0	1	0	0	0	0	0	0
lrp4	LRP4	p.S1887C	S1887C	{"pvs":0,"ps":0,"pm":0,"pp":1,"bp":0,"bs":0,"ba":0}	vus	0.366	Benign	0.1002	benign	0	0	0	1	0	0	0	1	0	0	0	0	0	0	0	0	1	0
lrp4	LRP4	p.D1396E	D1396E	{"pvs":0,"ps":0,"pm":1,"pp":0,"bp":1,"bs":0,"ba":0}	vus	0.257	Benign	0.0807	benign	0	0	1	0	1	0	0	1	0	0	0	1	0	1	0	0	0	0
lrp4	LRP4	p.R1646Q	R1646Q	{"pvs":0,"ps":0,"pm":0,"pp":0,"bp":1,"bs":0,"ba":1}	benign	0.254	Benign	0.0746	benign	0	0	0	0	1	0	1	-5	1	0	0	1	0	0	0	0	0	0
lrp4	LRP4	p.A1203V	A1203V	{"pvs":0,"ps":0,"pm":0,"pp":0,"bp":1,"bs":0,"ba":1}	benign	0.235	Benign	0.0559	benign	0	0	0	0	1	0	1	-5	1	0	0	1	0	0	0	0	0	0
lrp4	LRP4	p.I1086V	I1086V	{"pvs":0,"ps":0,"pm":0,"pp":0,"bp":1,"bs":0,"ba":1}	benign	0.219	Benign	0.0668	benign	0	0	0	0	1	0	1	-5	1	0	0	1	0	0	0	0	0	0
lrp4	LRP4	p.R1170Q	R1170Q	{"pvs":0,"ps":1,"pm":2,"pp":1,"bp":0,"bs":0,"ba":0}	likely_pathogenic	0.9	Likely pathogenic	0.9351	pathogenic	0	1	2	1	0	0	0	9	0	0	0	0	0	1	1	2	1	0
lrp4	LRP4	p.R632H	R632H	{"pvs":0,"ps":1,"pm":1,"pp":2,"bp":0,"bs":0,"ba":0}	likely_pathogenic	0.89	Likely pathogenic	0.9206	pathogenic	0	1	1	2	0	0	0	8	0	0	0	0	0	1	1	1	1	0
lrp4	LRP4	p.E1233A	E1233A	{"pvs":0,"ps":0,"pm":1,"pp":2,"bp":0,"bs":0,"ba":0}	vus	0.6	Possibly pathogenic	0.7449	pathogenic	0	0	1	2	0	0	0	4	0	0	0	0	0	1	0	1	1	0
lrp4	LRP4	p.R1885E	R1885E	{"pvs":0,"ps":0,"pm":1,"pp":0,"bp":0,"bs":0,"ba":0}	vus			0.1248	benign	0	0	1	0	0	0	0	2	0	0	0	0	0	1	0	0	0	0	1	vus
lrp4	LRP4	p.R1646E	R1646E	{"pvs":0,"ps":0,"pm":1,"pp":0,"bp":0,"bs":0,"ba":0}	vus			0.1717	benign	0	0	1	0	0	0	0	2	0	0	0	0	0	1	0	0	0	0	1	vus
lrp4	LRP4	p.I1287A	I1287A	{"pvs":0,"ps":0,"pm":1,"pp":0,"bp":0,"bs":0,"ba":0}	vus			0.4004	ambiguous	0	0	1	0	0	0	0	2	0	0	0	0	0	1	0	0	0	0
lrp4	LRP4	p.N1214A	N1214A	{"pvs":0,"ps":0,"pm":1,"pp":0,"bp":0,"bs":0,"ba":0}	vus			0.9693	pathogenic	0	0	1	0	0	0	0	2	0	0	0	0	0	1	0	0	0	0			3	vus
lrp4	LRP4	p.Y1256A	Y1256A	{"pvs":0,"ps":0,"pm":1,"pp":0,"bp":0,"bs":0,"ba":0}	vus			0.9925	pathogenic	0	0	1	0	0	0	0	2	0	0	0	0	0	1	0	0	0	0			3	vus
musk	MUSK	p.P650T	P650T	{"pvs":0,"ps":0,"pm":1,"pp":2,"bp":0,"bs":0,"ba":0}	vus	0.927	Likely pathogenic	0.7345	pathogenic	0	0	1	2	0	0	0	4	0	0	0	0	0	1	0	1	1	0
musk	MUSK	p.I581N	I581N	{"pvs":0,"ps":0,"pm":1,"pp":2,"bp":0,"bs":0,"ba":0}	vus	0.902	Likely pathogenic	0.9193	pathogenic	0	0	1	2	0	0	0	4	0	0	0	0	0	1	0	1	1	0
musk	MUSK	p.I575T	I575T	{"pvs":0,"ps":0,"pm":2,"pp":2,"bp":0,"bs":0,"ba":0}	likely_pathogenic	0.883	Likely pathogenic	0.8542	pathogenic	0	0	2	2	0	0	0	6	0	0	0	0	0	1	0	3	1	0
musk	MUSK	p.K609R	K609R	{"pvs":0,"ps":0,"pm":1,"pp":1,"bp":0,"bs":0,"ba":0}	vus	0.869	Likely pathogenic	0.5039	ambiguous	0	0	1	1	0	0	0	3	0	0	0	0	0	1	0	0	1	0
musk	MUSK	p.I795S	I795S	{"pvs":0,"ps":0,"pm":1,"pp":2,"bp":0,"bs":0,"ba":0}	vus	0.843	Likely pathogenic	0.9839	pathogenic	0	0	1	2	0	0	0	4	0	0	0	0	0	1	0	1	1	0
musk	MUSK	p.V722A	V722A	{"pvs":0,"ps":0,"pm":1,"pp":2,"bp":0,"bs":0,"ba":0}	vus	0.804	Likely pathogenic	0.7704	pathogenic	0	0	1	2	0	0	0	4	0	0	0	0	0	1	0	1	1	0
musk	MUSK	p.K720E	K720E	{"pvs":0,"ps":0,"pm":1,"pp":2,"bp":0,"bs":0,"ba":0}	vus	0.794	Likely pathogenic	0.5037	ambiguous	0	0	1	2	0	0	0	4	0	0	0	0	0	1	0	1	1	0
musk	MUSK	p.Y803C	Y803C	{"pvs":0,"ps":0,"pm":1,"pp":2,"bp":0,"bs":0,"ba":0}	vus	0.771	Likely pathogenic	0.8042	pathogenic	0	0	1	2	0	0	0	4	0	0	0	0	0	1	0	1	1	0
musk	MUSK	p.A727V	A727V	{"pvs":0,"ps":1,"pm":2,"pp":1,"bp":0,"bs":0,"ba":0}	likely_pathogenic	0.755	Likely pathogenic	0.8711	pathogenic	0	1	2	1	0	0	0	9	0	0	0	0	0	1	1	1	1	0
musk	MUSK	p.D38E	D38E	{"pvs":0,"ps":0,"pm":1,"pp":3,"bp":0,"bs":0,"ba":0}	vus	0.713	Possibly pathogenic	0.3453	ambiguous	0	0	1	3	0	0	0	5	0	0	0	0	0	1	0	2	1	0
musk	MUSK	p.L545P	L545P	{"pvs":0,"ps":0,"pm":1,"pp":2,"bp":0,"bs":0,"ba":0}	vus	0.705	Possibly pathogenic	0.4406	ambiguous	0	0	1	2	0	0	0	4	0	0	0	0	0	1	0	1	1	0
musk	MUSK	p.D743N	D743N	{"pvs":0,"ps":0,"pm":1,"pp":1,"bp":0,"bs":0,"ba":0}	vus	0.678	Possibly pathogenic	0.9886	pathogenic	0	0	1	1	0	0	0	3	0	0	0	0	0	1	0	0	1	0
musk	MUSK	p.P344R	P344R	{"pvs":0,"ps":1,"pm":1,"pp":1,"bp":0,"bs":0,"ba":0}	likely_pathogenic	0.667	Possibly pathogenic	0.4641	ambiguous	0	1	1	1	0	0	0	7	0	0	0	0	0	1	1	0	1	0
musk	MUSK	p.V790M	V790M	{"pvs":0,"ps":1,"pm":2,"pp":1,"bp":0,"bs":0,"ba":0}	likely_pathogenic	0.658	Possibly pathogenic	0.8253	pathogenic	0	1	2	1	0	0	0	9	0	0	0	0	0	0	1	2	1	0
musk	MUSK	p.I764T	I764T	{"pvs":0,"ps":0,"pm":1,"pp":1,"bp":0,"bs":0,"ba":0}	vus	0.657	Possibly pathogenic	0.8043	pathogenic	0	0	1	1	0	0	0	3	0	0	0	0	0	1	0	0	1	0
musk	MUSK	p.M605I	M605I	{"pvs":0,"ps":1,"pm":1,"pp":1,"bp":0,"bs":0,"ba":0}	likely_pathogenic	0.625	Possibly pathogenic	0.8136	pathogenic	0	1	1	1	0	0	0	7	0	0	0	0	0	1	1	1	0	0
musk	MUSK	p.R854Q	R854Q	{"pvs":0,"ps":0,"pm":1,"pp":1,"bp":0,"bs":0,"ba":0}	vus	0.491	Benign	0.1657	benign	0	0	1	1	0	0	0	3	0	0	0	0	0	1	0	1	0	0	2	vus
musk	MUSK	p.S747T	S747T	{"pvs":0,"ps":0,"pm":1,"pp":1,"bp":0,"bs":0,"ba":0}	vus	0.479	Benign	0.615	pathogenic	0	0	1	1	0	0	0	3	0	0	0	0	0	1	0	0	1	0
musk	MUSK	p.R74W	R74W	{"pvs":0,"ps":0,"pm":1,"pp":2,"bp":0,"bs":0,"ba":0}	vus	0.477	Benign	0.8803	pathogenic	0	0	1	2	0	0	0	4	0	0	0	0	0	1	0	1	1	0
musk	MUSK	p.C112S	C112S	{"pvs":0,"ps":0,"pm":1,"pp":1,"bp":0,"bs":0,"ba":0}	vus	0.446	Benign	0.8835	pathogenic	0	0	1	1	0	0	0	3	0	0	0	0	0	1	0	0	1	0
musk	MUSK	p.A763T	A763T	{"pvs":0,"ps":0,"pm":1,"pp":3,"bp":0,"bs":0,"ba":0}	vus	0.412	Benign	0.1747	benign	0	0	1	3	0	0	0	5	0	0	0	0	0	1	0	2	1	0
musk	MUSK	p.R858H	R858H	{"pvs":0,"ps":0,"pm":0,"pp":2,"bp":0,"bs":1,"ba":0}	likely_benign	0.403	Benign	0.1819	benign	0	0	0	2	0	1	0	-2	1	0	0	0	0	0	0	1	1	0
musk	MUSK	p.C98S	C98S	{"pvs":0,"ps":0,"pm":1,"pp":0,"bp":0,"bs":0,"ba":0}	vus	0.375	Benign	0.8535	pathogenic	0	0	1	0	0	0	0	2	0	0	0	0	0	1	0	0	0	0			3	vus
musk	MUSK	p.L83R	L83R	{"pvs":0,"ps":0,"pm":1,"pp":1,"bp":0,"bs":0,"ba":0}	vus	0.359	Benign	0.3586	ambiguous	0	0	1	1	0	0	0	3	0	0	0	0	0	1	0	0	1	0
musk	MUSK	p.A617V	A617V	{"pvs":0,"ps":0,"pm":1,"pp":1,"bp":0,"bs":0,"ba":0}	vus	0.352	Benign	0.1881	benign	0	0	1	1	0	0	0	3	0	0	0	0	0	1	0	1	0	0	2	vus
musk	MUSK	p.S851R	S851R	{"pvs":0,"ps":0,"pm":1,"pp":0,"bp":0,"bs":0,"ba":0}	vus	0.283	Benign	0.6859	pathogenic	0	0	1	0	0	0	0	2	0	0	0	0	0	1	0	0	0	0			3	vus
musk	MUSK	p.M48R	M48R	{"pvs":0,"ps":0,"pm":1,"pp":1,"bp":0,"bs":0,"ba":0}	vus	0.273	Benign	0.1284	benign	0	0	1	1	0	0	0	3	0	0	0	0	0	1	0	0	1	0
musk	MUSK	p.N103S	N103S	{"pvs":0,"ps":0,"pm":2,"pp":1,"bp":0,"bs":0,"ba":0}	vus	0.271	Benign	0.3461	ambiguous	0	0	2	1	0	0	0	5	0	0	0	0	0	1	0	2	1	0
musk	MUSK	p.T100M	T100M	{"pvs":0,"ps":0,"pm":0,"pp":0,"bp":1,"bs":1,"ba":0}	likely_benign	0.114	Benign	0.1141	benign	0	0	0	0	1	1	0	-5	1	0	0	1	0	0	0	0	0	0
musk	MUSK	p.C317R	C317R	{"pvs":0,"ps":1,"pm":1,"pp":2,"bp":0,"bs":0,"ba":0}	likely_pathogenic	0.92	Likely pathogenic	0.9656	pathogenic	0	1	1	2	0	0	0	8	0	0	0	0	0	1	1	1	1	0
musk	MUSK	p.M835V	M835V	{"pvs":0,"ps":0,"pm":1,"pp":2,"bp":0,"bs":0,"ba":0}	vus	0.9	Likely pathogenic	0.7809	pathogenic	0	0	1	2	0	0	0	4	0	0	0	0	0	1	0	1	1	0
musk	MUSK	p.F775S	F775S	{"pvs":0,"ps":0,"pm":1,"pp":2,"bp":0,"bs":0,"ba":0}	vus	0.79	Likely pathogenic	0.8067	pathogenic	0	0	1	2	0	0	0	4	0	0	0	0	0	1	0	1	1	0
musk	MUSK	p.Y755F	Y755F	{"pvs":0,"ps":0,"pm":1,"pp":0,"bp":0,"bs":0,"ba":0}	vus	0.77	Likely pathogenic	0.2224	benign	0	0	1	0	0	0	0	2	0	0	0	0	0	1	0	0	0	0	1	vus
musk	MUSK	p.R858C	R858C	{"pvs":0,"ps":0,"pm":1,"pp":1,"bp":0,"bs":0,"ba":0}	vus	0.68	Possibly pathogenic	0.5372	ambiguous	0	0	1	1	0	0	0	3	0	0	0	0	0	1	0	0	1	0
musk	MUSK	p.L565R	L565R	{"pvs":0,"ps":0,"pm":1,"pp":0,"bp":0,"bs":0,"ba":0}	vus			0.3443	ambiguous	0	0	1	0	0	0	0	2	0	0	0	0	0	1	0	0	0	0
musk	MUSK	p.L746M	L746M	{"pvs":0,"ps":0,"pm":1,"pp":0,"bp":0,"bs":0,"ba":0}	vus			0.546	ambiguous	0	0	1	0	0	0	0	2	0	0	0	0	0	1	0	0	0	0
musk	MUSK	p.I96A	I96A	{"pvs":0,"ps":0,"pm":1,"pp":0,"bp":0,"bs":0,"ba":0}	vus			0.5492	ambiguous	0	0	1	0	0	0	0	2	0	0	0	0	0	1	0	0	0	0
musk	MUSK	p.K609A	K609A	{"pvs":0,"ps":0,"pm":1,"pp":0,"bp":0,"bs":0,"ba":0}	vus			0.9678	pathogenic	0	0	1	0	0	0	0	2	0	0	0	0	0	1	0	0	0	0			3	vus
myo9a	MYO9A	p.Y203C	Y203C	{"pvs":0,"ps":0,"pm":0,"pp":2,"bp":0,"bs":0,"ba":0}	vus	0.904	Likely pathogenic	0.9669	pathogenic	0	0	0	2	0	0	0	2	0	0	0	0	0	0	0	1	1	0
myo9a	MYO9A	p.H255Q	H255Q	{"pvs":0,"ps":0,"pm":1,"pp":0,"bp":0,"bs":0,"ba":0}	vus	0.773	Likely pathogenic	0.982	pathogenic	0	0	1	0	0	0	0	2	0	0	0	0	0	1	0	0	0	0			3	vus
myo9a	MYO9A	p.L211P	L211P	{"pvs":0,"ps":0,"pm":1,"pp":1,"bp":0,"bs":0,"ba":0}	vus	0.722	Possibly pathogenic	0.9565	pathogenic	0	0	1	1	0	0	0	3	0	0	0	0	0	1	0	0	1	0
myo9a	MYO9A	p.K1874Q	K1874Q	{"pvs":0,"ps":0,"pm":1,"pp":1,"bp":1,"bs":0,"ba":0}	vus	0.713	Possibly pathogenic	0.752	pathogenic	0	0	1	1	1	0	0	2	0	0	1	0	0	1	0	0	1	0
myo9a	MYO9A	p.I582V	I582V	{"pvs":0,"ps":0,"pm":1,"pp":1,"bp":0,"bs":0,"ba":0}	vus	0.692	Possibly pathogenic	0.3497	ambiguous	0	0	1	1	0	0	0	3	0	0	0	0	0	1	0	0	1	0
myo9a	MYO9A	p.G2282E	G2282E	{"pvs":0,"ps":0,"pm":2,"pp":2,"bp":0,"bs":0,"ba":0}	likely_pathogenic	0.565	Possibly pathogenic	0.4582	ambiguous	0	0	2	2	0	0	0	6	0	0	0	0	0	1	0	2	1	0
myo9a	MYO9A	p.S383F	S383F	{"pvs":0,"ps":0,"pm":1,"pp":1,"bp":1,"bs":0,"ba":0}	vus	0.563	Possibly pathogenic	0.1994	benign	0	0	1	1	1	0	0	2	0	0	1	0	0	1	0	0	1	0
myo9a	MYO9A	p.R946Q	R946Q	{"pvs":0,"ps":0,"pm":0,"pp":1,"bp":0,"bs":0,"ba":0}	vus	0.561	Possibly pathogenic	0.2391	benign	0	0	0	1	0	0	0	1	0	0	0	0	0	0	0	0	1	0
myo9a	MYO9A	p.R1269Q	R1269Q	{"pvs":0,"ps":0,"pm":1,"pp":1,"bp":0,"bs":0,"ba":0}	vus	0.555	Possibly pathogenic	0.3378	benign	0	0	1	1	0	0	0	3	0	0	0	0	0	1	0	0	1	0
myo9a	MYO9A	p.R1834C	R1834C	{"pvs":0,"ps":0,"pm":0,"pp":1,"bp":0,"bs":1,"ba":0}	likely_benign	0.539	Possibly pathogenic	0.2216	benign	0	0	0	1	0	1	0	-3	1	0	0	0	0	0	0	0	1	0
myo9a	MYO9A	p.R1517C	R1517C	{"pvs":0,"ps":0,"pm":0,"pp":1,"bp":0,"bs":0,"ba":0}	vus	0.519	Possibly pathogenic	0.2441	benign	0	0	0	1	0	0	0	1	0	0	0	0	0	0	0	0	1	0
myo9a	MYO9A	p.D156G	D156G	{"pvs":0,"ps":0,"pm":1,"pp":1,"bp":0,"bs":0,"ba":0}	vus	0.515	Possibly pathogenic	0.4617	ambiguous	0	0	1	1	0	0	0	3	0	0	0	0	0	1	0	0	1	0
myo9a	MYO9A	p.Q1264P	Q1264P	{"pvs":0,"ps":0,"pm":0,"pp":1,"bp":0,"bs":0,"ba":0}	vus	0.497	Benign	0.1046	benign	0	0	0	1	0	0	0	1	0	0	0	0	0	0	0	1	0	0	0	vus
myo9a	MYO9A	p.E525V	E525V	{"pvs":0,"ps":0,"pm":1,"pp":0,"bp":1,"bs":0,"ba":0}	vus	0.483	Benign	0.2062	benign	0	0	1	0	1	0	0	1	0	0	0	1	0	1	0	0	0	0
myo9a	MYO9A	p.R1517H	R1517H	{"pvs":0,"ps":0,"pm":0,"pp":2,"bp":0,"bs":0,"ba":0}	vus	0.463	Benign	0.1657	benign	0	0	0	2	0	0	0	2	0	0	0	0	0	0	0	1	1	0
myo9a	MYO9A	p.N2266Y	N2266Y	{"pvs":0,"ps":0,"pm":1,"pp":1,"bp":0,"bs":0,"ba":0}	vus	0.462	Benign	0.3128	benign	0	0	1	1	0	0	0	3	0	0	0	0	0	1	0	0	1	0
myo9a	MYO9A	p.T389M	T389M	{"pvs":0,"ps":0,"pm":1,"pp":0,"bp":1,"bs":0,"ba":0}	vus	0.366	Benign	0.0727	benign	0	0	1	0	1	0	0	1	0	0	0	1	0	1	0	0	0	0
myo9a	MYO9A	p.E765D	E765D	{"pvs":0,"ps":0,"pm":0,"pp":0,"bp":1,"bs":0,"ba":0}	vus	0.353	Benign	0.422	ambiguous	0	0	0	0	1	0	0	-1	0	0	0	1	0	0	0	0	0	0
myo9a	MYO9A	p.E1570Q	E1570Q	{"pvs":0,"ps":0,"pm":1,"pp":0,"bp":1,"bs":0,"ba":0}	vus	0.341	Benign	0.1155	benign	0	0	1	0	1	0	0	1	0	0	0	1	0	1	0	0	0	0
myo9a	MYO9A	p.R2283H	R2283H	{"pvs":0,"ps":0,"pm":0,"pp":1,"bp":1,"bs":0,"ba":0}	vus	0.333	Benign	0.1067	benign	0	0	0	1	1	0	0	0	0	0	0	1	0	0	0	1	0	0
myo9a	MYO9A	p.N168D	N168D	{"pvs":0,"ps":0,"pm":1,"pp":0,"bp":1,"bs":0,"ba":0}	vus	0.302	Benign	0.201	benign	0	0	1	0	1	0	0	1	0	0	0	1	0	1	0	0	0	0
myo9a	MYO9A	p.T1738A	T1738A	{"pvs":0,"ps":0,"pm":1,"pp":0,"bp":2,"bs":0,"ba":0}	likely_benign	0.293	Benign	0.0771	benign	0	0	1	0	2	0	0	0	0	0	1	1	0	1	0	0	0	0
myo9a	MYO9A	p.R85Q	R85Q	{"pvs":0,"ps":0,"pm":1,"pp":1,"bp":0,"bs":0,"ba":0}	vus	0.273	Benign	0.7928	pathogenic	0	0	1	1	0	0	0	3	0	0	0	0	0	1	0	0	1	0
myo9a	MYO9A	p.M2384V	M2384V	{"pvs":0,"ps":0,"pm":0,"pp":0,"bp":1,"bs":0,"ba":0}	vus	0.253	Benign	0.0503	benign	0	0	0	0	1	0	0	-1	0	0	0	1	0	0	0	0	0	0
myo9a	MYO9A	p.N1631I	N1631I	{"pvs":0,"ps":0,"pm":0,"pp":0,"bp":2,"bs":1,"ba":0}	likely_benign	0.225	Benign	0.2167	benign	0	0	0	0	2	1	0	-6	1	0	1	1	0	0	0	0	0	0
myo9a	MYO9A	p.P1704S	P1704S	{"pvs":0,"ps":0,"pm":1,"pp":0,"bp":1,"bs":0,"ba":0}	vus	0.174	Benign	0.1077	benign	0	0	1	0	1	0	0	1	0	0	0	1	0	1	0	0	0	0
myo9a	MYO9A	p.D1698G	D1698G	{"pvs":0,"ps":0,"pm":0,"pp":2,"bp":1,"bs":0,"ba":0}	vus	0.168	Benign	0.0741	benign	0	0	0	2	1	0	0	1	0	0	0	1	0	0	0	2	0	0
myo9a	MYO9A	p.S1362P	S1362P	{"pvs":0,"ps":0,"pm":0,"pp":0,"bp":1,"bs":1,"ba":0}	likely_benign	0.27	Benign	0.0617	benign	0	0	0	0	1	1	0	-5	1	0	0	1	0	0	0	0	0	0
myo9a	MYO9A	p.G1193E	G1193E	{"pvs":0,"ps":0,"pm":0,"pp":0,"bp":1,"bs":0,"ba":1}	benign	0.15	Benign	0.0524	benign	0	0	0	0	1	0	1	-5	1	0	0	1	0	0	0	0	0	0
myo9a	MYO9A	p.R721Q	R721Q	{"pvs":0,"ps":0,"pm":1,"pp":0,"bp":0,"bs":0,"ba":0}	vus			0.1044	benign	0	0	1	0	0	0	0	2	0	0	0	0	0	1	0	0	0	0	1	vus
myo9a	MYO9A	p.R716Q	R716Q	{"pvs":0,"ps":0,"pm":1,"pp":0,"bp":0,"bs":0,"ba":0}	vus			0.1292	benign	0	0	1	0	0	0	0	2	0	0	0	0	0	1	0	0	0	0	1	vus
myo9a	MYO9A	p.R2098M	R2098M	{"pvs":0,"ps":0,"pm":1,"pp":0,"bp":0,"bs":0,"ba":0}	vus			0.9951	pathogenic	0	0	1	0	0	0	0	2	0	0	0	0	0	1	0	0	0	0			3	vus
nbea	NBEA	p.P1332S	P1332S	{"pvs":0,"ps":0,"pm":2,"pp":3,"bp":0,"bs":0,"ba":0}	likely_pathogenic	0.698	Possibly pathogenic	0.9986	pathogenic	0	0	2	3	0	0	0	7	0	0	0	0	0	1	0	2	1	1
nbea	NBEA	p.S189R	S189R	{"pvs":0,"ps":0,"pm":1,"pp":2,"bp":0,"bs":0,"ba":0}	vus	0.687	Possibly pathogenic	0.9968	pathogenic	0	0	1	2	0	0	0	4	0	0	0	0	0	1	0	0	1	1
nbea	NBEA	p.R2219C	R2219C	{"pvs":0,"ps":0,"pm":2,"pp":2,"bp":0,"bs":0,"ba":0}	likely_pathogenic	0.656	Possibly pathogenic	0.2168	benign	0	0	2	2	0	0	0	6	0	0	0	0	0	1	0	0	1	2
nbea	NBEA	p.C524W	C524W	{"pvs":0,"ps":0,"pm":1,"pp":2,"bp":0,"bs":0,"ba":0}	vus	0.602	Possibly pathogenic	0.9971	pathogenic	0	0	1	2	0	0	0	4	0	0	0	0	0	1	0	0	1	1
nbea	NBEA	p.R2076C	R2076C	{"pvs":0,"ps":0,"pm":0,"pp":2,"bp":0,"bs":0,"ba":0}	vus	0.598	Possibly pathogenic	0.9269	pathogenic	0	0	0	2	0	0	0	2	0	0	0	0	0	0	0	0	1	1
nbea	NBEA	p.H946Y	H946Y	{"pvs":0,"ps":1,"pm":1,"pp":3,"bp":0,"bs":0,"ba":0}	likely_pathogenic	0.594	Possibly pathogenic	0.9772	pathogenic	0	1	1	3	0	0	0	9	0	0	0	0	0	1	0	2	1	1
nbea	NBEA	p.S2272L	S2272L	{"pvs":0,"ps":0,"pm":1,"pp":2,"bp":0,"bs":0,"ba":0}	vus	0.543	Possibly pathogenic	0.9422	pathogenic	0	0	1	2	0	0	0	4	0	0	0	0	0	1	0	0	1	1
nbea	NBEA	p.E395D	E395D	{"pvs":0,"ps":0,"pm":0,"pp":1,"bp":0,"bs":1,"ba":0}	likely_benign	0.471	Benign	0.1759	benign	0	0	0	1	0	1	0	-3	1	0	0	0	0	0	0	0	0	1
nbea	NBEA	p.L773M	L773M	{"pvs":0,"ps":0,"pm":1,"pp":2,"bp":0,"bs":0,"ba":0}	vus	0.412	Benign	0.6763	pathogenic	0	0	1	2	0	0	0	4	0	0	0	0	0	1	0	0	1	1
nbea	NBEA	p.M2020I	M2020I	{"pvs":0,"ps":0,"pm":1,"pp":1,"bp":1,"bs":0,"ba":0}	vus	0.345	Benign	0.9312	pathogenic	0	0	1	1	1	0	0	2	0	0	0	1	0	1	0	0	0	1
nbea	NBEA	p.M2285I	M2285I	{"pvs":0,"ps":0,"pm":2,"pp":1,"bp":0,"bs":0,"ba":0}	vus	0.332	Benign	0.954	pathogenic	0	0	2	1	0	0	0	5	0	0	0	0	0	1	0	0	0	2			6	likely_pathogenic
nbea	NBEA	p.A953T	A953T	{"pvs":0,"ps":0,"pm":1,"pp":1,"bp":1,"bs":0,"ba":0}	vus	0.303	Benign	0.7025	pathogenic	0	0	1	1	1	0	0	2	0	0	0	1	0	1	0	0	0	1
nbea	NBEA	p.V2784F	V2784F	{"pvs":0,"ps":0,"pm":0,"pp":3,"bp":0,"bs":1,"ba":0}	likely_benign	0.258	Benign	0.2799	benign	0	0	0	3	0	1	0	-1	1	0	0	0	0	0	0	1	1	1
nbea	NBEA	p.R2866W	R2866W	{"pvs":0,"ps":0,"pm":1,"pp":2,"bp":0,"bs":0,"ba":0}	vus	0.229	Benign	0.3352	benign	0	0	1	2	0	0	0	4	0	0	0	0	0	1	0	0	1	1
nbea	NBEA	p.M139T	M139T	{"pvs":0,"ps":0,"pm":1,"pp":1,"bp":1,"bs":0,"ba":0}	vus	0.217	Benign	0.8644	pathogenic	0	0	1	1	1	0	0	2	0	0	0	1	0	1	0	0	0	1
nbea	NBEA	p.E1603K	E1603K	{"pvs":0,"ps":0,"pm":1,"pp":1,"bp":1,"bs":0,"ba":0}	vus	0.152	Benign	0.6852	pathogenic	0	0	1	1	1	0	0	2	0	0	0	1	0	1	0	0	0	1
nbea	NBEA	p.I1735T	I1735T	{"pvs":0,"ps":0,"pm":1,"pp":1,"bp":1,"bs":0,"ba":0}	vus	0.128	Benign	0.512	ambiguous	0	0	1	1	1	0	0	2	0	0	0	1	0	1	0	0	0	1
nbea	NBEA	p.M1700T	M1700T	{"pvs":0,"ps":0,"pm":1,"pp":1,"bp":1,"bs":0,"ba":0}	vus	0.079	Benign	0.5129	ambiguous	0	0	1	1	1	0	0	2	0	0	0	1	0	1	0	0	0	1
nbea	NBEA	p.G1967R	G1967R	{"pvs":0,"ps":2,"pm":1,"pp":3,"bp":0,"bs":0,"ba":0}	pathogenic	0.62	Possibly pathogenic	0.9999	pathogenic	0	2	1	3	0	0	0	13	0	0	0	0	0	1	1	2	1	1
nbea	NBEA	p.A483V	A483V	{"pvs":0,"ps":0,"pm":2,"pp":3,"bp":0,"bs":0,"ba":0}	likely_pathogenic	0.37	Benign	0.9214	pathogenic	0	0	2	3	0	0	0	7	0	0	0	0	0	1	0	2	1	1
nbea	NBEA	p.R2843L	R2843L	{"pvs":0,"ps":0,"pm":1,"pp":1,"bp":0,"bs":0,"ba":0}	vus	0.34	Benign	0.3112	benign	0	0	1	1	0	0	0	3	0	0	0	0	0	1	0	0	0	1	2	vus
nbea	NBEA	p.E2801K	E2801K	{"pvs":0,"ps":0,"pm":2,"pp":3,"bp":0,"bs":0,"ba":0}	likely_pathogenic	0.33	Benign	0.405	ambiguous	0	0	2	3	0	0	0	7	0	0	0	0	0	1	0	2	1	1
nf1	NF1	p.L2125P	L2125P	{"pvs":0,"ps":0,"pm":2,"pp":2,"bp":0,"bs":0,"ba":0}	likely_pathogenic	0.993	Likely pathogenic	0.9998	pathogenic	0	0	2	2	0	0	0	6	0	0	0	0	0	1	0	2	1	0
nf1	NF1	p.L1915P	L1915P	{"pvs":0,"ps":0,"pm":1,"pp":2,"bp":0,"bs":0,"ba":0}	vus	0.989	Likely pathogenic	0.9997	pathogenic	0	0	1	2	0	0	0	4	0	0	0	0	0	1	0	1	1	0
nf1	NF1	p.P1416H	P1416H	{"pvs":0,"ps":0,"pm":2,"pp":2,"bp":0,"bs":0,"ba":0}	likely_pathogenic	0.987	Likely pathogenic	0.9982	pathogenic	0	0	2	2	0	0	0	6	0	0	0	0	0	1	0	1	1	1
nf1	NF1	p.L1361R	L1361R	{"pvs":0,"ps":1,"pm":2,"pp":1,"bp":0,"bs":0,"ba":0}	likely_pathogenic	0.987	Likely pathogenic	0.9984	pathogenic	0	1	2	1	0	0	0	9	0	0	0	0	0	1	1	0	1	1
nf1	NF1	p.L2133P	L2133P	{"pvs":0,"ps":0,"pm":1,"pp":2,"bp":0,"bs":0,"ba":0}	vus	0.982	Likely pathogenic	0.9997	pathogenic	0	0	1	2	0	0	0	4	0	0	0	0	0	1	0	1	1	0
nf1	NF1	p.N1451Y	N1451Y	{"pvs":0,"ps":0,"pm":2,"pp":2,"bp":0,"bs":0,"ba":0}	likely_pathogenic	0.975	Likely pathogenic	0.9935	pathogenic	0	0	2	2	0	0	0	6	0	0	0	0	0	1	0	1	1	1
nf1	NF1	p.P1421L	P1421L	{"pvs":0,"ps":0,"pm":3,"pp":1,"bp":0,"bs":0,"ba":0}	likely_pathogenic	0.974	Likely pathogenic	0.9934	pathogenic	0	0	3	1	0	0	0	7	0	0	0	0	0	1	0	0	1	2
nf1	NF1	p.L1773P	L1773P	{"pvs":0,"ps":0,"pm":1,"pp":2,"bp":0,"bs":0,"ba":0}	vus	0.973	Likely pathogenic	0.9931	pathogenic	0	0	1	2	0	0	0	4	0	0	0	0	0	1	0	1	1	0
nf1	NF1	p.P1421Q	P1421Q	{"pvs":0,"ps":0,"pm":3,"pp":1,"bp":0,"bs":0,"ba":0}	likely_pathogenic	0.972	Likely pathogenic	0.9992	pathogenic	0	0	3	1	0	0	0	7	0	0	0	0	0	1	0	0	1	2
nf1	NF1	p.L1953P	L1953P	{"pvs":0,"ps":0,"pm":2,"pp":1,"bp":0,"bs":0,"ba":0}	vus	0.972	Likely pathogenic	0.9994	pathogenic	0	0	2	1	0	0	0	5	0	0	0	0	0	1	0	1	1	0
nf1	NF1	p.L1339P	L1339P	{"pvs":0,"ps":0,"pm":2,"pp":2,"bp":0,"bs":0,"ba":0}	likely_pathogenic	0.971	Likely pathogenic	0.9998	pathogenic	0	0	2	2	0	0	0	6	0	0	0	0	0	1	0	1	1	1
nf1	NF1	p.S1912R	S1912R	{"pvs":0,"ps":0,"pm":1,"pp":2,"bp":0,"bs":0,"ba":0}	vus	0.969	Likely pathogenic	0.9999	pathogenic	0	0	1	2	0	0	0	4	0	0	0	0	0	1	0	1	1	0
nf1	NF1	p.T1923P	T1923P	{"pvs":0,"ps":0,"pm":1,"pp":2,"bp":0,"bs":0,"ba":0}	vus	0.968	Likely pathogenic	0.9952	pathogenic	0	0	1	2	0	0	0	4	0	0	0	0	0	1	0	1	1	0
nf1	NF1	p.P1416L	P1416L	{"pvs":0,"ps":0,"pm":3,"pp":1,"bp":0,"bs":0,"ba":0}	likely_pathogenic	0.968	Likely pathogenic	0.996	pathogenic	0	0	3	1	0	0	0	7	0	0	0	0	0	1	0	0	1	2
nf1	NF1	p.L1915R	L1915R	{"pvs":0,"ps":0,"pm":1,"pp":2,"bp":0,"bs":0,"ba":0}	vus	0.967	Likely pathogenic	0.9982	pathogenic	0	0	1	2	0	0	0	4	0	0	0	0	0	1	0	1	1	0
nf1	NF1	p.Q1447P	Q1447P	{"pvs":0,"ps":0,"pm":3,"pp":1,"bp":0,"bs":0,"ba":0}	likely_pathogenic	0.966	Likely pathogenic	0.9956	pathogenic	0	0	3	1	0	0	0	7	0	0	0	0	0	1	0	1	1	1
nf1	NF1	p.D1644G	D1644G	{"pvs":0,"ps":0,"pm":1,"pp":1,"bp":0,"bs":0,"ba":0}	vus	0.965	Likely pathogenic	0.9986	pathogenic	0	0	1	1	0	0	0	3	0	0	0	0	0	1	0	0	1	0
nf1	NF1	p.L380P	L380P	{"pvs":0,"ps":0,"pm":2,"pp":1,"bp":0,"bs":0,"ba":0}	vus	0.964	Likely pathogenic	0.9961	pathogenic	0	0	2	1	0	0	0	5	0	0	0	0	0	2	0	1	1	0
nf1	NF1	p.D1644A	D1644A	{"pvs":0,"ps":0,"pm":1,"pp":1,"bp":0,"bs":0,"ba":0}	vus	0.964	Likely pathogenic	0.998	pathogenic	0	0	1	1	0	0	0	3	0	0	0	0	0	1	0	0	1	0
nf1	NF1	p.L410Q	L410Q	{"pvs":0,"ps":0,"pm":2,"pp":1,"bp":0,"bs":0,"ba":0}	vus	0.962	Likely pathogenic	0.9888	pathogenic	0	0	2	1	0	0	0	5	0	0	0	0	0	2	0	0	1	0
nf1	NF1	p.L1339R	L1339R	{"pvs":0,"ps":1,"pm":2,"pp":2,"bp":0,"bs":0,"ba":0}	pathogenic	0.959	Likely pathogenic	0.995	pathogenic	0	1	2	2	0	0	0	10	0	0	0	0	0	1	0	2	1	1
nf1	NF1	p.R1830P	R1830P	{"pvs":0,"ps":0,"pm":3,"pp":1,"bp":0,"bs":0,"ba":0}	likely_pathogenic	0.959	Likely pathogenic	0.9988	pathogenic	0	0	3	1	0	0	0	7	0	0	0	0	0	2	0	1	1	1
nf1	NF1	p.L898P	L898P	{"pvs":0,"ps":0,"pm":3,"pp":1,"bp":0,"bs":0,"ba":0}	likely_pathogenic	0.959	Likely pathogenic	0.9991	pathogenic	0	0	3	1	0	0	0	7	0	0	0	0	0	2	0	2	1	0
nf1	NF1	p.W837R	W837R	{"pvs":0,"ps":0,"pm":2,"pp":1,"bp":0,"bs":0,"ba":0}	vus	0.959	Likely pathogenic	0.9999	pathogenic	0	0	2	1	0	0	0	5	0	0	0	0	0	1	0	1	1	0
nf1	NF1	p.R1830H	R1830H	{"pvs":0,"ps":0,"pm":2,"pp":1,"bp":0,"bs":0,"ba":0}	vus	0.958	Likely pathogenic	0.9358	pathogenic	0	0	2	1	0	0	0	5	0	0	0	0	0	1	0	0	1	1
nf1	NF1	p.M1461K	M1461K	{"pvs":0,"ps":0,"pm":1,"pp":1,"bp":0,"bs":0,"ba":0}	vus	0.958	Likely pathogenic	0.9969	pathogenic	0	0	1	1	0	0	0	3	0	0	0	0	0	1	0	0	1	0
nf1	NF1	p.D1644V	D1644V	{"pvs":0,"ps":0,"pm":1,"pp":1,"bp":0,"bs":0,"ba":0}	vus	0.956	Likely pathogenic	0.9979	pathogenic	0	0	1	1	0	0	0	3	0	0	0	0	0	1	0	0	1	0
nf1	NF1	p.L414R	L414R	{"pvs":0,"ps":0,"pm":2,"pp":1,"bp":0,"bs":0,"ba":0}	vus	0.954	Likely pathogenic	0.9964	pathogenic	0	0	2	1	0	0	0	5	0	0	0	0	0	1	0	1	1	0
[truncated: 3,846 more rows]
